# Supplementary material for: High-Density Genetic Linkage Mapping of Lepidium Based on Genotyping-by-Sequencing SNPs and Segregating Contig Tag Haplotypes
Source: Front Plant Sci. 2020 Apr 30;11:448. doi: 10.3389/fpls.2020.00448 (PMC7204607; doi:10.3389/fpls.2020.00448)
Supplement: TABLE S1 — (A) list of the 2330 mapped SNPs on 1044 contigs/scaffolds, (B) final ordering of the 10302 genetically mapped contigs/scaffolds, (C) List of contigs/scaffolds with mapped SNPs for each linkage group arranged according to the number of mapped SNPs, (D) summary of data provided in (A), (B) and (C). [file Table_1.XLSX]

## Sheet: Caption
Tables S1. (A) list of the 2330 mapped SNPs on 1044 contigs/scaffolds, (B) final ordering of the 10302 genetically mapped contigs/scaffolds, (C) List of contigs/scaffolds with mapped SNPs for each linkage group arranged according to the number of mapped SNPs, (D) summary of data provided in A, B and C.

## Sheet: A
List of the 2330 mapped SNPs on 1044 contigs/scaffolds
Contig/Scaffold name	number of mapped SNPs	first SNP position	last SNP position	first LG	last LG	first position	last position	first cM	last cM	orientation	anchor	type	genetic start	genetic mean	genetic end
scaffold26999	1	425	425	1	1	1	1	0	0	plus	0	scaffold	NA	NA	NA
scaffold29546	1	122	122	1	1	2	2	1.9753	1.9753	plus	0	scaffold	NA	NA	NA
scaffold7336	1	477	477	1	1	3	3	2.7172	2.7172	plus	0	scaffold	NA	NA	NA
scaffold17194	1	816	816	1	1	4	4	3.1279	3.1279	plus	0	scaffold	NA	NA	NA
scaffold123	1	238	238	1	1	5	5	8.2036	8.2036	plus	0	scaffold	NA	NA	NA
scaffold1537	1	1411	1411	1	1	6	6	8.2036	8.2036	plus	0	scaffold	NA	NA	NA
scaffold20018	1	4122	4122	1	1	7	7	8.2036	8.2036	plus	0	scaffold	NA	NA	NA
scaffold22221	1	122	122	1	1	8	8	8.2036	8.2036	plus	0	scaffold	NA	NA	NA
scaffold22486	1	159	159	1	1	9	9	8.2036	8.2036	plus	0	scaffold	NA	NA	NA
scaffold26797	1	2393	2393	1	1	10	10	8.2036	8.2036	plus	0	scaffold	NA	NA	NA
scaffold30454	1	611	611	1	1	11	11	8.2036	8.2036	plus	0	scaffold	NA	NA	NA
scaffold5896	1	753	753	1	1	12	12	8.2036	8.2036	plus	0	scaffold	NA	NA	NA
scaffold724	1	123	123	1	1	13	13	8.2036	8.2036	plus	0	scaffold	NA	NA	NA
scaffold2888	1	4766	4766	1	1	14	14	9.0009	9.0009	plus	0	scaffold	NA	NA	NA
scaffold6175	1	38662	38662	1	1	15	15	11.9538	11.9538	plus	0	scaffold	NA	NA	NA
scaffold14180	1	4062	4062	1	1	16	16	13.9438	13.9438	plus	0	scaffold	NA	NA	NA
scaffold23635	1	122	122	1	1	17	17	13.9438	13.9438	plus	0	scaffold	NA	NA	NA
scaffold31124	1	3407	3407	1	1	18	18	13.9438	13.9438	plus	0	scaffold	NA	NA	NA
scaffold34217	1	2170	2170	1	1	19	19	14.0806	14.0806	plus	0	scaffold	NA	NA	NA
scaffold21693	1	317	317	1	1	21	21	14.2173	14.2173	plus	0	scaffold	NA	NA	NA
C1476232	1	122	122	1	1	22	22	14.354	14.354	plus	0	contig	NA	NA	NA
scaffold10191	1	803	803	1	1	23	23	14.354	14.354	plus	0	scaffold	NA	NA	NA
scaffold11319	1	4405	4405	1	1	24	24	14.354	14.354	plus	0	scaffold	NA	NA	NA
scaffold18690	1	122	122	1	1	25	25	14.354	14.354	plus	0	scaffold	NA	NA	NA
scaffold19812	1	681	681	1	1	26	26	14.354	14.354	plus	0	scaffold	NA	NA	NA
scaffold22558	1	162	162	1	1	27	27	14.354	14.354	plus	0	scaffold	NA	NA	NA
scaffold23420	1	2602	2602	1	1	28	28	14.354	14.354	plus	0	scaffold	NA	NA	NA
scaffold24884	1	122	122	1	1	29	29	14.354	14.354	plus	0	scaffold	NA	NA	NA
scaffold25415	1	387	387	1	1	30	30	14.354	14.354	plus	0	scaffold	NA	NA	NA
scaffold27882	1	464	464	1	1	31	31	14.354	14.354	plus	0	scaffold	NA	NA	NA
scaffold29506	1	2677	2677	1	1	32	32	14.354	14.354	plus	0	scaffold	NA	NA	NA
scaffold4494	1	3172	3172	1	1	33	33	14.354	14.354	plus	0	scaffold	NA	NA	NA
scaffold13679	1	549	549	1	1	34	34	14.354	14.354	plus	0	scaffold	NA	NA	NA
scaffold16320	1	874	874	1	1	36	36	14.4907	14.4907	plus	0	scaffold	NA	NA	NA
scaffold27307	1	1792	1792	1	1	39	39	14.4907	14.4907	plus	0	scaffold	NA	NA	NA
scaffold13828	1	7064	7064	1	1	40	40	14.6274	14.6274	plus	0	scaffold	NA	NA	NA
scaffold4882	1	4346	4346	1	1	41	41	14.6274	14.6274	plus	0	scaffold	NA	NA	NA
scaffold15141	1	40134	40134	1	1	42	42	14.7641	14.7641	plus	0	scaffold	NA	NA	NA
scaffold12618	1	403	403	1	1	43	43	14.7641	14.7641	plus	0	scaffold	NA	NA	NA
scaffold16860	1	1449	1449	1	1	44	44	14.7641	14.7641	plus	0	scaffold	NA	NA	NA
scaffold17918	1	1911	1911	1	1	45	45	14.7641	14.7641	plus	0	scaffold	NA	NA	NA
scaffold27493	1	972	972	1	1	46	46	14.7641	14.7641	plus	0	scaffold	NA	NA	NA
scaffold3336	1	904	904	1	1	47	47	14.7641	14.7641	plus	0	scaffold	NA	NA	NA
scaffold2185	1	18309	18309	1	1	48	48	15.0378	15.0378	plus	0	scaffold	NA	NA	NA
scaffold32063	1	122	122	1	1	49	49	15.0378	15.0378	plus	0	scaffold	NA	NA	NA
scaffold27191	1	1171	1171	1	1	50	50	15.3114	15.3114	plus	0	scaffold	NA	NA	NA
scaffold29290	1	1321	1321	1	1	51	51	15.3114	15.3114	plus	0	scaffold	NA	NA	NA
scaffold20328	1	122	122	1	1	52	52	15.4481	15.4481	plus	0	scaffold	NA	NA	NA
scaffold26467	1	2053	2053	1	1	53	53	15.4481	15.4481	plus	0	scaffold	NA	NA	NA
scaffold29563	1	122	122	1	1	54	54	15.4481	15.4481	plus	0	scaffold	NA	NA	NA
scaffold5909	1	8647	8647	1	1	55	55	15.4481	15.4481	plus	0	scaffold	NA	NA	NA
scaffold7267	1	3742	3742	1	1	56	56	15.4481	15.4481	plus	0	scaffold	NA	NA	NA
scaffold9849	1	3404	3404	1	1	57	57	15.4481	15.4481	plus	0	scaffold	NA	NA	NA
scaffold14290	1	233	233	1	1	59	59	15.7218	15.7218	plus	0	scaffold	NA	NA	NA
scaffold29785	1	501	501	1	1	61	61	15.7218	15.7218	plus	0	scaffold	NA	NA	NA
scaffold3341	1	5712	5712	1	1	62	62	15.7218	15.7218	plus	0	scaffold	NA	NA	NA
scaffold26535	1	625	625	1	1	63	63	16.1325	16.1325	plus	0	scaffold	NA	NA	NA
scaffold21796	1	243	243	1	1	64	64	17.927	17.927	plus	0	scaffold	NA	NA	NA
scaffold28625	1	1676	1676	1	1	65	65	17.927	17.927	plus	0	scaffold	NA	NA	NA
scaffold32374	1	7768	7768	1	1	66	66	19.027	19.027	plus	0	scaffold	NA	NA	NA
scaffold17077	1	386	386	1	1	67	67	19.1637	19.1637	plus	0	scaffold	NA	NA	NA
scaffold28949	1	3925	3925	1	1	68	68	21.0471	21.0471	plus	0	scaffold	NA	NA	NA
scaffold24564	1	574	574	1	1	69	69	21.2703	21.2703	plus	0	scaffold	NA	NA	NA
scaffold26690	1	1435	1435	1	1	70	70	22.2319	22.2319	plus	0	scaffold	NA	NA	NA
C1425604	1	122	122	1	1	73	73	23.15	23.15	plus	0	contig	NA	NA	NA
scaffold15167	1	779	779	1	1	74	74	23.7846	23.7846	plus	0	scaffold	NA	NA	NA
scaffold11978	1	2002	2002	1	1	77	77	24.8732	24.8732	plus	0	scaffold	NA	NA	NA
scaffold27820	1	306	306	1	1	78	78	25.0098	25.0098	plus	0	scaffold	NA	NA	NA
C1404480	1	706	706	1	1	79	79	28.7857	28.7857	plus	0	contig	NA	NA	NA
C1399176	1	945	945	1	1	80	80	28.7857	28.7857	plus	0	contig	NA	NA	NA
scaffold21002	1	1237	1237	1	1	81	81	29.1965	29.1965	plus	0	scaffold	NA	NA	NA
C1449444	1	1896	1896	1	1	82	82	29.1965	29.1965	plus	0	contig	NA	NA	NA
scaffold9582	1	3453	3453	1	1	83	83	29.4702	29.4702	plus	0	scaffold	NA	NA	NA
scaffold3729	1	2010	2010	1	1	84	84	30.0183	30.0183	plus	0	scaffold	NA	NA	NA
scaffold1899	1	2355	2355	1	1	85	85	30.2919	30.2919	plus	0	scaffold	NA	NA	NA
scaffold5326	1	601	601	1	1	86	86	30.2919	30.2919	plus	0	scaffold	NA	NA	NA
C1379066	1	540	540	1	1	87	87	30.4407	30.4407	plus	0	contig	NA	NA	NA
C1466816	1	967	967	1	1	88	88	31.9442	31.9442	plus	0	contig	NA	NA	NA
C1402384	1	462	462	1	1	89	89	32.0808	32.0808	plus	0	contig	NA	NA	NA
scaffold126	1	376	376	1	1	92	92	33.7356	33.7356	plus	0	scaffold	NA	NA	NA
scaffold33385	1	503	503	1	1	93	93	33.8723	33.8723	plus	0	scaffold	NA	NA	NA
C1402172	1	432	432	1	1	94	94	34.2831	34.2831	plus	0	contig	NA	NA	NA
C1445902	1	1406	1406	1	1	95	95	34.8312	34.8312	plus	0	contig	NA	NA	NA
scaffold5833	1	2097	2097	1	1	96	96	34.8312	34.8312	plus	0	scaffold	NA	NA	NA
scaffold2476	1	122	122	1	1	97	97	35.1048	35.1048	plus	0	scaffold	NA	NA	NA
scaffold15372	1	2219	2219	1	1	98	98	35.1048	35.1048	plus	0	scaffold	NA	NA	NA
scaffold11784	1	122	122	1	1	99	99	35.1048	35.1048	plus	0	scaffold	NA	NA	NA
C1424286	1	343	343	1	1	100	100	35.6529	35.6529	plus	0	contig	NA	NA	NA
scaffold1165	1	122	122	1	1	101	101	35.7896	35.7896	plus	0	scaffold	NA	NA	NA
scaffold270	1	5224	5224	1	1	102	102	35.9968	35.9968	plus	0	scaffold	NA	NA	NA
C1371098	1	541	541	1	1	103	103	37.2591	37.2591	plus	0	contig	NA	NA	NA
C1453448	1	2405	2405	1	1	104	104	37.6329	37.6329	plus	0	contig	NA	NA	NA
C1422094	1	822	822	1	1	105	105	38.971	38.971	plus	0	contig	NA	NA	NA
C1455738	1	2170	2170	1	1	106	106	39.7184	39.7184	plus	0	contig	NA	NA	NA
scaffold32486	1	2163	2163	1	1	107	107	39.7184	39.7184	plus	0	scaffold	NA	NA	NA
scaffold7999	1	122	122	1	1	109	109	39.7184	39.7184	plus	0	scaffold	NA	NA	NA
C1392080	1	585	585	1	1	110	110	39.992	39.992	plus	0	contig	NA	NA	NA
C1450870	1	2199	2199	1	1	111	111	39.992	39.992	plus	0	contig	NA	NA	NA
C1419076	1	966	966	1	1	118	118	41.6593	41.6593	plus	0	contig	NA	NA	NA
C1400106	1	753	753	1	1	119	119	41.6787	41.6787	plus	0	contig	NA	NA	NA
C1428214	1	765	765	1	1	120	120	42.2221	42.2221	plus	0	contig	NA	NA	NA
C1406058	1	935	935	1	1	121	121	42.2221	42.2221	plus	0	contig	NA	NA	NA
C1464396	1	1825	1825	1	1	122	122	43.0454	43.0454	plus	0	contig	NA	NA	NA
C1413096	1	701	701	1	1	124	124	43.0454	43.0454	plus	0	contig	NA	NA	NA
C1418564	1	1479	1479	1	1	125	125	43.0454	43.0454	plus	0	contig	NA	NA	NA
C1447728	1	412	412	1	1	128	128	43.0454	43.0454	plus	0	contig	NA	NA	NA
scaffold11066	1	1858	1858	1	1	129	129	43.0454	43.0454	plus	0	scaffold	NA	NA	NA
scaffold7434	1	3894	3894	1	1	130	130	43.0454	43.0454	plus	0	scaffold	NA	NA	NA
C1406610	1	187	187	1	1	131	131	44.9779	44.9779	plus	0	contig	NA	NA	NA
C1449934	1	1824	1824	1	1	132	132	44.9779	44.9779	plus	0	contig	NA	NA	NA
C1451170	1	305	305	1	1	133	133	44.9779	44.9779	plus	0	contig	NA	NA	NA
scaffold28117	1	1019	1019	1	1	134	134	44.9779	44.9779	plus	0	scaffold	NA	NA	NA
C1394636	1	373	373	1	1	139	139	45.3882	45.3882	plus	0	contig	NA	NA	NA
scaffold29664	1	990	990	1	1	140	140	45.7989	45.7989	plus	0	scaffold	NA	NA	NA
C1433664	1	122	122	1	1	141	141	46.0725	46.0725	plus	0	contig	NA	NA	NA
C1366568	1	427	427	1	1	142	142	46.2092	46.2092	plus	0	contig	NA	NA	NA
C1458752	1	2695	2695	1	1	143	143	46.2092	46.2092	plus	0	contig	NA	NA	NA
C1434450	1	1273	1273	1	1	144	144	46.3459	46.3459	plus	0	contig	NA	NA	NA
scaffold17701	1	122	122	1	1	145	145	46.6196	46.6196	plus	0	scaffold	NA	NA	NA
scaffold608	1	4049	4049	1	1	148	148	47.9904	47.9904	plus	0	scaffold	NA	NA	NA
scaffold4429	1	1378	1378	1	1	154	154	48.9513	48.9513	plus	0	scaffold	NA	NA	NA
scaffold30145	1	1810	1810	1	1	156	156	49.1776	49.1776	plus	0	scaffold	NA	NA	NA
C1421236	1	1017	1017	1	1	157	157	51.2214	51.2214	plus	0	contig	NA	NA	NA
C1430430	1	406	406	1	1	158	158	52.7562	52.7562	plus	0	contig	NA	NA	NA
C1403974	1	1028	1028	1	1	161	161	54.7471	54.7471	plus	0	contig	NA	NA	NA
scaffold4534	1	2290	2290	1	1	162	162	54.7471	54.7471	plus	0	scaffold	NA	NA	NA
scaffold15398	1	1175	1175	1	1	163	163	55.1578	55.1578	plus	0	scaffold	NA	NA	NA
scaffold7534	1	3665	3665	1	1	164	164	55.1578	55.1578	plus	0	scaffold	NA	NA	NA
C1414272	1	707	707	1	1	165	165	55.4314	55.4314	plus	0	contig	NA	NA	NA
scaffold23283	1	1446	1446	1	1	166	166	55.4314	55.4314	plus	0	scaffold	NA	NA	NA
scaffold10217	1	3783	3783	1	1	167	167	55.9793	55.9793	plus	0	scaffold	NA	NA	NA
scaffold12181	1	1046	1046	1	1	170	170	56.2747	56.2747	plus	0	scaffold	NA	NA	NA
scaffold15885	1	1198	1198	1	1	171	171	56.4113	56.4113	plus	0	scaffold	NA	NA	NA
scaffold9241	1	818	818	1	1	172	172	56.4113	56.4113	plus	0	scaffold	NA	NA	NA
C1437430	1	401	401	1	1	173	173	57.0967	57.0967	plus	0	contig	NA	NA	NA
scaffold315	1	2351	2351	1	1	174	174	57.0967	57.0967	plus	0	scaffold	NA	NA	NA
C1449316	1	858	858	1	1	175	175	57.2334	57.2334	plus	0	contig	NA	NA	NA
scaffold16693	1	1188	1188	1	1	176	176	57.2334	57.2334	plus	0	scaffold	NA	NA	NA
scaffold5315	1	1543	1543	1	1	177	177	57.2334	57.2334	plus	0	scaffold	NA	NA	NA
C1423536	1	1186	1186	1	1	178	178	57.7813	57.7813	plus	0	contig	NA	NA	NA
scaffold5798	1	511	511	1	1	180	180	57.7813	57.7813	plus	0	scaffold	NA	NA	NA
C1413742	1	1123	1123	1	1	182	182	57.918	57.918	plus	0	contig	NA	NA	NA
C1408390	1	122	122	1	1	183	183	57.918	57.918	plus	0	contig	NA	NA	NA
scaffold149	1	1070	1070	1	1	184	184	58.3286	58.3286	plus	0	scaffold	NA	NA	NA
scaffold7506	1	2353	2353	1	1	185	185	59.843	59.843	plus	0	scaffold	NA	NA	NA
C1432464	1	252	252	1	1	186	186	60.1166	60.1166	plus	0	contig	NA	NA	NA
scaffold19916	1	2258	2258	1	1	187	187	60.1166	60.1166	plus	0	scaffold	NA	NA	NA
C1431778	1	285	285	1	1	188	188	60.2532	60.2532	plus	0	contig	NA	NA	NA
C1450424	1	1146	1146	1	1	189	189	60.8467	60.8467	plus	0	contig	NA	NA	NA
C1377974	1	472	472	1	1	190	190	60.9298	60.9298	plus	0	contig	NA	NA	NA
scaffold8103	1	1986	1986	1	1	191	191	62.0668	62.0668	plus	0	scaffold	NA	NA	NA
C1398460	1	543	543	1	1	192	192	62.0668	62.0668	plus	0	contig	NA	NA	NA
scaffold24055	1	577	577	1	1	195	195	62.0668	62.0668	plus	0	scaffold	NA	NA	NA
scaffold18730	1	727	727	1	1	196	196	64.2767	64.2767	plus	0	scaffold	NA	NA	NA
scaffold8603	1	2553	2553	1	1	197	197	64.6872	64.6872	plus	0	scaffold	NA	NA	NA
scaffold19518	1	1556	1556	1	1	200	200	65.7859	65.7859	plus	0	scaffold	NA	NA	NA
C1432152	1	1783	1783	1	1	203	203	65.7859	65.7859	plus	0	contig	NA	NA	NA
C1451638	1	1004	1004	1	1	204	204	65.9226	65.9226	plus	0	contig	NA	NA	NA
scaffold4773	1	2768	2768	1	1	205	205	65.9226	65.9226	plus	0	scaffold	NA	NA	NA
scaffold13504	1	818	818	1	1	206	206	66.0593	66.0593	plus	0	scaffold	NA	NA	NA
scaffold21337	1	1250	1250	1	1	210	210	66.4695	66.4695	plus	0	scaffold	NA	NA	NA
C1470176	1	2762	2762	1	1	213	213	68.5251	68.5251	plus	0	contig	NA	NA	NA
scaffold19931	1	252	252	1	1	214	214	69.4681	69.4681	plus	0	scaffold	NA	NA	NA
scaffold1197	1	2572	2572	1	1	215	215	69.533	69.533	plus	0	scaffold	NA	NA	NA
scaffold27485	1	1695	1695	1	1	219	219	70.0809	70.0809	plus	0	scaffold	NA	NA	NA
scaffold4923	1	2557	2557	1	1	220	220	70.0809	70.0809	plus	0	scaffold	NA	NA	NA
scaffold32802	1	892	892	1	1	221	221	70.6287	70.6287	plus	0	scaffold	NA	NA	NA
C1405050	1	1083	1083	1	1	222	222	70.7654	70.7654	plus	0	contig	NA	NA	NA
scaffold8291	1	377	377	1	1	223	223	70.7654	70.7654	plus	0	scaffold	NA	NA	NA
scaffold12608	1	2241	2241	1	1	227	227	71.0389	71.0389	plus	0	scaffold	NA	NA	NA
C1391860	1	1008	1008	1	1	228	228	71.0389	71.0389	plus	0	contig	NA	NA	NA
C1394616	1	231	231	1	1	229	229	71.1756	71.1756	plus	0	contig	NA	NA	NA
C1449392	1	845	845	1	1	230	230	71.1756	71.1756	plus	0	contig	NA	NA	NA
scaffold32404	1	217	217	1	1	233	233	71.1756	71.1756	plus	0	scaffold	NA	NA	NA
C1446954	1	915	915	1	1	238	238	71.1756	71.1756	plus	0	contig	NA	NA	NA
scaffold359	1	2950	2950	1	1	239	239	72.2927	72.2927	plus	0	scaffold	NA	NA	NA
scaffold3323	1	1039	1039	2	2	1	1	0	0	plus	0	scaffold	NA	NA	NA
scaffold8879	1	1816	1816	2	2	2	2	0.8836	0.8836	plus	0	scaffold	NA	NA	NA
scaffold30189	1	650	650	2	2	5	5	2.1181	2.1181	plus	0	scaffold	NA	NA	NA
scaffold5835	1	11013	11013	2	2	6	6	3.2002	3.2002	plus	0	scaffold	NA	NA	NA
scaffold383	1	312	312	2	2	7	7	6.239	6.239	plus	0	scaffold	NA	NA	NA
scaffold7476	1	2292	2292	2	2	8	8	6.5124	6.5124	plus	0	scaffold	NA	NA	NA
scaffold1037	1	524	524	2	2	9	9	11.2856	11.2856	plus	0	scaffold	NA	NA	NA
scaffold21040	1	2824	2824	2	2	10	10	12.38	12.38	plus	0	scaffold	NA	NA	NA
scaffold7810	1	552	552	2	2	11	11	15.0155	15.0155	plus	0	scaffold	NA	NA	NA
scaffold15554	1	603	603	2	2	12	12	18.5701	18.5701	plus	0	scaffold	NA	NA	NA
scaffold31150	1	5132	5132	2	2	13	13	18.6699	18.6699	plus	0	scaffold	NA	NA	NA
C1395246	1	122	122	2	2	14	14	18.8139	18.8139	plus	0	contig	NA	NA	NA
C1470370	1	2488	2488	2	2	15	15	18.8139	18.8139	plus	0	contig	NA	NA	NA
scaffold30277	1	4891	4891	2	2	18	18	19.6359	19.6359	plus	0	scaffold	NA	NA	NA
C1427044	1	581	581	2	2	19	19	20.459	20.459	plus	0	contig	NA	NA	NA
scaffold13169	1	1042	1042	2	2	24	24	21.0064	21.0064	plus	0	scaffold	NA	NA	NA
scaffold15112	1	6187	6187	2	2	25	25	21.0064	21.0064	plus	0	scaffold	NA	NA	NA
scaffold17789	1	9703	9703	2	2	26	26	21.0064	21.0064	plus	0	scaffold	NA	NA	NA
scaffold31901	1	7791	7791	2	2	27	27	21.0064	21.0064	plus	0	scaffold	NA	NA	NA
scaffold23662	1	10227	10227	2	2	34	34	22.5536	22.5536	plus	0	scaffold	NA	NA	NA
scaffold25785	1	23389	23389	2	2	35	35	23.7447	23.7447	plus	0	scaffold	NA	NA	NA
scaffold9378	1	591	591	2	2	38	38	24.1311	24.1311	plus	0	scaffold	NA	NA	NA
scaffold17875	1	1037	1037	2	2	39	39	24.2678	24.2678	plus	0	scaffold	NA	NA	NA
scaffold13891	1	4558	4558	2	2	40	40	24.2678	24.2678	plus	0	scaffold	NA	NA	NA
scaffold25117	1	8145	8145	2	2	43	43	24.4045	24.4045	plus	0	scaffold	NA	NA	NA
scaffold9950	1	517	517	2	2	45	45	25.0487	25.0487	plus	0	scaffold	NA	NA	NA
scaffold5239	1	9550	9550	2	2	46	46	25.5214	25.5214	plus	0	scaffold	NA	NA	NA
C1469194	1	2447	2447	2	2	50	50	25.6581	25.6581	plus	0	contig	NA	NA	NA
C1478636	1	4456	4456	2	2	53	53	25.6581	25.6581	plus	0	contig	NA	NA	NA
scaffold10548	1	10678	10678	2	2	56	56	25.6581	25.6581	plus	0	scaffold	NA	NA	NA
scaffold10674	1	16393	16393	2	2	57	57	25.6581	25.6581	plus	0	scaffold	NA	NA	NA
scaffold15484	1	40685	40685	2	2	60	60	25.6581	25.6581	plus	0	scaffold	NA	NA	NA
scaffold26458	1	14827	14827	2	2	66	66	25.6581	25.6581	plus	0	scaffold	NA	NA	NA
scaffold31395	1	5820	5820	2	2	74	74	25.6581	25.6581	plus	0	scaffold	NA	NA	NA
scaffold33474	1	999	999	2	2	75	75	25.6581	25.6581	plus	0	scaffold	NA	NA	NA
scaffold34442	1	3220	3220	2	2	78	78	25.6581	25.6581	plus	0	scaffold	NA	NA	NA
scaffold4569	1	28505	28505	2	2	79	79	25.6581	25.6581	plus	0	scaffold	NA	NA	NA
scaffold9965	1	644	644	2	2	82	82	25.6581	25.6581	plus	0	scaffold	NA	NA	NA
scaffold34306	1	2200	2200	2	2	88	88	25.6581	25.6581	plus	0	scaffold	NA	NA	NA
scaffold11660	1	546	546	2	2	90	90	25.7948	25.7948	plus	0	scaffold	NA	NA	NA
scaffold23526	1	3509	3509	2	2	91	91	25.7948	25.7948	plus	0	scaffold	NA	NA	NA
scaffold33009	1	557	557	2	2	92	92	25.7948	25.7948	plus	0	scaffold	NA	NA	NA
C1443202	1	1111	1111	2	2	93	93	27.1707	27.1707	plus	0	contig	NA	NA	NA
scaffold10242	1	19990	19990	2	2	94	94	27.3529	27.3529	plus	0	scaffold	NA	NA	NA
scaffold3675	1	941	941	2	2	96	96	27.718	27.718	plus	0	scaffold	NA	NA	NA
C1418842	1	1140	1140	2	2	97	97	27.718	27.718	plus	0	contig	NA	NA	NA
C1459764	1	2025	2025	2	2	98	98	27.718	27.718	plus	0	contig	NA	NA	NA
scaffold34249	1	5033	5033	2	2	104	104	28.0477	28.0477	plus	0	scaffold	NA	NA	NA
scaffold1972	1	1417	1417	2	2	105	105	28.5697	28.5697	plus	0	scaffold	NA	NA	NA
C1372510	1	499	499	2	2	106	106	28.8587	28.8587	plus	0	contig	NA	NA	NA
C1392100	1	305	305	2	2	107	107	28.8587	28.8587	plus	0	contig	NA	NA	NA
scaffold27007	1	7830	7830	2	2	108	108	29.4066	29.4066	plus	0	scaffold	NA	NA	NA
scaffold27624	1	4669	4669	2	2	109	109	30.1757	30.1757	plus	0	scaffold	NA	NA	NA
C1370722	1	363	363	2	2	110	110	30.6697	30.6697	plus	0	contig	NA	NA	NA
C1405224	1	803	803	2	2	111	111	33.8676	33.8676	plus	0	contig	NA	NA	NA
scaffold4689	1	3622	3622	2	2	118	118	34.3044	34.3044	plus	0	scaffold	NA	NA	NA
C1367046	1	691	691	2	2	119	119	34.4675	34.4675	plus	0	contig	NA	NA	NA
scaffold15248	1	2078	2078	2	2	120	120	34.7411	34.7411	plus	0	scaffold	NA	NA	NA
scaffold9364	1	162	162	2	2	121	121	34.7411	34.7411	plus	0	scaffold	NA	NA	NA
scaffold11562	1	429	429	2	2	122	122	35.6818	35.6818	plus	0	scaffold	NA	NA	NA
scaffold7152	1	3154	3154	2	2	123	123	36.7254	36.7254	plus	0	scaffold	NA	NA	NA
scaffold5642	1	4939	4939	2	2	124	124	37.277	37.277	plus	0	scaffold	NA	NA	NA
scaffold6930	1	452	452	2	2	129	129	37.4521	37.4521	plus	0	scaffold	NA	NA	NA
scaffold27672	1	1014	1014	2	2	130	130	37.8629	37.8629	plus	0	scaffold	NA	NA	NA
scaffold986	1	3659	3659	2	2	133	133	38.2732	38.2732	plus	0	scaffold	NA	NA	NA
scaffold13280	1	1236	1236	2	2	134	134	39.2347	39.2347	plus	0	scaffold	NA	NA	NA
scaffold10947	1	842	842	2	2	135	135	41.8693	41.8693	plus	0	scaffold	NA	NA	NA
scaffold8098	1	1346	1346	2	2	139	139	42.28	42.28	plus	0	scaffold	NA	NA	NA
scaffold7298	1	1859	1859	2	2	140	140	42.6907	42.6907	plus	0	scaffold	NA	NA	NA
scaffold27227	1	1665	1665	2	2	141	141	42.9643	42.9643	plus	0	scaffold	NA	NA	NA
scaffold4823	1	3443	3443	2	2	142	142	42.9643	42.9643	plus	0	scaffold	NA	NA	NA
scaffold11531	1	1426	1426	2	2	143	143	43.2379	43.2379	plus	0	scaffold	NA	NA	NA
scaffold20498	1	2072	2072	2	2	148	148	44.4709	44.4709	plus	0	scaffold	NA	NA	NA
scaffold32937	1	3147	3147	2	2	149	149	45.0189	45.0189	plus	0	scaffold	NA	NA	NA
scaffold25425	1	122	122	2	2	152	152	45.6505	45.6505	plus	0	scaffold	NA	NA	NA
scaffold2539	1	2510	2510	2	2	153	153	46.2049	46.2049	plus	0	scaffold	NA	NA	NA
scaffold3022	1	4814	4814	2	2	154	154	46.5877	46.5877	plus	0	scaffold	NA	NA	NA
scaffold23552	1	1810	1810	2	2	155	155	47.9902	47.9902	plus	0	scaffold	NA	NA	NA
C1403510	1	657	657	2	2	156	156	49.1028	49.1028	plus	0	contig	NA	NA	NA
scaffold25	1	2378	2378	2	2	157	157	49.1028	49.1028	plus	0	scaffold	NA	NA	NA
scaffold8348	1	1801	1801	2	2	158	158	49.1028	49.1028	plus	0	scaffold	NA	NA	NA
C1420638	1	1499	1499	2	2	159	159	49.6509	49.6509	plus	0	contig	NA	NA	NA
scaffold23646	1	4205	4205	2	2	160	160	50.4752	50.4752	plus	0	scaffold	NA	NA	NA
scaffold11965	1	678	678	3	3	1	1	0	0	plus	0	scaffold	NA	NA	NA
scaffold25669	1	394	394	3	3	2	2	0	0	plus	0	scaffold	NA	NA	NA
scaffold26844	1	122	122	3	3	3	3	1.7565	1.7565	plus	0	scaffold	NA	NA	NA
scaffold17702	1	122	122	3	3	4	4	2.13	2.13	plus	0	scaffold	NA	NA	NA
scaffold32143	1	2524	2524	3	3	5	5	2.5959	2.5959	plus	0	scaffold	NA	NA	NA
scaffold24614	1	789	789	3	3	6	6	3.0618	3.0618	plus	0	scaffold	NA	NA	NA
scaffold13058	1	1824	1824	3	3	7	7	3.7475	3.7475	plus	0	scaffold	NA	NA	NA
scaffold13881	1	285	285	3	3	8	8	3.8842	3.8842	plus	0	scaffold	NA	NA	NA
scaffold16823	1	122	122	3	3	9	9	3.8842	3.8842	plus	0	scaffold	NA	NA	NA
scaffold6534	1	8553	8553	3	3	15	15	6.9062	6.9062	plus	0	scaffold	NA	NA	NA
scaffold2191	1	3302	3302	3	3	16	16	6.9062	6.9062	plus	0	scaffold	NA	NA	NA
C1483920	1	4587	4587	3	3	17	17	7.3081	7.3081	plus	0	contig	NA	NA	NA
scaffold34281	1	15852	15852	3	3	42	42	15.1947	15.1947	plus	0	scaffold	NA	NA	NA
scaffold34375	1	1099	1099	3	3	50	50	16.6052	16.6052	plus	0	scaffold	NA	NA	NA
scaffold13106	1	2352	2352	3	3	54	54	17.9298	17.9298	plus	0	scaffold	NA	NA	NA
scaffold11596	1	15530	15530	3	3	55	55	18.478	18.478	plus	0	scaffold	NA	NA	NA
scaffold2900	1	3301	3301	3	3	56	56	19.1637	19.1637	plus	0	scaffold	NA	NA	NA
C1412290	1	205	205	3	3	60	60	19.8485	19.8485	plus	0	contig	NA	NA	NA
scaffold28766	1	2268	2268	3	3	61	61	20.4374	20.4374	plus	0	scaffold	NA	NA	NA
scaffold12790	1	12709	12709	3	3	62	62	20.6147	20.6147	plus	0	scaffold	NA	NA	NA
scaffold10076	1	14115	14115	3	3	63	63	21.3008	21.3008	plus	0	scaffold	NA	NA	NA
C1460520	1	1544	1544	3	3	66	66	23.0658	23.0658	plus	0	contig	NA	NA	NA
scaffold31971	1	17580	17580	3	3	70	70	23.3857	23.3857	plus	0	scaffold	NA	NA	NA
scaffold17449	1	20066	20066	3	3	73	73	23.5225	23.5225	plus	0	scaffold	NA	NA	NA
scaffold32066	1	21405	21405	3	3	75	75	23.9333	23.9333	plus	0	scaffold	NA	NA	NA
scaffold554	1	56694	56694	3	3	76	76	23.9333	23.9333	plus	0	scaffold	NA	NA	NA
scaffold11630	1	64007	64007	3	3	84	84	25.1672	25.1672	plus	0	scaffold	NA	NA	NA
scaffold23652	1	106676	106676	3	3	85	85	25.1672	25.1672	plus	0	scaffold	NA	NA	NA
scaffold20973	1	69379	69379	3	3	92	92	28.1085	28.1085	plus	0	scaffold	NA	NA	NA
scaffold4034	1	119420	119420	3	3	100	100	32.8924	32.8924	plus	0	scaffold	NA	NA	NA
scaffold4287	1	18546	18546	3	3	101	101	32.8924	32.8924	plus	0	scaffold	NA	NA	NA
scaffold8492	1	31544	31544	3	3	105	105	32.8924	32.8924	plus	0	scaffold	NA	NA	NA
scaffold18595	1	56688	56688	3	3	107	107	32.8924	32.8924	plus	0	scaffold	NA	NA	NA
scaffold16650	1	74424	74424	3	3	109	109	33.3034	33.3034	plus	0	scaffold	NA	NA	NA
scaffold34328	1	5997	5997	3	3	110	110	34.3059	34.3059	plus	0	scaffold	NA	NA	NA
scaffold34270	1	10346	10346	3	3	111	111	35.6367	35.6367	plus	0	scaffold	NA	NA	NA
scaffold17822	1	122	122	3	3	126	126	44.4165	44.4165	plus	0	scaffold	NA	NA	NA
scaffold17797	1	157	157	3	3	129	129	63.8982	63.8982	plus	0	scaffold	NA	NA	NA
C1424850	1	923	923	3	3	132	132	65.2701	65.2701	plus	0	contig	NA	NA	NA
scaffold1921	1	597	597	3	3	133	133	65.2701	65.2701	plus	0	scaffold	NA	NA	NA
scaffold21538	1	268	268	3	3	134	134	65.2701	65.2701	plus	0	scaffold	NA	NA	NA
scaffold15558	1	1414	1414	3	3	135	135	66.7865	66.7865	plus	0	scaffold	NA	NA	NA
scaffold15736	1	7029	7029	3	3	136	136	68.1639	68.1639	plus	0	scaffold	NA	NA	NA
scaffold11963	1	527	527	3	3	139	139	70.6526	70.6526	plus	0	scaffold	NA	NA	NA
scaffold14071	1	507	507	3	3	140	140	70.6526	70.6526	plus	0	scaffold	NA	NA	NA
scaffold11378	1	1260	1260	3	3	143	143	71.3383	71.3383	plus	0	scaffold	NA	NA	NA
scaffold23699	1	989	989	3	3	144	144	72.8546	72.8546	plus	0	scaffold	NA	NA	NA
scaffold23613	1	122	122	3	3	145	145	72.9913	72.9913	plus	0	scaffold	NA	NA	NA
scaffold8158	1	616	616	3	3	148	148	73.5395	73.5395	plus	0	scaffold	NA	NA	NA
scaffold18211	1	122	122	3	3	149	149	73.8131	73.8131	plus	0	scaffold	NA	NA	NA
scaffold21721	1	1858	1858	3	3	150	150	73.9498	73.9498	plus	0	scaffold	NA	NA	NA
scaffold28324	1	484	484	3	3	151	151	73.9498	73.9498	plus	0	scaffold	NA	NA	NA
scaffold29682	1	555	555	3	3	152	152	76.4094	76.4094	plus	0	scaffold	NA	NA	NA
scaffold7563	1	561	561	3	3	153	153	77.4739	77.4739	plus	0	scaffold	NA	NA	NA
scaffold6931	1	567	567	3	3	154	154	77.6661	77.6661	plus	0	scaffold	NA	NA	NA
C1436726	1	1467	1467	3	3	204	204	80.9908	80.9908	plus	0	contig	NA	NA	NA
scaffold24691	1	6830	6830	3	3	335	335	91.4438	91.4438	plus	0	scaffold	NA	NA	NA
scaffold22041	1	570	570	4	4	2	2	0.5587	0.5587	plus	0	scaffold	NA	NA	NA
scaffold12009	1	3368	3368	4	4	3	3	0.5587	0.5587	plus	0	scaffold	NA	NA	NA
scaffold20395	1	4548	4548	4	4	4	4	0.5587	0.5587	plus	0	scaffold	NA	NA	NA
scaffold23512	1	347	347	4	4	5	5	0.5587	0.5587	plus	0	scaffold	NA	NA	NA
scaffold26801	1	122	122	4	4	6	6	0.5587	0.5587	plus	0	scaffold	NA	NA	NA
scaffold29883	1	122	122	4	4	11	11	2.2048	2.2048	plus	0	scaffold	NA	NA	NA
scaffold4149	1	1133	1133	4	4	12	12	5.8202	5.8202	plus	0	scaffold	NA	NA	NA
scaffold17868	1	122	122	4	4	13	13	6.7723	6.7723	plus	0	scaffold	NA	NA	NA
scaffold16897	1	1100	1100	4	4	14	14	7.6697	7.6697	plus	0	scaffold	NA	NA	NA
scaffold29927	1	641	641	4	4	15	15	9.1629	9.1629	plus	0	scaffold	NA	NA	NA
scaffold17802	1	558	558	4	4	16	16	10.7236	10.7236	plus	0	scaffold	NA	NA	NA
scaffold32068	1	477	477	4	4	17	17	10.7236	10.7236	plus	0	scaffold	NA	NA	NA
scaffold13665	1	867	867	4	4	18	18	12.2391	12.2391	plus	0	scaffold	NA	NA	NA
scaffold1993	1	6913	6913	4	4	19	19	12.6498	12.6498	plus	0	scaffold	NA	NA	NA
scaffold6457	1	754	754	4	4	22	22	13.7462	13.7462	plus	0	scaffold	NA	NA	NA
scaffold1927	1	602	602	4	4	23	23	14.157	14.157	plus	0	scaffold	NA	NA	NA
scaffold16587	1	3518	3518	4	4	24	24	14.157	14.157	plus	0	scaffold	NA	NA	NA
scaffold32105	1	805	805	4	4	25	25	14.5677	14.5677	plus	0	scaffold	NA	NA	NA
scaffold13844	1	233	233	4	4	26	26	14.8414	14.8414	plus	0	scaffold	NA	NA	NA
scaffold27725	1	1669	1669	4	4	27	27	15.2059	15.2059	plus	0	scaffold	NA	NA	NA
scaffold25625	1	915	915	4	4	28	28	16.5359	16.5359	plus	0	scaffold	NA	NA	NA
C1430302	1	761	761	4	4	29	29	17.3593	17.3593	plus	0	contig	NA	NA	NA
scaffold9793	1	2416	2416	4	4	30	30	18.1849	18.1849	plus	0	scaffold	NA	NA	NA
scaffold14419	1	412	412	4	4	31	31	22.0621	22.0621	plus	0	scaffold	NA	NA	NA
scaffold11181	1	122	122	4	4	32	32	23.0393	23.0393	plus	0	scaffold	NA	NA	NA
scaffold15913	1	2052	2052	4	4	33	33	24.6581	24.6581	plus	0	scaffold	NA	NA	NA
scaffold25869	1	993	993	4	4	34	34	25.2431	25.2431	plus	0	scaffold	NA	NA	NA
scaffold23719	1	2163	2163	4	4	35	35	26.3426	26.3426	plus	0	scaffold	NA	NA	NA
scaffold358	1	935	935	4	4	36	36	27.6536	27.6536	plus	0	scaffold	NA	NA	NA
scaffold31060	1	1277	1277	4	4	37	37	27.8623	27.8623	plus	0	scaffold	NA	NA	NA
scaffold6322	1	6208	6208	4	4	38	38	28.5119	28.5119	plus	0	scaffold	NA	NA	NA
scaffold30019	1	122	122	4	4	39	39	29.5752	29.5752	plus	0	scaffold	NA	NA	NA
scaffold5293	1	8021	8021	4	4	40	40	29.5752	29.5752	plus	0	scaffold	NA	NA	NA
scaffold897	1	6583	6583	4	4	41	41	30.0832	30.0832	plus	0	scaffold	NA	NA	NA
scaffold11275	1	1370	1370	4	4	42	42	32.8189	32.8189	plus	0	scaffold	NA	NA	NA
scaffold29477	1	9789	9789	4	4	43	43	33.3332	33.3332	plus	0	scaffold	NA	NA	NA
scaffold11430	1	26334	26334	4	4	44	44	33.5038	33.5038	plus	0	scaffold	NA	NA	NA
scaffold10237	1	18201	18201	4	4	45	45	36.6953	36.6953	plus	0	scaffold	NA	NA	NA
scaffold8434	1	605	605	4	4	46	46	36.9798	36.9798	plus	0	scaffold	NA	NA	NA
scaffold29800	1	563	563	4	4	47	47	37.9671	37.9671	plus	0	scaffold	NA	NA	NA
scaffold5308	1	2078	2078	4	4	48	48	38.687	38.687	plus	0	scaffold	NA	NA	NA
scaffold2785	1	514	514	4	4	49	49	42.2259	42.2259	plus	0	scaffold	NA	NA	NA
C1381216	1	869	869	4	4	50	50	44.9584	44.9584	plus	0	contig	NA	NA	NA
C1416242	1	708	708	4	4	51	51	45.7753	45.7753	plus	0	contig	NA	NA	NA
C1432088	1	459	459	4	4	52	52	47.1271	47.1271	plus	0	contig	NA	NA	NA
scaffold16234	1	460	460	4	4	57	57	47.6752	47.6752	plus	0	scaffold	NA	NA	NA
C1428086	1	528	528	4	4	58	58	48.1539	48.1539	plus	0	contig	NA	NA	NA
C1400382	1	907	907	4	4	59	59	48.6609	48.6609	plus	0	contig	NA	NA	NA
scaffold1736	1	385	385	4	4	62	62	54.4252	54.4252	plus	0	scaffold	NA	NA	NA
scaffold31775	1	881	881	4	4	63	63	54.8258	54.8258	plus	0	scaffold	NA	NA	NA
scaffold22048	1	122	122	4	4	64	64	54.9626	54.9626	plus	0	scaffold	NA	NA	NA
C1447240	1	1917	1917	4	4	65	65	55.5108	55.5108	plus	0	contig	NA	NA	NA
scaffold13721	1	1161	1161	4	4	66	66	55.5108	55.5108	plus	0	scaffold	NA	NA	NA
scaffold8446	1	3378	3378	4	4	67	67	55.5108	55.5108	plus	0	scaffold	NA	NA	NA
C1481604	1	807	807	4	4	71	71	56.7044	56.7044	plus	0	contig	NA	NA	NA
scaffold34177	1	4357	4357	4	4	72	72	57.2099	57.2099	plus	0	scaffold	NA	NA	NA
C1431606	1	986	986	4	4	73	73	57.758	57.758	plus	0	contig	NA	NA	NA
scaffold1986	1	122	122	4	4	74	74	58.1688	58.1688	plus	0	scaffold	NA	NA	NA
scaffold743	1	10665	10665	4	4	75	75	58.1688	58.1688	plus	0	scaffold	NA	NA	NA
scaffold11465	1	9373	9373	4	4	76	76	58.1688	58.1688	plus	0	scaffold	NA	NA	NA
scaffold3005	1	1504	1504	4	4	77	77	58.1688	58.1688	plus	0	scaffold	NA	NA	NA
scaffold11144	1	2374	2374	4	4	78	78	58.3055	58.3055	plus	0	scaffold	NA	NA	NA
scaffold6590	1	399	399	4	4	79	79	58.3055	58.3055	plus	0	scaffold	NA	NA	NA
scaffold9208	1	10004	10004	4	4	80	80	58.3055	58.3055	plus	0	scaffold	NA	NA	NA
scaffold1130	1	1009	1009	4	4	81	81	58.4687	58.4687	plus	0	scaffold	NA	NA	NA
scaffold14297	1	589	589	4	4	83	83	58.6318	58.6318	plus	0	scaffold	NA	NA	NA
C1448490	1	913	913	4	4	84	84	58.9053	58.9053	plus	0	contig	NA	NA	NA
scaffold25547	1	119	119	4	4	86	86	58.9053	58.9053	plus	0	scaffold	NA	NA	NA
scaffold3213	1	838	838	4	4	87	87	58.9053	58.9053	plus	0	scaffold	NA	NA	NA
C1390466	1	1088	1088	4	4	88	88	59.042	59.042	plus	0	contig	NA	NA	NA
C1434502	1	1724	1724	4	4	94	94	59.042	59.042	plus	0	contig	NA	NA	NA
C1439524	1	413	413	4	4	95	95	59.042	59.042	plus	0	contig	NA	NA	NA
C1450030	1	1122	1122	4	4	96	96	59.042	59.042	plus	0	contig	NA	NA	NA
scaffold11023	1	4518	4518	4	4	99	99	59.042	59.042	plus	0	scaffold	NA	NA	NA
scaffold14799	1	2958	2958	4	4	102	102	59.042	59.042	plus	0	scaffold	NA	NA	NA
scaffold15053	1	1990	1990	4	4	103	103	59.042	59.042	plus	0	scaffold	NA	NA	NA
scaffold20329	1	5052	5052	4	4	104	104	59.042	59.042	plus	0	scaffold	NA	NA	NA
scaffold2139	1	490	490	4	4	105	105	59.042	59.042	plus	0	scaffold	NA	NA	NA
scaffold24858	1	122	122	4	4	106	106	59.042	59.042	plus	0	scaffold	NA	NA	NA
scaffold26520	1	8827	8827	4	4	107	107	59.042	59.042	plus	0	scaffold	NA	NA	NA
scaffold27495	1	2691	2691	4	4	108	108	59.042	59.042	plus	0	scaffold	NA	NA	NA
scaffold28144	1	272	272	4	4	109	109	59.042	59.042	plus	0	scaffold	NA	NA	NA
scaffold29038	1	10510	10510	4	4	110	110	59.042	59.042	plus	0	scaffold	NA	NA	NA
scaffold31206	1	2839	2839	4	4	111	111	59.042	59.042	plus	0	scaffold	NA	NA	NA
scaffold31521	1	15011	15011	4	4	112	112	59.042	59.042	plus	0	scaffold	NA	NA	NA
scaffold32600	1	3174	3174	4	4	113	113	59.042	59.042	plus	0	scaffold	NA	NA	NA
scaffold33302	1	14040	14040	4	4	115	115	59.042	59.042	plus	0	scaffold	NA	NA	NA
scaffold33404	1	1436	1436	4	4	116	116	59.042	59.042	plus	0	scaffold	NA	NA	NA
scaffold34287	1	1872	1872	4	4	117	117	59.042	59.042	plus	0	scaffold	NA	NA	NA
scaffold34376	1	5214	5214	4	4	118	118	59.042	59.042	plus	0	scaffold	NA	NA	NA
scaffold34525	1	14570	14570	4	4	119	119	59.042	59.042	plus	0	scaffold	NA	NA	NA
scaffold4926	1	1774	1774	4	4	120	120	59.042	59.042	plus	0	scaffold	NA	NA	NA
scaffold6273	1	715	715	4	4	121	121	59.042	59.042	plus	0	scaffold	NA	NA	NA
scaffold9058	1	3361	3361	4	4	122	122	59.042	59.042	plus	0	scaffold	NA	NA	NA
scaffold4377	1	3005	3005	4	4	123	123	59.042	59.042	plus	0	scaffold	NA	NA	NA
scaffold7462	1	122	122	4	4	125	125	60.7068	60.7068	plus	0	scaffold	NA	NA	NA
C1425470	1	930	930	4	4	126	126	62.9474	62.9474	plus	0	contig	NA	NA	NA
scaffold8796	1	1577	1577	4	4	127	127	63.1529	63.1529	plus	0	scaffold	NA	NA	NA
scaffold18589	1	6086	6086	4	4	128	128	64.5357	64.5357	plus	0	scaffold	NA	NA	NA
C1470896	1	3957	3957	4	4	129	129	65.7738	65.7738	plus	0	contig	NA	NA	NA
scaffold32128	1	4286	4286	4	4	130	130	67.7331	67.7331	plus	0	scaffold	NA	NA	NA
scaffold5981	1	898	898	4	4	133	133	70.099	70.099	plus	0	scaffold	NA	NA	NA
C1405414	1	305	305	4	4	142	142	70.7949	70.7949	plus	0	contig	NA	NA	NA
scaffold1363	1	769	769	4	4	143	143	70.7949	70.7949	plus	0	scaffold	NA	NA	NA
C1429360	1	876	876	4	4	144	144	71.2057	71.2057	plus	0	contig	NA	NA	NA
scaffold5214	1	1100	1100	4	4	145	145	71.3424	71.3424	plus	0	scaffold	NA	NA	NA
scaffold9178	1	267	267	4	4	146	146	71.7532	71.7532	plus	0	scaffold	NA	NA	NA
C1418634	1	696	696	4	4	147	147	71.8899	71.8899	plus	0	contig	NA	NA	NA
scaffold24700	1	21818	21818	4	4	152	152	72.594	72.594	plus	0	scaffold	NA	NA	NA
scaffold7747	1	917	917	4	4	153	153	73.5361	73.5361	plus	0	scaffold	NA	NA	NA
scaffold31365	1	1744	1744	4	4	154	154	73.8097	73.8097	plus	0	scaffold	NA	NA	NA
scaffold34480	1	1402	1402	4	4	155	155	74.0834	74.0834	plus	0	scaffold	NA	NA	NA
scaffold15356	1	6474	6474	4	4	156	156	74.4942	74.4942	plus	0	scaffold	NA	NA	NA
scaffold16365	1	3162	3162	4	4	159	159	77.9441	77.9441	plus	0	scaffold	NA	NA	NA
scaffold33227	1	122	122	4	4	160	160	78.8252	78.8252	plus	0	scaffold	NA	NA	NA
scaffold33073	1	3276	3276	4	4	161	161	79.5098	79.5098	plus	0	scaffold	NA	NA	NA
scaffold29589	1	1569	1569	4	4	162	162	80.8868	80.8868	plus	0	scaffold	NA	NA	NA
scaffold26935	1	122	122	4	4	165	165	81.7091	81.7091	plus	0	scaffold	NA	NA	NA
C1369078	1	208	208	4	4	168	168	83.9119	83.9119	plus	0	contig	NA	NA	NA
scaffold32948	1	2016	2016	4	4	169	169	83.9119	83.9119	plus	0	scaffold	NA	NA	NA
C1386918	1	582	582	4	4	174	174	87.2147	87.2147	plus	0	contig	NA	NA	NA
scaffold84	1	122	122	4	4	175	175	87.2147	87.2147	plus	0	scaffold	NA	NA	NA
C1407718	1	834	834	4	4	176	176	88.8688	88.8688	plus	0	contig	NA	NA	NA
C1428406	1	807	807	4	4	177	177	91.3627	91.3627	plus	0	contig	NA	NA	NA
scaffold12104	1	470	470	4	4	182	182	91.5046	91.5046	plus	0	scaffold	NA	NA	NA
scaffold28925	1	1728	1728	4	4	183	183	93.0637	93.0637	plus	0	scaffold	NA	NA	NA
scaffold10215	1	122	122	4	4	184	184	96.0716	96.0716	plus	0	scaffold	NA	NA	NA
scaffold34000	1	106	106	4	4	185	185	96.2081	96.2081	plus	0	scaffold	NA	NA	NA
scaffold3537	1	242	242	4	4	188	188	100.497	100.497	plus	0	scaffold	NA	NA	NA
scaffold28057	1	6436	6436	4	4	189	189	101.418	101.418	plus	0	scaffold	NA	NA	NA
scaffold16695	1	4188	4188	4	4	190	190	102.339	102.339	plus	0	scaffold	NA	NA	NA
scaffold2721	1	395	395	5	5	11	11	2.7355	2.7355	plus	0	scaffold	NA	NA	NA
scaffold34381	1	6880	6880	5	5	12	12	2.7355	2.7355	plus	0	scaffold	NA	NA	NA
scaffold251	1	13258	13258	5	5	14	14	2.8722	2.8722	plus	0	scaffold	NA	NA	NA
scaffold24631	1	4704	4704	5	5	15	15	3.0089	3.0089	plus	0	scaffold	NA	NA	NA
scaffold3472	1	3588	3588	5	5	16	16	3.0089	3.0089	plus	0	scaffold	NA	NA	NA
scaffold34474	1	3003	3003	5	5	17	17	3.1456	3.1456	plus	0	scaffold	NA	NA	NA
scaffold9039	1	4504	4504	5	5	18	18	3.2823	3.2823	plus	0	scaffold	NA	NA	NA
scaffold24559	1	1768	1768	5	5	19	19	3.4534	3.4534	plus	0	scaffold	NA	NA	NA
scaffold23929	1	1206	1206	5	5	20	20	3.9611	3.9611	plus	0	scaffold	NA	NA	NA
scaffold6180	1	2646	2646	5	5	21	21	4.6073	4.6073	plus	0	scaffold	NA	NA	NA
scaffold23441	1	9630	9630	5	5	22	22	6.082	6.082	plus	0	scaffold	NA	NA	NA
scaffold33711	1	3596	3596	5	5	23	23	6.8494	6.8494	plus	0	scaffold	NA	NA	NA
scaffold11110	1	3667	3667	5	5	34	34	7.5885	7.5885	plus	0	scaffold	NA	NA	NA
scaffold21500	1	6978	6978	5	5	35	35	8.0308	8.0308	plus	0	scaffold	NA	NA	NA
C1395162	1	693	693	5	5	36	36	10.3496	10.3496	plus	0	contig	NA	NA	NA
C1429714	1	1337	1337	5	5	37	37	10.6793	10.6793	plus	0	contig	NA	NA	NA
scaffold10472	1	1616	1616	5	5	38	38	11.0422	11.0422	plus	0	scaffold	NA	NA	NA
scaffold23685	1	1285	1285	5	5	41	41	11.3159	11.3159	plus	0	scaffold	NA	NA	NA
C1448100	1	1105	1105	5	5	42	42	11.864	11.864	plus	0	contig	NA	NA	NA
C1395748	1	634	634	5	5	43	43	12.0007	12.0007	plus	0	contig	NA	NA	NA
C1467488	1	2816	2816	5	5	44	44	12.5979	12.5979	plus	0	contig	NA	NA	NA
C1482134	1	5050	5050	5	5	46	46	13.4704	13.4704	plus	0	contig	NA	NA	NA
scaffold26165	1	2979	2979	5	5	47	47	13.4704	13.4704	plus	0	scaffold	NA	NA	NA
scaffold2870	1	2686	2686	5	5	49	49	13.4704	13.4704	plus	0	scaffold	NA	NA	NA
scaffold2125	1	1167	1167	5	5	51	51	13.4704	13.4704	plus	0	scaffold	NA	NA	NA
C1439578	1	1496	1496	5	5	54	54	14.9794	14.9794	plus	0	contig	NA	NA	NA
scaffold1981	1	103494	103494	5	5	76	76	20.7301	20.7301	plus	0	scaffold	NA	NA	NA
scaffold17272	1	33002	33002	5	5	77	77	21.4493	21.4493	plus	0	scaffold	NA	NA	NA
scaffold14935	1	14063	14063	5	5	83	83	23.8788	23.8788	plus	0	scaffold	NA	NA	NA
scaffold34317	1	20373	20373	5	5	103	103	30.1185	30.1185	plus	0	scaffold	NA	NA	NA
scaffold3420	1	26223	26223	5	5	109	109	30.5814	30.5814	plus	0	scaffold	NA	NA	NA
scaffold34229	1	27982	27982	5	5	110	110	30.5814	30.5814	plus	0	scaffold	NA	NA	NA
scaffold5342	1	163604	163604	5	5	115	115	31.0038	31.0038	plus	0	scaffold	NA	NA	NA
scaffold3758	1	172569	172569	5	5	131	131	33.8067	33.8067	plus	0	scaffold	NA	NA	NA
scaffold2491	1	6254	6254	5	5	135	135	33.9434	33.9434	plus	0	scaffold	NA	NA	NA
scaffold31869	1	21756	21756	5	5	136	136	33.9434	33.9434	plus	0	scaffold	NA	NA	NA
scaffold34478	1	5970	5970	5	5	137	137	33.9434	33.9434	plus	0	scaffold	NA	NA	NA
scaffold5747	1	47200	47200	5	5	138	138	33.9434	33.9434	plus	0	scaffold	NA	NA	NA
scaffold8207	1	25007	25007	5	5	139	139	33.9434	33.9434	plus	0	scaffold	NA	NA	NA
scaffold28463	1	156175	156175	5	5	147	147	33.9434	33.9434	plus	0	scaffold	NA	NA	NA
scaffold24018	1	36205	36205	5	5	165	165	34.9776	34.9776	plus	0	scaffold	NA	NA	NA
scaffold2202	1	71479	71479	5	5	167	167	36.342	36.342	plus	0	scaffold	NA	NA	NA
C1484034	1	4227	4227	5	5	171	171	37.8552	37.8552	plus	0	contig	NA	NA	NA
C1484310	1	3029	3029	5	5	172	172	37.8552	37.8552	plus	0	contig	NA	NA	NA
scaffold1241	1	73264	73264	5	5	173	173	37.8552	37.8552	plus	0	scaffold	NA	NA	NA
scaffold3911	1	20675	20675	5	5	181	181	37.8552	37.8552	plus	0	scaffold	NA	NA	NA
scaffold34107	1	16252	16252	5	5	191	191	38.3064	38.3064	plus	0	scaffold	NA	NA	NA
scaffold31199	1	14341	14341	5	5	196	196	40.0336	40.0336	plus	0	scaffold	NA	NA	NA
scaffold34479	1	2095	2095	5	5	199	199	43.9445	43.9445	plus	0	scaffold	NA	NA	NA
scaffold19141	1	13641	13641	5	5	200	200	43.9467	43.9467	plus	0	scaffold	NA	NA	NA
scaffold6252	1	27763	27763	5	5	201	201	44.0834	44.0834	plus	0	scaffold	NA	NA	NA
scaffold21432	1	5547	5547	5	5	207	207	44.7673	44.7673	plus	0	scaffold	NA	NA	NA
scaffold21365	1	2956	2956	5	5	210	210	45.4527	45.4527	plus	0	scaffold	NA	NA	NA
scaffold32983	1	34	34	5	5	212	212	45.8634	45.8634	plus	0	scaffold	NA	NA	NA
scaffold30565	1	67064	67064	5	5	215	215	46.6865	46.6865	plus	0	scaffold	NA	NA	NA
scaffold8135	1	2831	2831	5	5	216	216	47.8123	47.8123	plus	0	scaffold	NA	NA	NA
C1405934	1	727	727	5	5	217	217	48.9381	48.9381	plus	0	contig	NA	NA	NA
scaffold14722	1	35520	35520	5	5	221	221	48.9381	48.9381	plus	0	scaffold	NA	NA	NA
scaffold6598	1	8093	8093	5	5	225	225	49.2559	49.2559	plus	0	scaffold	NA	NA	NA
scaffold385	1	4974	4974	5	5	244	244	55.1468	55.1468	plus	0	scaffold	NA	NA	NA
scaffold22561	1	3141	3141	5	5	245	245	55.3486	55.3486	plus	0	scaffold	NA	NA	NA
scaffold27317	1	50657	50657	5	5	261	261	64.3018	64.3018	plus	0	scaffold	NA	NA	NA
scaffold29241	1	2180	2180	5	5	279	279	66.3028	66.3028	plus	0	scaffold	NA	NA	NA
scaffold34373	1	2384	2384	5	5	323	323	76.4217	76.4217	plus	0	scaffold	NA	NA	NA
scaffold22838	1	1087	1087	5	5	418	418	93.8807	93.8807	plus	0	scaffold	NA	NA	NA
C1448580	1	2372	2372	5	5	419	419	94.5554	94.5554	plus	0	contig	NA	NA	NA
scaffold8125	1	523	523	5	5	420	420	95.0836	95.0836	plus	0	scaffold	NA	NA	NA
scaffold21845	1	1381	1381	5	5	421	421	95.2922	95.2922	plus	0	scaffold	NA	NA	NA
scaffold8100	1	174	174	5	5	422	422	96.6027	96.6027	plus	0	scaffold	NA	NA	NA
scaffold11053	1	122	122	5	5	423	423	99.256	99.256	plus	0	scaffold	NA	NA	NA
scaffold9590	1	4219	4219	5	5	424	424	101.253	101.253	plus	0	scaffold	NA	NA	NA
C1402956	1	453	453	5	5	425	425	102.545	102.545	plus	0	contig	NA	NA	NA
C1448588	1	122	122	5	5	426	426	102.545	102.545	plus	0	contig	NA	NA	NA
scaffold26949	1	3741	3741	5	5	427	427	102.545	102.545	plus	0	scaffold	NA	NA	NA
scaffold12939	1	356	356	5	5	428	428	102.819	102.819	plus	0	scaffold	NA	NA	NA
scaffold19352	1	625	625	5	5	429	429	102.956	102.956	plus	0	scaffold	NA	NA	NA
scaffold3146	1	2149	2149	5	5	433	433	103.366	103.366	plus	0	scaffold	NA	NA	NA
scaffold5172	1	19157	19157	6	6	52	52	9.5206	9.5206	plus	0	scaffold	NA	NA	NA
scaffold33624	1	20134	20134	6	6	61	61	10.2047	10.2047	plus	0	scaffold	NA	NA	NA
scaffold2239	1	19904	19904	6	6	89	89	13.5821	13.5821	plus	0	scaffold	NA	NA	NA
C1462862	1	2219	2219	6	6	100	100	15.071	15.071	plus	0	contig	NA	NA	NA
scaffold13833	1	28346	28346	6	6	107	107	17.5426	17.5426	plus	0	scaffold	NA	NA	NA
scaffold34515	1	21770	21770	6	6	120	120	24.192	24.192	plus	0	scaffold	NA	NA	NA
scaffold19655	1	3241	3241	6	6	127	127	29.8556	29.8556	plus	0	scaffold	NA	NA	NA
scaffold20203	1	1335	1335	6	6	128	128	33.1913	33.1913	plus	0	scaffold	NA	NA	NA
scaffold15081	1	446	446	6	6	129	129	37.5268	37.5268	plus	0	scaffold	NA	NA	NA
scaffold8120	1	51478	51478	6	6	130	130	38.0745	38.0745	plus	0	scaffold	NA	NA	NA
scaffold8778	1	18951	18951	6	6	131	131	38.0745	38.0745	plus	0	scaffold	NA	NA	NA
scaffold2585	1	15570	15570	6	6	133	133	38.2113	38.2113	plus	0	scaffold	NA	NA	NA
scaffold12961	1	3291	3291	6	6	134	134	38.2113	38.2113	plus	0	scaffold	NA	NA	NA
scaffold18352	1	10111	10111	6	6	135	135	38.2113	38.2113	plus	0	scaffold	NA	NA	NA
scaffold216	1	53621	53621	6	6	136	136	38.2113	38.2113	plus	0	scaffold	NA	NA	NA
scaffold9688	1	1513	1513	6	6	141	141	38.2113	38.2113	plus	0	scaffold	NA	NA	NA
scaffold4772	1	4406	4406	6	6	142	142	38.2946	38.2946	plus	0	scaffold	NA	NA	NA
scaffold21271	1	21035	21035	6	6	143	143	39.3887	39.3887	plus	0	scaffold	NA	NA	NA
scaffold16685	1	27758	27758	6	6	144	144	39.9829	39.9829	plus	0	scaffold	NA	NA	NA
scaffold7096	1	6616	6616	6	6	145	145	43.3935	43.3935	plus	0	scaffold	NA	NA	NA
scaffold28125	1	3971	3971	6	6	146	146	44.86	44.86	plus	0	scaffold	NA	NA	NA
scaffold26361	1	413	413	6	6	147	147	46.3749	46.3749	plus	0	scaffold	NA	NA	NA
scaffold2019	1	9665	9665	6	6	148	148	47.1866	47.1866	plus	0	scaffold	NA	NA	NA
scaffold7183	1	692	692	6	6	151	151	65.7261	65.7261	plus	0	scaffold	NA	NA	NA
C1403436	1	763	763	6	6	152	152	68.2184	68.2184	plus	0	contig	NA	NA	NA
C1442754	1	1887	1887	6	6	154	154	68.3549	68.3549	plus	0	contig	NA	NA	NA
scaffold16998	1	1713	1713	6	6	155	155	68.3549	68.3549	plus	0	scaffold	NA	NA	NA
scaffold16126	1	1995	1995	6	6	157	157	68.4917	68.4917	plus	0	scaffold	NA	NA	NA
C1465702	1	405	405	6	6	158	158	68.6283	68.6283	plus	0	contig	NA	NA	NA
C1405178	1	697	697	6	6	159	159	69.1763	69.1763	plus	0	contig	NA	NA	NA
scaffold11170	1	237	237	6	6	160	160	69.313	69.313	plus	0	scaffold	NA	NA	NA
scaffold4326	1	1236	1236	6	6	161	161	69.6781	69.6781	plus	0	scaffold	NA	NA	NA
scaffold1511	1	6094	6094	6	6	166	166	71.7847	71.7847	plus	0	scaffold	NA	NA	NA
C1404576	1	559	559	6	6	167	167	71.9748	71.9748	plus	0	contig	NA	NA	NA
C1442296	1	853	853	6	6	170	170	73.2874	73.2874	plus	0	contig	NA	NA	NA
C1460260	1	2876	2876	6	6	171	171	74.3791	74.3791	plus	0	contig	NA	NA	NA
C1402686	1	322	322	6	6	172	172	74.8575	74.8575	plus	0	contig	NA	NA	NA
scaffold19636	1	661	661	6	6	173	173	76.4816	76.4816	plus	0	scaffold	NA	NA	NA
C1445932	1	1241	1241	6	6	174	174	78.1391	78.1391	plus	0	contig	NA	NA	NA
C1423992	1	1075	1075	6	6	181	181	78.2758	78.2758	plus	0	contig	NA	NA	NA
scaffold946	1	4540	4540	6	6	186	186	78.2758	78.2758	plus	0	scaffold	NA	NA	NA
C1434934	1	1652	1652	6	6	188	188	78.4125	78.4125	plus	0	contig	NA	NA	NA
scaffold3751	1	898	898	6	6	195	195	78.6862	78.6862	plus	0	scaffold	NA	NA	NA
scaffold11623	1	1964	1964	6	6	196	196	79.3718	79.3718	plus	0	scaffold	NA	NA	NA
C1381698	1	791	791	6	6	197	197	79.5085	79.5085	plus	0	contig	NA	NA	NA
C1382156	1	577	577	6	6	198	198	79.5085	79.5085	plus	0	contig	NA	NA	NA
C1424186	1	1199	1199	6	6	199	199	79.6452	79.6452	plus	0	contig	NA	NA	NA
C1459786	1	1317	1317	6	6	202	202	80.1933	80.1933	plus	0	contig	NA	NA	NA
scaffold11988	1	1602	1602	6	6	203	203	80.604	80.604	plus	0	scaffold	NA	NA	NA
C1424670	1	496	496	6	6	204	204	81.1521	81.1521	plus	0	contig	NA	NA	NA
C1371366	1	805	805	6	6	205	205	81.7001	81.7001	plus	0	contig	NA	NA	NA
scaffold32801	1	949	949	6	6	206	206	81.7001	81.7001	plus	0	scaffold	NA	NA	NA
C1387760	1	188	188	6	6	207	207	81.7001	81.7001	plus	0	contig	NA	NA	NA
C1417552	1	663	663	6	6	208	208	82.1109	82.1109	plus	0	contig	NA	NA	NA
scaffold20233	1	1852	1852	6	6	209	209	82.1109	82.1109	plus	0	scaffold	NA	NA	NA
C1385266	1	489	489	6	6	210	210	82.6589	82.6589	plus	0	contig	NA	NA	NA
scaffold17530	1	843	843	6	6	211	211	82.6589	82.6589	plus	0	scaffold	NA	NA	NA
scaffold8094	1	508	508	6	6	212	212	82.6589	82.6589	plus	0	scaffold	NA	NA	NA
scaffold9753	1	230	230	6	6	213	213	82.6589	82.6589	plus	0	scaffold	NA	NA	NA
scaffold17781	1	1775	1775	6	6	214	214	82.9576	82.9576	plus	0	scaffold	NA	NA	NA
scaffold3281	1	503	503	6	6	215	215	83.1445	83.1445	plus	0	scaffold	NA	NA	NA
C1366840	1	569	569	6	6	216	216	83.4433	83.4433	plus	0	contig	NA	NA	NA
scaffold1612	1	857	857	6	6	217	217	84.4045	84.4045	plus	0	scaffold	NA	NA	NA
scaffold823	1	1147	1147	6	6	220	220	84.4045	84.4045	plus	0	scaffold	NA	NA	NA
scaffold20968	1	2130	2130	6	6	221	221	85.3656	85.3656	plus	0	scaffold	NA	NA	NA
scaffold7932	1	2592	2592	6	6	222	222	85.3656	85.3656	plus	0	scaffold	NA	NA	NA
scaffold29	1	417	417	6	6	223	223	85.691	85.691	plus	0	scaffold	NA	NA	NA
scaffold14876	1	1453	1453	6	6	224	224	86.1536	86.1536	plus	0	scaffold	NA	NA	NA
scaffold9573	1	1884	1884	6	6	227	227	86.2902	86.2902	plus	0	scaffold	NA	NA	NA
scaffold7512	1	165	165	6	6	234	234	86.427	86.427	plus	0	scaffold	NA	NA	NA
C1394948	1	585	585	6	6	235	235	86.975	86.975	plus	0	contig	NA	NA	NA
scaffold11515	1	122	122	6	6	236	236	86.975	86.975	plus	0	scaffold	NA	NA	NA
scaffold5609	1	122	122	6	6	237	237	86.975	86.975	plus	0	scaffold	NA	NA	NA
scaffold9914	1	811	811	6	6	238	238	86.975	86.975	plus	0	scaffold	NA	NA	NA
scaffold8657	1	1327	1327	6	6	239	239	86.975	86.975	plus	0	scaffold	NA	NA	NA
C1443702	1	1122	1122	6	6	240	240	87.1381	87.1381	plus	0	contig	NA	NA	NA
C1372476	1	734	734	6	6	241	241	87.3012	87.3012	plus	0	contig	NA	NA	NA
scaffold17981	1	1476	1476	6	6	242	242	87.5748	87.5748	plus	0	scaffold	NA	NA	NA
scaffold27348	1	959	959	6	6	243	243	87.5748	87.5748	plus	0	scaffold	NA	NA	NA
scaffold28394	1	1526	1526	6	6	244	244	87.5748	87.5748	plus	0	scaffold	NA	NA	NA
C1400070	1	945	945	6	6	245	245	87.5748	87.5748	plus	0	contig	NA	NA	NA
scaffold1383	1	333	333	6	6	246	246	87.7115	87.7115	plus	0	scaffold	NA	NA	NA
C1382536	1	602	602	6	6	247	247	87.7115	87.7115	plus	0	contig	NA	NA	NA
C1409558	1	868	868	6	6	248	248	87.7115	87.7115	plus	0	contig	NA	NA	NA
C1446976	1	676	676	6	6	249	249	87.7115	87.7115	plus	0	contig	NA	NA	NA
scaffold10982	1	2271	2271	6	6	250	250	87.7115	87.7115	plus	0	scaffold	NA	NA	NA
scaffold14432	1	1283	1283	6	6	251	251	87.7115	87.7115	plus	0	scaffold	NA	NA	NA
scaffold14946	1	3912	3912	6	6	252	252	87.7115	87.7115	plus	0	scaffold	NA	NA	NA
scaffold3389	1	1150	1150	6	6	253	253	88.113	88.113	plus	0	scaffold	NA	NA	NA
scaffold7943	1	790	790	6	6	254	254	88.6518	88.6518	plus	0	scaffold	NA	NA	NA
C1414894	1	1017	1017	6	6	255	255	89.0625	89.0625	plus	0	contig	NA	NA	NA
scaffold19227	1	917	917	6	6	256	256	89.0625	89.0625	plus	0	scaffold	NA	NA	NA
C1416134	1	467	467	6	6	257	257	89.0625	89.0625	plus	0	contig	NA	NA	NA
scaffold27628	1	921	921	6	6	258	258	89.1992	89.1992	plus	0	scaffold	NA	NA	NA
scaffold26242	1	1510	1510	6	6	261	261	89.1992	89.1992	plus	0	scaffold	NA	NA	NA
scaffold17942	1	2006	2006	6	6	262	262	89.1992	89.1992	plus	0	scaffold	NA	NA	NA
scaffold20270	1	996	996	6	6	265	265	89.3359	89.3359	plus	0	scaffold	NA	NA	NA
scaffold24629	1	3002	3002	6	6	271	271	91.214	91.214	plus	0	scaffold	NA	NA	NA
C1449512	1	731	731	6	6	272	272	91.6247	91.6247	plus	0	contig	NA	NA	NA
scaffold15031	1	1670	1670	6	6	273	273	91.6247	91.6247	plus	0	scaffold	NA	NA	NA
C1425814	1	399	399	6	6	274	274	91.7614	91.7614	plus	0	contig	NA	NA	NA
scaffold13614	1	533	533	6	6	279	279	92.9936	92.9936	plus	0	scaffold	NA	NA	NA
scaffold707	1	1932	1932	6	6	280	280	92.9936	92.9936	plus	0	scaffold	NA	NA	NA
C1446086	1	1380	1380	6	6	281	281	93.8168	93.8168	plus	0	contig	NA	NA	NA
C1404140	1	1081	1081	6	6	282	282	94.0904	94.0904	plus	0	contig	NA	NA	NA
C1468228	1	2426	2426	6	6	283	283	94.0904	94.0904	plus	0	contig	NA	NA	NA
C1430388	1	1382	1382	6	6	284	284	94.0904	94.0904	plus	0	contig	NA	NA	NA
C1413720	1	1303	1303	6	6	285	285	94.5011	94.5011	plus	0	contig	NA	NA	NA
C1367802	1	586	586	6	6	288	288	94.8821	94.8821	plus	0	contig	NA	NA	NA
scaffold17167	1	154	154	6	6	289	289	95.5381	95.5381	plus	0	scaffold	NA	NA	NA
scaffold5519	1	122	122	6	6	290	290	95.5381	95.5381	plus	0	scaffold	NA	NA	NA
scaffold28489	1	1896	1896	6	6	291	291	95.6748	95.6748	plus	0	scaffold	NA	NA	NA
scaffold2433	1	2083	2083	6	6	292	292	95.8115	95.8115	plus	0	scaffold	NA	NA	NA
scaffold8485	1	468	468	6	6	293	293	95.8115	95.8115	plus	0	scaffold	NA	NA	NA
scaffold301	1	657	657	6	6	294	294	96.0851	96.0851	plus	0	scaffold	NA	NA	NA
scaffold10727	1	170	170	6	6	295	295	96.2217	96.2217	plus	0	scaffold	NA	NA	NA
scaffold3864	1	2921	2921	6	6	296	296	96.3584	96.3584	plus	0	scaffold	NA	NA	NA
C1459258	1	2039	2039	6	6	297	297	96.495	96.495	plus	0	contig	NA	NA	NA
C1425638	1	1327	1327	6	6	298	298	96.495	96.495	plus	0	contig	NA	NA	NA
C1452814	1	465	465	6	6	301	301	96.495	96.495	plus	0	contig	NA	NA	NA
C1464504	1	2513	2513	6	6	302	302	96.495	96.495	plus	0	contig	NA	NA	NA
scaffold17502	1	4933	4933	6	6	303	303	96.495	96.495	plus	0	scaffold	NA	NA	NA
scaffold27785	1	1237	1237	6	6	307	307	96.495	96.495	plus	0	scaffold	NA	NA	NA
scaffold3687	1	837	837	6	6	308	308	98.008	98.008	plus	0	scaffold	NA	NA	NA
scaffold14185	1	1992	1992	7	7	5	5	0	0	plus	0	scaffold	NA	NA	NA
scaffold2801	1	502	502	7	7	6	6	0	0	plus	0	scaffold	NA	NA	NA
C1376646	1	291	291	7	7	7	7	0.1367	0.1367	plus	0	contig	NA	NA	NA
scaffold20217	1	2841	2841	7	7	8	8	0.1367	0.1367	plus	0	scaffold	NA	NA	NA
scaffold23023	1	2590	2590	7	7	9	9	0.1367	0.1367	plus	0	scaffold	NA	NA	NA
scaffold28303	1	508	508	7	7	10	10	0.1367	0.1367	plus	0	scaffold	NA	NA	NA
scaffold2142	1	130	130	7	7	11	11	0.4103	0.4103	plus	0	scaffold	NA	NA	NA
scaffold135	1	877	877	7	7	12	12	0.9368	0.9368	plus	0	scaffold	NA	NA	NA
scaffold12511	1	211	211	7	7	13	13	3.4055	3.4055	plus	0	scaffold	NA	NA	NA
scaffold4128	1	2053	2053	7	7	14	14	6.4544	6.4544	plus	0	scaffold	NA	NA	NA
scaffold25254	1	1144	1144	7	7	15	15	8.3428	8.3428	plus	0	scaffold	NA	NA	NA
C1460394	1	121	121	7	7	45	45	20.8449	20.8449	plus	0	contig	NA	NA	NA
scaffold31659	1	384	384	7	7	46	46	22.4286	22.4286	plus	0	scaffold	NA	NA	NA
scaffold30841	1	645	645	7	7	47	47	23.9834	23.9834	plus	0	scaffold	NA	NA	NA
scaffold2930	1	1033	1033	7	7	48	48	25.6749	25.6749	plus	0	scaffold	NA	NA	NA
scaffold14476	1	1573	1573	7	7	49	49	25.9685	25.9685	plus	0	scaffold	NA	NA	NA
scaffold5383	1	122	122	7	7	50	50	25.9685	25.9685	plus	0	scaffold	NA	NA	NA
scaffold24468	1	365	365	7	7	172	172	41.972	41.972	plus	0	scaffold	NA	NA	NA
scaffold19768	1	5893	5893	7	7	175	175	42.6568	42.6568	plus	0	scaffold	NA	NA	NA
scaffold29483	1	122	122	7	7	176	176	42.6568	42.6568	plus	0	scaffold	NA	NA	NA
scaffold6361	1	121	121	7	7	179	179	44.5856	44.5856	plus	0	scaffold	NA	NA	NA
scaffold3179	1	10656	10656	7	7	180	180	44.7223	44.7223	plus	0	scaffold	NA	NA	NA
scaffold15276	1	5294	5294	7	7	181	181	45.3329	45.3329	plus	0	scaffold	NA	NA	NA
scaffold30820	1	7707	7707	7	7	182	182	45.6687	45.6687	plus	0	scaffold	NA	NA	NA
scaffold1353	1	1782	1782	7	7	183	183	47.0775	47.0775	plus	0	scaffold	NA	NA	NA
scaffold26629	1	2820	2820	7	7	184	184	47.7	47.7	plus	0	scaffold	NA	NA	NA
scaffold21252	1	1620	1620	7	7	185	185	47.8884	47.8884	plus	0	scaffold	NA	NA	NA
scaffold20822	1	9341	9341	7	7	186	186	48.0769	48.0769	plus	0	scaffold	NA	NA	NA
scaffold27622	1	122	122	7	7	187	187	48.0769	48.0769	plus	0	scaffold	NA	NA	NA
scaffold22940	1	1225	1225	7	7	188	188	48.2644	48.2644	plus	0	scaffold	NA	NA	NA
scaffold10790	1	466	466	7	7	189	189	48.452	48.452	plus	0	scaffold	NA	NA	NA
scaffold8532	1	21297	21297	7	7	190	190	48.452	48.452	plus	0	scaffold	NA	NA	NA
scaffold17432	1	80064	80064	7	7	191	191	48.5887	48.5887	plus	0	scaffold	NA	NA	NA
scaffold13205	1	1919	1919	7	7	192	192	48.5887	48.5887	plus	0	scaffold	NA	NA	NA
scaffold18697	1	9934	9934	7	7	193	193	48.7255	48.7255	plus	0	scaffold	NA	NA	NA
C1378906	1	971	971	7	7	194	194	48.8622	48.8622	plus	0	contig	NA	NA	NA
scaffold20716	1	2154	2154	7	7	195	195	48.8622	48.8622	plus	0	scaffold	NA	NA	NA
scaffold7872	1	122	122	7	7	196	196	48.8622	48.8622	plus	0	scaffold	NA	NA	NA
scaffold10451	1	697	697	7	7	197	197	49.3007	49.3007	plus	0	scaffold	NA	NA	NA
scaffold6112	1	1230	1230	8	8	2	2	0.0672	0.0672	plus	0	scaffold	NA	NA	NA
scaffold12971	1	754	754	8	8	4	4	0.8226	0.8226	plus	0	scaffold	NA	NA	NA
scaffold28091	1	2080	2080	8	8	5	5	0.8226	0.8226	plus	0	scaffold	NA	NA	NA
scaffold14022	1	2901	2901	8	8	6	6	0.9593	0.9593	plus	0	scaffold	NA	NA	NA
scaffold17154	1	2858	2858	8	8	7	7	2.0539	2.0539	plus	0	scaffold	NA	NA	NA
scaffold19348	1	996	996	8	8	8	8	5.534	5.534	plus	0	scaffold	NA	NA	NA
C1404298	1	1093	1093	8	8	9	9	5.9487	5.9487	plus	0	contig	NA	NA	NA
C1400560	1	574	574	8	8	10	10	10.0774	10.0774	plus	0	contig	NA	NA	NA
C1376088	1	260	260	8	8	13	13	10.4875	10.4875	plus	0	contig	NA	NA	NA
C1392086	1	1105	1105	8	8	16	16	11.8588	11.8588	plus	0	contig	NA	NA	NA
scaffold12586	1	1021	1021	8	8	17	17	11.8588	11.8588	plus	0	scaffold	NA	NA	NA
scaffold19927	1	294	294	8	8	18	18	13.2054	13.2054	plus	0	scaffold	NA	NA	NA
C1447494	1	774	774	8	8	19	19	13.8611	13.8611	plus	0	contig	NA	NA	NA
C1459922	1	122	122	8	8	20	20	14.2719	14.2719	plus	0	contig	NA	NA	NA
scaffold29782	1	1680	1680	8	8	21	21	15.5102	15.5102	plus	0	scaffold	NA	NA	NA
scaffold26872	1	26723	26723	8	8	26	26	17.7101	17.7101	plus	0	scaffold	NA	NA	NA
scaffold25384	1	1052	1052	8	8	27	27	17.7101	17.7101	plus	0	scaffold	NA	NA	NA
C1419494	1	346	346	8	8	28	28	17.8468	17.8468	plus	0	contig	NA	NA	NA
scaffold13963	1	6575	6575	8	8	31	31	17.9835	17.9835	plus	0	scaffold	NA	NA	NA
C1392276	1	526	526	8	8	32	32	17.9835	17.9835	plus	0	contig	NA	NA	NA
C1480876	1	5930	5930	8	8	33	33	17.9835	17.9835	plus	0	contig	NA	NA	NA
scaffold23353	1	2134	2134	8	8	34	34	18.1202	18.1202	plus	0	scaffold	NA	NA	NA
scaffold19505	1	5740	5740	8	8	37	37	18.1202	18.1202	plus	0	scaffold	NA	NA	NA
C1392910	1	596	596	8	8	39	39	18.2569	18.2569	plus	0	contig	NA	NA	NA
scaffold21458	1	3047	3047	8	8	45	45	18.3937	18.3937	plus	0	scaffold	NA	NA	NA
scaffold31228	1	9271	9271	8	8	46	46	18.3937	18.3937	plus	0	scaffold	NA	NA	NA
scaffold12817	1	2767	2767	8	8	47	47	18.6981	18.6981	plus	0	scaffold	NA	NA	NA
scaffold9901	1	23643	23643	8	8	53	53	20.8491	20.8491	plus	0	scaffold	NA	NA	NA
C1420732	1	791	791	8	8	54	54	21.8704	21.8704	plus	0	contig	NA	NA	NA
C1421828	1	459	459	8	8	55	55	21.8704	21.8704	plus	0	contig	NA	NA	NA
scaffold5288	1	17871	17871	8	8	59	59	21.8704	21.8704	plus	0	scaffold	NA	NA	NA
scaffold7398	1	32033	32033	8	8	60	60	21.8704	21.8704	plus	0	scaffold	NA	NA	NA
scaffold1965	1	4568	4568	8	8	65	65	21.8704	21.8704	plus	0	scaffold	NA	NA	NA
scaffold31629	1	10349	10349	8	8	66	66	22.0856	22.0856	plus	0	scaffold	NA	NA	NA
scaffold34491	1	8498	8498	8	8	68	68	23.6548	23.6548	plus	0	scaffold	NA	NA	NA
scaffold20227	1	5048	5048	8	8	71	71	23.8679	23.8679	plus	0	scaffold	NA	NA	NA
C1450592	1	1659	1659	8	8	75	75	23.8679	23.8679	plus	0	contig	NA	NA	NA
scaffold22950	1	1041	1041	8	8	76	76	24.0311	24.0311	plus	0	scaffold	NA	NA	NA
scaffold15771	1	7623	7623	8	8	77	77	24.1942	24.1942	plus	0	scaffold	NA	NA	NA
scaffold7985	1	17135	17135	8	8	78	78	25.8498	25.8498	plus	0	scaffold	NA	NA	NA
scaffold3324	1	1666	1666	8	8	79	79	26.9498	26.9498	plus	0	scaffold	NA	NA	NA
scaffold11161	1	461	461	8	8	80	80	26.9498	26.9498	plus	0	scaffold	NA	NA	NA
scaffold1010	1	122	122	8	8	81	81	27.0864	27.0864	plus	0	scaffold	NA	NA	NA
scaffold25985	1	122	122	8	8	82	82	28.325	28.325	plus	0	scaffold	NA	NA	NA
scaffold24749	1	194	194	8	8	83	83	31.6731	31.6731	plus	0	scaffold	NA	NA	NA
scaffold14984	1	884	884	8	8	84	84	31.9475	31.9475	plus	0	scaffold	NA	NA	NA
scaffold27515	1	4456	4456	8	8	91	91	47.8478	47.8478	plus	0	scaffold	NA	NA	NA
scaffold12394	1	4438	4438	8	8	124	124	59.7213	59.7213	plus	0	scaffold	NA	NA	NA
scaffold34350	1	54083	54083	8	8	125	125	59.7213	59.7213	plus	0	scaffold	NA	NA	NA
scaffold17926	1	115257	115257	8	8	131	131	60.8249	60.8249	plus	0	scaffold	NA	NA	NA
scaffold34452	1	35546	35546	8	8	158	158	66.0347	66.0347	plus	0	scaffold	NA	NA	NA
scaffold1922	1	694	694	8	8	353	353	86.6903	86.6903	plus	0	scaffold	NA	NA	NA
scaffold7239	2	26402	25078	1	1	20	35	14.2173	14.354	minus	0	scaffold	NA	NA	NA
scaffold20479	2	1149	227	1	1	37	38	14.4907	14.4907	plus	0	scaffold	NA	NA	NA
scaffold16775	2	1276	784	1	1	58	60	15.7218	15.7218	plus	0	scaffold	NA	NA	NA
scaffold2402	2	1119	1906	1	1	71	72	22.5056	22.5056	plus	0	scaffold	NA	NA	NA
scaffold16908	2	113	261	1	1	75	76	24.7364	24.7364	plus	0	scaffold	NA	NA	NA
scaffold20235	2	750	900	1	1	90	91	32.0808	32.0808	plus	0	scaffold	NA	NA	NA
scaffold7973	2	4336	8897	1	1	108	115	39.7184	39.992	plus	0	scaffold	NA	NA	NA
scaffold20813	2	1101	987	1	1	116	117	40.1287	40.1287	plus	0	scaffold	NA	NA	NA
scaffold28735	2	2054	2134	1	1	135	136	45.1146	45.1146	plus	0	scaffold	NA	NA	NA
C1371440	2	174	480	1	1	137	138	45.3882	45.3882	plus	0	contig	NA	NA	NA
C1440078	2	964	1916	1	1	146	147	46.8236	46.8236	plus	0	contig	NA	NA	NA
scaffold8092	2	1884	1811	1	1	159	160	53.9444	54.2829	minus	0	scaffold	NA	NA	NA
scaffold10777	2	1322	1394	1	1	168	169	56.127	56.2747	plus	0	scaffold	NA	NA	NA
scaffold11048	2	122	195	1	1	179	181	57.7813	57.7813	plus	0	scaffold	NA	NA	NA
scaffold20262	2	3715	5770	1	1	193	194	62.0668	62.0668	plus	0	scaffold	NA	NA	NA
scaffold10402	2	886	978	1	1	198	199	65.7859	65.7859	plus	0	scaffold	NA	NA	NA
scaffold561	2	3715	3904	1	1	201	202	65.7859	65.7859	plus	0	scaffold	NA	NA	NA
scaffold2322	2	2810	7407	1	1	208	209	66.196	66.196	plus	0	scaffold	NA	NA	NA
scaffold12568	2	5979	6058	1	1	211	212	66.4695	66.4695	plus	0	scaffold	NA	NA	NA
scaffold12271	2	2207	6090	1	1	231	232	71.1756	71.1756	plus	0	scaffold	NA	NA	NA
scaffold7994	2	1810	4135	1	1	234	235	71.1756	71.1756	plus	0	scaffold	NA	NA	NA
scaffold2527	2	806	937	1	1	236	237	71.1756	71.1756	plus	0	scaffold	NA	NA	NA
scaffold9885	2	787	862	2	2	3	4	1.2935	1.2935	plus	0	scaffold	NA	NA	NA
C1472512	2	1150	3168	2	2	16	17	19.4992	19.4992	plus	0	contig	NA	NA	NA
C1372558	2	765	856	2	2	20	21	20.8697	20.8697	plus	0	contig	NA	NA	NA
C1374530	2	254	374	2	2	22	23	21.0064	21.0064	plus	0	contig	NA	NA	NA
scaffold34117	2	3504	3635	2	2	28	29	21.0064	21.0064	plus	0	scaffold	NA	NA	NA
scaffold8049	2	13683	13597	2	2	30	31	21.0064	21.0064	plus	0	scaffold	NA	NA	NA
scaffold34080	2	8953	9018	2	2	32	33	21.417	21.417	plus	0	scaffold	NA	NA	NA
scaffold23010	2	4983	5393	2	2	36	37	24.1311	24.1311	plus	0	scaffold	NA	NA	NA
scaffold22879	2	6107	6273	2	2	41	42	24.2678	24.2678	plus	0	scaffold	NA	NA	NA
scaffold1861	2	27744	13074	2	2	47	48	25.6581	25.6581	plus	0	scaffold	NA	NA	NA
C1474174	2	3424	3753	2	2	51	52	25.6581	25.6581	plus	0	contig	NA	NA	NA
C1479930	2	2909	3797	2	2	54	55	25.6581	25.6581	plus	0	contig	NA	NA	NA
scaffold20020	2	38816	47989	2	2	61	62	25.6581	25.6581	plus	0	scaffold	NA	NA	NA
scaffold34301	2	6481	7233	2	2	76	77	25.6581	25.6581	plus	0	scaffold	NA	NA	NA
scaffold6835	2	10738	9589	2	2	80	81	25.6581	25.6581	plus	0	scaffold	NA	NA	NA
scaffold4450	2	12140	9651	2	2	116	117	34.1412	34.1412	plus	0	scaffold	NA	NA	NA
scaffold29493	2	432	543	2	2	131	132	37.9996	37.9996	plus	0	scaffold	NA	NA	NA
scaffold2158	2	733	813	2	2	144	145	43.6486	43.6486	plus	0	scaffold	NA	NA	NA
scaffold11027	2	674	584	2	2	146	147	44.3342	44.3342	plus	0	scaffold	NA	NA	NA
scaffold22592	2	1214	602	2	2	150	151	45.4296	45.4296	plus	0	scaffold	NA	NA	NA
scaffold2230	2	31220	27012	3	3	18	19	9.6834	12.3484	minus	0	scaffold	NA	NA	NA
scaffold1389	2	4277	4347	3	3	64	65	22.367	22.367	plus	0	scaffold	NA	NA	NA
scaffold31529	2	20442	20048	3	3	67	69	23.2491	23.3857	minus	0	scaffold	NA	NA	NA
scaffold9926	2	16061	15975	3	3	68	71	23.2491	23.3857	minus	0	scaffold	NA	NA	NA
scaffold1818	2	43394	16481	3	3	72	74	23.5225	23.5225	plus	0	scaffold	NA	NA	NA
scaffold15506	2	90988	75053	3	3	77	79	24.2069	24.3435	minus	0	scaffold	NA	NA	NA
scaffold1447	2	18005	47228	3	3	90	97	26.1255	32.8924	plus	0	scaffold	NA	NA	NA
scaffold33468	2	17373	43817	3	3	119	120	40.9514	40.9514	plus	0	scaffold	NA	NA	NA
scaffold3990	2	2623	2545	3	3	127	128	63.7658	63.8982	minus	0	scaffold	NA	NA	NA
scaffold6725	2	155	332	3	3	130	131	64.7219	64.7219	plus	0	scaffold	NA	NA	NA
scaffold16191	2	497	605	3	3	137	138	68.4376	68.4376	plus	0	scaffold	NA	NA	NA
scaffold6192	2	2430	2524	3	3	141	142	70.6526	70.6526	plus	0	scaffold	NA	NA	NA
scaffold31284	2	1245	1356	3	3	146	147	72.9913	72.9913	plus	0	scaffold	NA	NA	NA
scaffold3610	2	484	556	4	4	9	10	1.3819	1.3819	plus	0	scaffold	NA	NA	NA
scaffold6844	2	507	585	4	4	20	21	13.0606	13.0606	plus	0	scaffold	NA	NA	NA
scaffold28878	2	402	267	4	4	60	61	49.9957	50.1718	minus	0	scaffold	NA	NA	NA
scaffold10772	2	6943	6875	4	4	82	98	58.6318	59.042	minus	0	scaffold	NA	NA	NA
C1481610	2	10618	10231	4	4	85	97	58.9053	59.042	minus	0	contig	NA	NA	NA
C1422396	2	1223	1332	4	4	89	90	59.042	59.042	plus	0	contig	NA	NA	NA
scaffold14456	2	122	235	4	4	100	101	59.042	59.042	plus	0	scaffold	NA	NA	NA
scaffold33166	2	9283	2102	4	4	114	124	59.042	59.1261	minus	0	scaffold	NA	NA	NA
scaffold6910	2	6301	6373	4	4	131	132	69.4132	69.4132	plus	0	scaffold	NA	NA	NA
scaffold12105	2	7316	7395	4	4	134	135	70.2356	70.2356	plus	0	scaffold	NA	NA	NA
scaffold29153	2	9883	7807	4	4	136	137	70.3099	70.3841	minus	0	scaffold	NA	NA	NA
scaffold5363	2	4790	4723	4	4	138	141	70.3841	70.3841	plus	0	scaffold	NA	NA	NA
scaffold34434	2	6209	6340	4	4	139	140	70.3841	70.3841	plus	0	scaffold	NA	NA	NA
scaffold2646	2	16013	16112	4	4	157	158	75.1208	75.8276	plus	0	scaffold	NA	NA	NA
scaffold31718	2	17933	18006	4	4	163	164	81.5724	81.5724	plus	0	scaffold	NA	NA	NA
C1456526	2	1786	966	4	4	166	167	82.2573	82.2573	plus	0	contig	NA	NA	NA
C1438240	2	1837	1930	4	4	170	171	85.7055	85.7055	plus	0	contig	NA	NA	NA
scaffold28919	2	2625	2950	4	4	172	173	86.2535	86.2535	plus	0	scaffold	NA	NA	NA
C1449422	2	766	1990	4	4	178	180	91.4336	91.5046	plus	0	contig	NA	NA	NA
scaffold10358	2	3835	3907	4	4	179	181	91.5046	91.5046	plus	0	scaffold	NA	NA	NA
scaffold26180	2	2460	2290	4	4	186	187	97.3077	97.3077	plus	0	scaffold	NA	NA	NA
scaffold34504	2	21187	29725	4	4	191	192	105.818	105.818	plus	0	scaffold	NA	NA	NA
C1461060	2	698	631	5	5	3	13	2.7355	2.7355	plus	0	contig	NA	NA	NA
scaffold3858	2	6498	9038	5	5	32	33	7.4203	7.4203	plus	0	scaffold	NA	NA	NA
scaffold17328	2	2735	2816	5	5	39	40	11.0422	11.0422	plus	0	scaffold	NA	NA	NA
scaffold7946	2	5647	5769	5	5	45	50	13.4704	13.4704	plus	0	scaffold	NA	NA	NA
scaffold7386	2	24616	24704	5	5	72	73	18.799	18.799	plus	0	scaffold	NA	NA	NA
C1485234	2	58314	35709	5	5	74	75	19.4189	19.8576	minus	0	contig	NA	NA	NA
scaffold8736	2	26881	59267	5	5	78	79	22.1025	22.1025	plus	0	scaffold	NA	NA	NA
scaffold15283	2	24271	13237	5	5	88	89	26.0095	26.1572	minus	0	scaffold	NA	NA	NA
scaffold14710	2	29334	12919	5	5	97	98	28.4913	28.7877	minus	0	scaffold	NA	NA	NA
scaffold4605	2	23497	23628	5	5	159	160	34.6276	34.6276	plus	0	scaffold	NA	NA	NA
C1481596	2	1650	1736	5	5	170	189	37.829	38.1408	plus	0	contig	NA	NA	NA
scaffold33917	2	37437	93441	5	5	206	208	44.7673	44.7673	plus	0	scaffold	NA	NA	NA
C1443444	2	1046	866	5	5	209	211	45.4527	45.4527	plus	0	contig	NA	NA	NA
scaffold34329	2	20670	3248	5	5	213	214	45.8634	45.8634	plus	0	scaffold	NA	NA	NA
scaffold21492	2	91221	91138	5	5	229	230	52.0136	52.0136	plus	0	scaffold	NA	NA	NA
scaffold34514	2	24635	14924	5	5	259	260	63.8077	63.8077	plus	0	scaffold	NA	NA	NA
scaffold14539	2	9700	10681	5	5	321	322	76.1398	76.1398	plus	0	scaffold	NA	NA	NA
scaffold4953	2	13143	13594	5	5	324	325	76.4696	76.4696	plus	0	scaffold	NA	NA	NA
scaffold24768	2	710	547	5	5	430	431	103.092	103.092	plus	0	scaffold	NA	NA	NA
scaffold30016	2	11627	3632	6	6	11	12	0.5603	0.5603	plus	0	scaffold	NA	NA	NA
C1367158	2	673	597	6	6	36	38	7.233	8.4262	minus	0	contig	NA	NA	NA
scaffold11230	2	16199	20364	6	6	40	41	8.9736	8.9736	plus	0	scaffold	NA	NA	NA
scaffold31215	2	23386	23640	6	6	74	75	10.9733	10.9733	plus	0	scaffold	NA	NA	NA
scaffold32720	2	23839	7531	6	6	83	84	12.0711	12.0711	plus	0	scaffold	NA	NA	NA
scaffold2240	2	21368	21469	6	6	85	86	12.3447	12.3447	plus	0	scaffold	NA	NA	NA
scaffold23170	2	60392	96267	6	6	96	97	14.6685	14.9343	plus	0	scaffold	NA	NA	NA
C1424606	2	1382	1299	6	6	98	99	15.071	15.071	plus	0	contig	NA	NA	NA
scaffold33965	2	15520	52266	6	6	108	109	18.3656	18.9892	plus	0	scaffold	NA	NA	NA
scaffold34450	2	9959	114	6	6	110	111	19.4755	19.6232	minus	0	scaffold	NA	NA	NA
scaffold10739	2	2994	6412	6	6	112	113	19.7709	21.0732	plus	0	scaffold	NA	NA	NA
scaffold34510	2	132999	22349	6	6	121	122	24.5278	26.5447	minus	0	scaffold	NA	NA	NA
scaffold29634	2	56659	59274	6	6	123	124	26.9473	26.9473	plus	0	scaffold	NA	NA	NA
scaffold34517	2	19340	19416	6	6	125	126	27.084	27.084	plus	0	scaffold	NA	NA	NA
scaffold2869	2	12092	12921	6	6	137	138	38.2113	38.2113	plus	0	scaffold	NA	NA	NA
C1424188	2	642	1466	6	6	149	150	62.181	62.4196	plus	0	contig	NA	NA	NA
C1402228	2	1174	1037	6	6	153	156	68.3549	68.3549	plus	0	contig	NA	NA	NA
scaffold23246	2	483	580	6	6	162	163	69.8603	69.8603	plus	0	scaffold	NA	NA	NA
scaffold14014	2	3315	6631	6	6	164	165	70.4083	70.4083	plus	0	scaffold	NA	NA	NA
scaffold14130	2	4687	4782	6	6	168	169	72.808	72.808	plus	0	scaffold	NA	NA	NA
C1407292	2	494	560	6	6	178	179	78.1391	78.1391	plus	0	contig	NA	NA	NA
C1442146	2	1290	658	6	6	182	183	78.2758	78.2758	plus	0	contig	NA	NA	NA
C1430198	2	1124	1659	6	6	200	201	80.1933	80.1933	plus	0	contig	NA	NA	NA
scaffold1699	2	2540	2756	6	6	218	219	84.4045	84.4045	plus	0	scaffold	NA	NA	NA
scaffold16239	2	122	254	6	6	225	226	86.2902	86.2902	plus	0	scaffold	NA	NA	NA
scaffold25286	2	2462	427	6	6	259	260	89.1992	89.1992	plus	0	scaffold	NA	NA	NA
C1386180	2	209	279	6	6	263	264	89.3359	89.3359	plus	0	contig	NA	NA	NA
C1432960	2	834	745	6	6	266	270	89.5277	91.214	minus	0	contig	NA	NA	NA
C1428070	2	232	442	6	6	275	276	92.1721	92.1721	plus	0	contig	NA	NA	NA
scaffold15379	2	918	759	6	6	277	278	92.5828	92.5828	plus	0	scaffold	NA	NA	NA
scaffold12998	2	3848	3941	6	6	286	287	94.6378	94.6378	plus	0	scaffold	NA	NA	NA
C1447538	2	1464	1589	6	6	299	300	96.495	96.495	plus	0	contig	NA	NA	NA
scaffold10256	2	122	188	7	7	1	2	0	0	plus	0	scaffold	NA	NA	NA
scaffold12212	2	1966	4285	7	7	3	4	0	0	plus	0	scaffold	NA	NA	NA
C1483284	2	6215	8658	7	7	53	66	27.4771	27.4771	plus	0	contig	NA	NA	NA
scaffold25457	2	1023	930	7	7	173	174	42.1087	42.1087	plus	0	scaffold	NA	NA	NA
scaffold4240	2	1456	603	7	7	177	178	44.312	44.312	plus	0	scaffold	NA	NA	NA
scaffold23639	2	1163	57	8	8	1	3	0	0.137	minus	0	scaffold	NA	NA	NA
scaffold17810	2	1522	2053	8	8	11	12	10.2139	10.2139	plus	0	scaffold	NA	NA	NA
scaffold3176	2	7837	6575	8	8	14	15	11.1731	11.1731	plus	0	scaffold	NA	NA	NA
scaffold32968	2	16238	16321	8	8	22	23	16.4718	16.4718	plus	0	scaffold	NA	NA	NA
scaffold12856	2	3778	3843	8	8	24	25	17.7101	17.7101	plus	0	scaffold	NA	NA	NA
scaffold21645	2	7320	7425	8	8	29	30	17.8468	17.8468	plus	0	scaffold	NA	NA	NA
C1456800	2	2024	2107	8	8	35	36	18.1202	18.1202	plus	0	contig	NA	NA	NA
scaffold5919	2	808	677	8	8	43	44	18.2569	18.2569	plus	0	scaffold	NA	NA	NA
scaffold29875	2	1364	1438	8	8	51	52	20.2414	20.2414	plus	0	scaffold	NA	NA	NA
scaffold26418	2	914	5655	8	8	56	64	21.8704	21.8704	plus	0	scaffold	NA	NA	NA
scaffold31111	2	125	264	8	8	57	58	21.8704	21.8704	plus	0	scaffold	NA	NA	NA
scaffold4643	2	15365	2791	8	8	61	63	21.8704	21.8704	plus	0	scaffold	NA	NA	NA
C1455818	2	2099	993	8	8	62	67	21.8704	22.9211	minus	0	contig	NA	NA	NA
scaffold10781	2	2272	2338	8	8	69	70	23.8679	23.8679	plus	0	scaffold	NA	NA	NA
scaffold34423	2	36014	26192	8	8	92	93	52.3298	52.4662	minus	0	scaffold	NA	NA	NA
scaffold33083	2	15623	24523	8	8	150	152	64.359	64.4038	plus	0	scaffold	NA	NA	NA
scaffold32214	2	8792	14279	8	8	159	160	66.1714	66.1714	plus	0	scaffold	NA	NA	NA
scaffold29778	2	6572	6683	8	8	243	244	77.8863	77.8863	plus	0	scaffold	NA	NA	NA
scaffold29263	3	1312	1485	1	1	112	114	39.992	39.992	plus	0	scaffold	NA	NA	NA
C1438206	3	1247	1115	1	1	123	127	43.0454	43.0454	plus	0	contig	NA	NA	NA
scaffold8402	3	646	918	1	1	149	151	47.9904	47.9904	plus	0	scaffold	NA	NA	NA
scaffold15565	3	1370	1739	1	1	152	155	48.9513	48.9513	plus	0	scaffold	NA	NA	NA
scaffold26740	3	1097	425	1	1	216	218	70.0809	70.0809	plus	0	scaffold	NA	NA	NA
C1434360	3	1432	685	1	1	224	226	71.0389	71.0389	plus	0	contig	NA	NA	NA
scaffold961	3	2209	2139	2	2	83	85	25.6581	25.6581	plus	0	scaffold	NA	NA	NA
C1475530	3	4218	4100	2	2	95	100	27.718	27.718	plus	0	contig	NA	NA	NA
scaffold8692	3	3371	6597	2	2	101	103	27.718	27.718	plus	0	scaffold	NA	NA	NA
scaffold7451	3	139	2818	2	2	136	138	42.28	42.28	plus	0	scaffold	NA	NA	NA
scaffold27519	3	121554	61373	3	3	44	49	15.8795	16.0162	minus	0	scaffold	NA	NA	NA
scaffold6385	3	14452	9819	3	3	51	53	17.7931	17.7931	plus	0	scaffold	NA	NA	NA
scaffold10994	3	27382	27463	3	3	57	59	19.3004	19.3004	plus	0	scaffold	NA	NA	NA
scaffold9980	3	1855	604	4	4	1	8	0	0.5587	minus	0	scaffold	NA	NA	NA
C1417012	3	523	818	4	4	68	70	55.6475	55.6475	plus	0	contig	NA	NA	NA
C1431694	3	533	972	4	4	91	93	59.042	59.042	plus	0	contig	NA	NA	NA
scaffold26708	3	133192	106396	5	5	48	53	13.4704	14.0184	minus	0	scaffold	NA	NA	NA
scaffold34520	3	59689	11892	5	5	55	57	14.9794	15.1161	minus	0	scaffold	NA	NA	NA
scaffold9057	3	46253	57839	5	5	80	82	22.3761	22.3761	plus	0	scaffold	NA	NA	NA
scaffold5913	3	169133	214095	5	5	90	92	26.1572	27.0209	plus	0	scaffold	NA	NA	NA
scaffold2054	3	54126	54566	5	5	176	178	37.8552	37.8552	plus	0	scaffold	NA	NA	NA
scaffold34496	3	10658	8489	5	5	179	187	37.8552	37.9919	minus	0	scaffold	NA	NA	NA
scaffold11127	3	42253	64018	5	5	218	220	48.9381	48.9381	plus	0	scaffold	NA	NA	NA
scaffold3543	3	15977	23664	5	5	222	224	48.9381	49.065	plus	0	scaffold	NA	NA	NA
scaffold981	3	23371	154885	5	5	226	228	50.3288	51.8504	plus	0	scaffold	NA	NA	NA
scaffold26314	3	36883	9161	5	5	252	258	60.3512	63.8077	minus	0	scaffold	NA	NA	NA
scaffold26410	3	20467	8299	5	5	326	328	76.8803	76.8803	plus	0	scaffold	NA	NA	NA
scaffold34524	3	16448	28072	5	5	372	375	85.3482	85.3482	plus	0	scaffold	NA	NA	NA
scaffold2986	3	18641	114990	6	6	32	37	5.6077	8.4262	plus	0	scaffold	NA	NA	NA
scaffold34503	3	42771	6413	6	6	34	39	5.892	8.5629	minus	0	scaffold	NA	NA	NA
scaffold31524	3	18101	9819	6	6	56	62	10.068	10.2047	minus	0	scaffold	NA	NA	NA
scaffold9272	3	20288	20405	6	6	59	63	10.2047	10.3547	plus	0	scaffold	NA	NA	NA
scaffold34513	3	7034	8683	6	6	77	79	10.9733	10.9733	plus	0	scaffold	NA	NA	NA
C1478068	3	2906	3015	6	6	80	82	11.11	11.11	plus	0	contig	NA	NA	NA
C1483798	3	12392	15132	6	6	101	103	15.071	15.071	plus	0	contig	NA	NA	NA
scaffold34312	3	43635	116748	6	6	104	106	15.4816	16.8573	plus	0	scaffold	NA	NA	NA
scaffold7878	3	122	735	6	6	132	140	38.2113	38.2113	plus	0	scaffold	NA	NA	NA
scaffold17964	3	1011	942	6	6	175	177	78.1391	78.1391	plus	0	scaffold	NA	NA	NA
scaffold7454	3	6373	1139	6	6	267	269	89.5277	90.3986	minus	0	scaffold	NA	NA	NA
scaffold26922	3	1128	956	6	6	304	306	96.495	96.495	plus	0	scaffold	NA	NA	NA
scaffold1330	3	19153	2012	7	7	16	18	9.127	9.2636	minus	0	scaffold	NA	NA	NA
scaffold25198	3	19984	9704	7	7	57	68	27.4771	27.4771	plus	0	scaffold	NA	NA	NA
scaffold2001	3	13847	8733	8	8	48	50	19.9678	19.9678	plus	0	scaffold	NA	NA	NA
scaffold6021	3	2255	3961	8	8	72	74	23.8679	23.8679	plus	0	scaffold	NA	NA	NA
scaffold21998	3	8651	56365	8	8	132	134	61.4362	61.9365	plus	0	scaffold	NA	NA	NA
scaffold34110	3	16997	18698	8	8	155	157	65.898	65.898	plus	0	scaffold	NA	NA	NA
scaffold32451	3	34934	13506	8	8	275	278	80.644	81.0543	minus	0	scaffold	NA	NA	NA
scaffold24094	3	43439	16868	8	8	309	311	82.2854	82.2854	plus	0	scaffold	NA	NA	NA
scaffold26461	4	9564	14532	2	2	44	69	24.5868	25.6581	plus	0	scaffold	NA	NA	NA
scaffold10786	4	17561	17798	2	2	58	89	25.6581	25.6581	plus	0	scaffold	NA	NA	NA
scaffold21104	4	22712	26307	2	2	63	86	25.6581	25.6581	plus	0	scaffold	NA	NA	NA
scaffold28039	4	5389	5321	2	2	112	115	33.8676	33.8676	plus	0	scaffold	NA	NA	NA
C1417680	4	1080	609	2	2	125	128	37.4521	37.4521	plus	0	contig	NA	NA	NA
scaffold4299	4	48865	97966	3	3	86	89	25.578	25.7147	plus	0	scaffold	NA	NA	NA
scaffold34363	4	24786	120858	3	3	122	125	41.2252	42.049	plus	0	scaffold	NA	NA	NA
C1374048	4	527	849	4	4	53	56	47.6752	47.6752	plus	0	contig	NA	NA	NA
scaffold12198	4	5488	5910	4	4	148	151	72.438	72.438	plus	0	scaffold	NA	NA	NA
scaffold13496	4	18524	5087	5	5	4	7	2.7355	2.7355	plus	0	scaffold	NA	NA	NA
scaffold34002	4	37947	83106	5	5	58	62	16.0771	16.3507	plus	0	scaffold	NA	NA	NA
scaffold11276	4	2507	25713	5	5	84	87	25.3475	25.8618	plus	0	scaffold	NA	NA	NA
scaffold34342	4	9588	9957	5	5	93	96	28.344	28.3546	plus	0	scaffold	NA	NA	NA
scaffold140	4	186695	186762	5	5	114	198	30.7181	42.4251	plus	0	scaffold	NA	NA	NA
scaffold34208	4	136160	31095	5	5	202	205	44.357	44.6306	minus	0	scaffold	NA	NA	NA
scaffold18867	4	109709	39643	5	5	285	289	67.2612	68.4832	minus	0	scaffold	NA	NA	NA
scaffold789	4	5899	2430	5	5	432	436	103.366	103.647	minus	0	scaffold	NA	NA	NA
scaffold32153	4	7821	16620	6	6	44	51	9.5206	9.5206	plus	0	scaffold	NA	NA	NA
scaffold3186	4	70990	101319	6	6	53	58	9.9312	10.068	plus	0	scaffold	NA	NA	NA
C1462140	4	2317	2079	6	6	180	187	78.2758	78.2758	plus	0	contig	NA	NA	NA
C1485142	4	52155	1914	7	7	41	44	18.9795	20.0916	minus	0	contig	NA	NA	NA
scaffold14197	4	90130	5701	7	7	51	56	26.9297	27.4771	minus	0	scaffold	NA	NA	NA
scaffold17294	4	9149	9239	8	8	38	42	18.2569	18.2569	plus	0	scaffold	NA	NA	NA
scaffold27482	5	4201	4108	2	2	49	73	25.6581	25.6581	plus	0	scaffold	NA	NA	NA
scaffold34087	5	108671	24856	3	3	10	14	5.5262	6.7469	minus	0	scaffold	NA	NA	NA
scaffold6114	5	72064	93289	3	3	20	27	13.8253	14.0989	plus	0	scaffold	NA	NA	NA
scaffold33712	5	69069	24737	3	3	23	29	14.0989	14.2356	minus	0	scaffold	NA	NA	NA
scaffold34487	5	51716	116259	3	3	32	40	14.3723	14.509	plus	0	scaffold	NA	NA	NA
scaffold3269	5	13700	105263	3	3	41	47	15.1947	15.8795	plus	0	scaffold	NA	NA	NA
scaffold8987	5	40677	4328	3	3	78	83	24.2069	24.3435	minus	0	scaffold	NA	NA	NA
scaffold6822	5	25494	117313	3	3	93	108	30.7833	32.8924	plus	0	scaffold	NA	NA	NA
scaffold14109	5	12451	2417	5	5	1	10	0	2.7355	minus	0	scaffold	NA	NA	NA
scaffold33348	5	21653	33226	5	5	251	256	60.2145	62.0098	plus	0	scaffold	NA	NA	NA
C1485024	5	1351	1193	5	5	313	320	75.7291	75.7291	plus	0	contig	NA	NA	NA
scaffold26886	5	84508	15356	5	5	329	333	77.5133	78.1463	minus	0	scaffold	NA	NA	NA
scaffold34300	5	42044	132019	6	6	27	31	2.0075	3.9859	plus	0	scaffold	NA	NA	NA
scaffold12953	5	37399	24053	7	7	54	71	27.4771	27.6192	minus	0	scaffold	NA	NA	NA
scaffold30973	5	6429	101171	8	8	94	98	52.603	54.0897	plus	0	scaffold	NA	NA	NA
scaffold33915	5	10653	5218	8	8	312	316	82.559	82.559	plus	0	scaffold	NA	NA	NA
scaffold2737	5	141273	53322	8	8	346	357	85.9953	86.6903	minus	0	scaffold	NA	NA	NA
scaffold11723	5	118215	86600	8	8	422	431	96.0792	96.6062	minus	0	scaffold	NA	NA	NA
scaffold18875	6	79937	89107	3	3	30	38	14.3723	14.3723	plus	0	scaffold	NA	NA	NA
scaffold28543	6	33940	12417	3	3	197	203	80.9908	80.9908	plus	0	scaffold	NA	NA	NA
scaffold4634	6	65961	185852	5	5	99	113	29.5956	30.7181	plus	0	scaffold	NA	NA	NA
scaffold10133	6	100922	6443	5	5	132	168	33.9434	37.5239	minus	0	scaffold	NA	NA	NA
scaffold6784	6	159053	169534	5	5	169	194	37.8027	38.9502	plus	0	scaffold	NA	NA	NA
scaffold5689	6	154569	23793	5	5	243	250	55.1468	60.2145	minus	0	scaffold	NA	NA	NA
scaffold5096	6	169395	61600	5	5	278	288	66.3028	67.2612	minus	0	scaffold	NA	NA	NA
scaffold33988	6	98150	15041	5	5	290	296	69.9823	70.9421	minus	0	scaffold	NA	NA	NA
scaffold31283	6	107256	4732	5	5	334	340	78.6943	79.5157	minus	0	scaffold	NA	NA	NA
scaffold30501	6	111627	45216	6	6	42	50	9.1103	9.5206	minus	0	scaffold	NA	NA	NA
scaffold33442	6	56998	29325	6	6	114	119	22.9986	23.5817	minus	0	scaffold	NA	NA	NA
scaffold7236	6	2951	932	6	6	189	194	78.4125	78.4125	plus	0	scaffold	NA	NA	NA
scaffold3940	6	3479	3299	6	6	228	233	86.427	86.427	plus	0	scaffold	NA	NA	NA
scaffold34335	6	16846	179707	7	7	138	143	33.8042	35.1497	plus	0	scaffold	NA	NA	NA
scaffold2744	6	150835	26158	8	8	85	90	42.7704	45.6858	minus	0	scaffold	NA	NA	NA
scaffold34485	6	60489	60946	8	8	123	130	59.7213	59.7213	plus	0	scaffold	NA	NA	NA
scaffold34410	6	73222	32287	8	8	262	267	79.3911	79.6645	minus	0	scaffold	NA	NA	NA
scaffold18274	7	187639	90890	3	3	91	106	26.1255	32.8924	minus	0	scaffold	NA	NA	NA
scaffold4632	7	141758	96911	5	5	100	116	29.9557	31.1346	minus	0	scaffold	NA	NA	NA
scaffold4859	7	35788	108785	5	5	155	190	34.2169	38.3064	plus	0	scaffold	NA	NA	NA
scaffold34493	7	39684	69493	7	7	59	65	27.4771	27.4771	plus	0	scaffold	NA	NA	NA
scaffold26480	7	23819	75798	8	8	345	352	85.8476	86.2796	plus	0	scaffold	NA	NA	NA
scaffold12958	8	75943	10098	3	3	112	121	40.4039	40.9514	minus	0	scaffold	NA	NA	NA
scaffold30450	8	13054	9660	5	5	24	31	7.0095	7.0095	plus	0	scaffold	NA	NA	NA
scaffold136	8	139725	24534	5	5	389	396	88.501	89.2036	minus	0	scaffold	NA	NA	NA
scaffold34428	8	118717	55558	5	5	410	417	91.0024	91.9005	minus	0	scaffold	NA	NA	NA
scaffold15526	8	181527	52575	6	6	87	95	13.5821	14.4027	minus	0	scaffold	NA	NA	NA
scaffold30238	8	19397	29530	8	8	115	122	59.5792	59.6502	plus	0	scaffold	NA	NA	NA
scaffold34134	8	11190	100685	8	8	268	276	79.8122	80.9176	plus	0	scaffold	NA	NA	NA
scaffold24776	9	22046	104979	3	3	226	239	82.4952	82.632	plus	0	scaffold	NA	NA	NA
scaffold9984	9	10421	35377	5	5	295	304	70.9421	71.0788	plus	0	scaffold	NA	NA	NA
scaffold34257	9	14453	60224	5	5	360	371	85.2115	85.3482	plus	0	scaffold	NA	NA	NA
scaffold8284	9	6094	104522	8	8	135	143	63.2641	63.9481	plus	0	scaffold	NA	NA	NA
scaffold32821	9	104595	222758	8	8	144	154	64.359	65.5418	plus	0	scaffold	NA	NA	NA
scaffold32575	9	28806	159119	8	8	317	325	82.8326	83.5174	plus	0	scaffold	NA	NA	NA
scaffold7124	10	45254	209844	5	5	61	71	16.3507	17.4353	plus	0	scaffold	NA	NA	NA
scaffold826	10	104033	121881	5	5	140	188	33.9434	37.9919	plus	0	scaffold	NA	NA	NA
scaffold16122	11	178257	1523	3	3	205	215	81.1275	82.0849	minus	0	scaffold	NA	NA	NA
scaffold21929	11	33839	137564	5	5	305	319	71.6268	75.7291	plus	0	scaffold	NA	NA	NA
scaffold32331	11	20141	124643	6	6	64	76	10.534	10.9733	plus	0	scaffold	NA	NA	NA
scaffold33151	12	111777	168495	3	3	216	228	82.3585	82.4952	plus	0	scaffold	NA	NA	NA
scaffold32496	12	206069	685	5	5	231	242	52.7753	55.0101	minus	0	scaffold	NA	NA	NA
scaffold15935	13	218544	8891	5	5	397	409	89.8628	90.7288	minus	0	scaffold	NA	NA	NA
scaffold29869	14	211373	193174	8	8	432	445	97.1543	99.2508	minus	0	scaffold	NA	NA	NA
scaffold17472	16	6580	278204	8	8	99	114	54.344	59.3056	plus	0	scaffold	NA	NA	NA
scaffold33634	17	30738	249384	5	5	262	281	65.0711	66.3028	plus	0	scaffold	NA	NA	NA
scaffold33197	17	356407	38638	5	5	362	388	85.3482	87.9531	minus	0	scaffold	NA	NA	NA
scaffold24125	17	196853	50030	8	8	245	261	78.1599	79.3911	minus	0	scaffold	NA	NA	NA
scaffold6736	19	58797	331202	8	8	224	242	76.1909	77.8863	plus	0	scaffold	NA	NA	NA
scaffold23855	19	275501	15861	8	8	326	344	84.0654	85.1621	minus	0	scaffold	NA	NA	NA
scaffold5384	19	196686	26151	8	8	358	377	86.6903	89.0728	minus	0	scaffold	NA	NA	NA
scaffold5167	20	365527	61206	5	5	338	359	79.5157	84.8008	minus	0	scaffold	NA	NA	NA
scaffold15478	22	283458	30804	7	7	19	40	10.3628	18.5688	minus	0	scaffold	NA	NA	NA
scaffold27982	24	210061	271934	6	6	1	26	0	1.1072	plus	0	scaffold	NA	NA	NA
scaffold34353	24	11911	350964	8	8	401	429	93.8474	96.4242	plus	0	scaffold	NA	NA	NA
scaffold10043	25	430497	210368	5	5	117	197	32.4039	41.1364	minus	0	scaffold	NA	NA	NA
scaffold12832	26	442896	63934	8	8	372	405	88.9362	94.2577	minus	0	scaffold	NA	NA	NA
scaffold33868	27	342548	3508	8	8	197	223	67.5659	76.0542	minus	0	scaffold	NA	NA	NA
scaffold27139	28	395750	6899	7	7	144	171	36.2492	40.8723	minus	0	scaffold	NA	NA	NA
scaffold33374	30	101176	225052	8	8	279	308	81.0543	81.8747	plus	0	scaffold	NA	NA	NA
scaffold13225	36	3891	355041	8	8	161	196	66.3081	67.4293	plus	0	scaffold	NA	NA	NA
scaffold7547	43	34544	606475	3	3	155	201	77.9953	80.9908	plus	0	scaffold	NA	NA	NA
scaffold6775	56	14001	922223	3	3	236	292	82.632	90.0763	plus	0	scaffold	NA	NA	NA
scaffold16074	61	161670	43822	3	3	293	354	90.3499	96.563	minus	0	scaffold	NA	NA	NA
scaffold7796	66	77921	935395	7	7	72	137	27.8928	32.7692	plus	0	scaffold	NA	NA	NA
	2330

## Sheet: B
Final ordering of all 10302 genetically mapped contigs/scaffolds
Contig/scaffold name	number of mapped SNPs	first SNP	last SNP	first LG	last LG	first position	last position	first cM	last cM	orientation	anchor	type	genetic start	genetic mean	genetic end
scaffold26999	1	425	425	1	1	1	1	0	0	plus	0	scaffold	NA	NA	NA
scaffold1211	0	NA	NA	1	NA	1	NA	0	NA	plus	1	scaffold	1	1	1
scaffold13384	0	NA	NA	1	NA	1	NA	0	NA	plus	2	scaffold	1	1	1
scaffold13564	0	NA	NA	1	NA	1	NA	0	NA	plus	3	scaffold	1	1	1
scaffold13807	0	NA	NA	1	NA	1	NA	0	NA	plus	4	scaffold	1	1	1
scaffold16483	0	NA	NA	1	NA	1	NA	0	NA	plus	5	scaffold	1	1	1
scaffold18393	0	NA	NA	1	NA	1	NA	0	NA	plus	6	scaffold	1	1	1
scaffold20192	0	NA	NA	1	NA	1	NA	0	NA	plus	7	scaffold	1	1	1
scaffold21194	0	NA	NA	1	NA	1	NA	0	NA	plus	8	scaffold	1	1	1
scaffold21839	0	NA	NA	1	NA	1	NA	0	NA	plus	9	scaffold	1	1	1
scaffold22401	0	NA	NA	1	NA	1	NA	0	NA	plus	10	scaffold	1	1	1
scaffold22426	0	NA	NA	1	NA	1	NA	0	NA	plus	11	scaffold	1	1	1
scaffold22837	0	NA	NA	1	NA	1	NA	0	NA	plus	12	scaffold	1	1	1
scaffold23133	0	NA	NA	1	NA	1	NA	0	NA	plus	13	scaffold	1	1	1
scaffold26450	0	NA	NA	1	NA	1	NA	0	NA	plus	14	scaffold	1	1	1
scaffold27086	0	NA	NA	1	NA	1	NA	0	NA	plus	15	scaffold	1	1	1
scaffold27125	0	NA	NA	1	NA	1	NA	0	NA	plus	16	scaffold	1	1	1
scaffold27137	0	NA	NA	1	NA	1	NA	0	NA	plus	17	scaffold	1	1	1
scaffold28731	0	NA	NA	1	NA	1	NA	0	NA	plus	18	scaffold	1	1	1
scaffold29906	0	NA	NA	1	NA	1	NA	0	NA	plus	19	scaffold	1	1	1
scaffold32062	0	NA	NA	1	NA	1	NA	0	NA	plus	20	scaffold	1	1	1
scaffold34179	0	NA	NA	1	NA	1	NA	0	NA	plus	21	scaffold	1	1	1
scaffold3589	0	NA	NA	1	NA	1	NA	0	NA	plus	22	scaffold	1	1	1
scaffold4559	0	NA	NA	1	NA	1	NA	0	NA	plus	23	scaffold	1	1	1
scaffold4906	0	NA	NA	1	NA	1	NA	0	NA	plus	24	scaffold	1	1	1
C1391432	0	NA	NA	1	NA	1	NA	0	NA	plus	25	contig	1	1	1
C1405314	0	NA	NA	1	NA	1	NA	0	NA	plus	26	contig	1	1	1
C1405418	0	NA	NA	1	NA	1	NA	0	NA	plus	27	contig	1	1	1
scaffold29546	1	122	122	1	1	2	2	1.9753	1.9753	plus	0	scaffold	NA	NA	NA
scaffold11922	0	NA	NA	1	NA	2	NA	1.9753	NA	plus	1	scaffold	1	2	4
scaffold13383	0	NA	NA	1	NA	2	NA	1.9753	NA	plus	2	scaffold	1	2	4
scaffold13586	0	NA	NA	1	NA	2	NA	1.9753	NA	plus	3	scaffold	1	2	4
scaffold21864	0	NA	NA	1	NA	2	NA	1.9753	NA	plus	4	scaffold	1	2	4
scaffold24236	0	NA	NA	1	NA	2	NA	1.9753	NA	plus	5	scaffold	1	2	4
scaffold30912	0	NA	NA	1	NA	2	NA	1.9753	NA	plus	6	scaffold	1	2	4
scaffold34116	0	NA	NA	1	NA	2	NA	1.9753	NA	plus	7	scaffold	1	2	4
scaffold4576	0	NA	NA	1	NA	2	NA	1.9753	NA	plus	8	scaffold	1	2	4
scaffold13677	0	NA	NA	1	NA	2	NA	1.9753	NA	plus	9	scaffold	2	2	2
scaffold23198	0	NA	NA	1	NA	2	NA	1.9753	NA	plus	10	scaffold	2	2	2
scaffold24185	0	NA	NA	1	NA	2	NA	1.9753	NA	plus	11	scaffold	2	2	2
scaffold24722	0	NA	NA	1	NA	2	NA	1.9753	NA	plus	12	scaffold	2	2	2
scaffold7621	0	NA	NA	1	NA	2	NA	1.9753	NA	plus	13	scaffold	2	2	2
scaffold8317	0	NA	NA	1	NA	2	NA	1.9753	NA	plus	14	scaffold	2	2	2
C1410032	0	NA	NA	1	NA	2	NA	1.9753	NA	plus	15	contig	2	2	2
scaffold7336	1	477	477	1	1	3	3	2.7172	2.7172	plus	0	scaffold	NA	NA	NA
scaffold11923	0	NA	NA	1	NA	3	NA	2.7172	NA	plus	1	scaffold	2	3	4
scaffold13806	0	NA	NA	1	NA	3	NA	2.7172	NA	plus	2	scaffold	2	3	4
scaffold23199	0	NA	NA	1	NA	3	NA	2.7172	NA	plus	3	scaffold	2	3	4
scaffold27254	0	NA	NA	1	NA	3	NA	2.7172	NA	plus	4	scaffold	2	3	4
scaffold2810	0	NA	NA	1	NA	3	NA	2.7172	NA	plus	5	scaffold	2	3	4
scaffold28319	0	NA	NA	1	NA	3	NA	2.7172	NA	plus	6	scaffold	2	3	4
scaffold30693	0	NA	NA	1	NA	3	NA	2.7172	NA	plus	7	scaffold	2	3	4
scaffold31388	0	NA	NA	1	NA	3	NA	2.7172	NA	plus	8	scaffold	2	3	4
C1383512	0	NA	NA	1	NA	3	NA	2.7172	NA	plus	9	contig	2	3	4
scaffold1411	0	NA	NA	1	NA	3	NA	2.7172	NA	plus	10	scaffold	3	3	3
scaffold17120	0	NA	NA	1	NA	3	NA	2.7172	NA	plus	11	scaffold	3	3	3
scaffold18677	0	NA	NA	1	NA	3	NA	2.7172	NA	plus	12	scaffold	3	3	3
scaffold19373	0	NA	NA	1	NA	3	NA	2.7172	NA	plus	13	scaffold	3	3	3
scaffold26266	0	NA	NA	1	NA	3	NA	2.7172	NA	plus	14	scaffold	3	3	3
scaffold28710	0	NA	NA	1	NA	3	NA	2.7172	NA	plus	15	scaffold	3	3	3
scaffold530	0	NA	NA	1	NA	3	NA	2.7172	NA	plus	16	scaffold	3	3	3
C1474340	0	NA	NA	1	NA	3	NA	2.7172	NA	plus	17	contig	3	3	3
scaffold18383	0	NA	NA	1	NA	3	NA	2.7172	NA	plus	18	scaffold	3	3	4
scaffold17194	1	816	816	1	1	4	4	3.1279	3.1279	plus	0	scaffold	NA	NA	NA
scaffold13676	0	NA	NA	1	NA	4	NA	3.1279	NA	plus	1	scaffold	4	4	4
scaffold18519	0	NA	NA	1	NA	4	NA	3.1279	NA	plus	2	scaffold	4	4	4
scaffold1919	0	NA	NA	1	NA	4	NA	3.1279	NA	plus	3	scaffold	4	4	4
scaffold19296	0	NA	NA	1	NA	4	NA	3.1279	NA	plus	4	scaffold	4	4	4
scaffold19857	0	NA	NA	1	NA	4	NA	3.1279	NA	plus	5	scaffold	4	4	4
scaffold21279	0	NA	NA	1	NA	4	NA	3.1279	NA	plus	6	scaffold	4	4	4
scaffold28207	0	NA	NA	1	NA	4	NA	3.1279	NA	plus	7	scaffold	4	4	4
scaffold29770	0	NA	NA	1	NA	4	NA	3.1279	NA	plus	8	scaffold	4	4	4
C1456088	0	NA	NA	1	NA	4	NA	3.1279	NA	plus	9	contig	4	4	4
scaffold123	1	238	238	1	1	5	5	8.2036	8.2036	plus	0	scaffold	NA	NA	NA
scaffold1537	1	1411	1411	1	1	6	6	8.2036	8.2036	plus	0	scaffold	NA	NA	NA
scaffold20018	1	4122	4122	1	1	7	7	8.2036	8.2036	plus	0	scaffold	NA	NA	NA
scaffold22221	1	122	122	1	1	8	8	8.2036	8.2036	plus	0	scaffold	NA	NA	NA
scaffold22486	1	159	159	1	1	9	9	8.2036	8.2036	plus	0	scaffold	NA	NA	NA
scaffold11490	0	NA	NA	1	NA	9	NA	8.2036	NA	plus	1	scaffold	5	9	13
scaffold12380	0	NA	NA	1	NA	9	NA	8.2036	NA	plus	2	scaffold	5	9	13
scaffold15221	0	NA	NA	1	NA	9	NA	8.2036	NA	plus	3	scaffold	5	9	13
scaffold20025	0	NA	NA	1	NA	9	NA	8.2036	NA	plus	4	scaffold	5	9	13
scaffold20946	0	NA	NA	1	NA	9	NA	8.2036	NA	plus	5	scaffold	5	9	13
scaffold28511	0	NA	NA	1	NA	9	NA	8.2036	NA	plus	6	scaffold	5	9	13
scaffold29832	0	NA	NA	1	NA	9	NA	8.2036	NA	plus	7	scaffold	5	9	13
scaffold30090	0	NA	NA	1	NA	9	NA	8.2036	NA	plus	8	scaffold	5	9	13
scaffold30229	0	NA	NA	1	NA	9	NA	8.2036	NA	plus	9	scaffold	5	9	13
scaffold3137	0	NA	NA	1	NA	9	NA	8.2036	NA	plus	10	scaffold	5	9	13
scaffold33240	0	NA	NA	1	NA	9	NA	8.2036	NA	plus	11	scaffold	5	9	13
scaffold34120	0	NA	NA	1	NA	9	NA	8.2036	NA	plus	12	scaffold	5	9	13
scaffold4427	0	NA	NA	1	NA	9	NA	8.2036	NA	plus	13	scaffold	5	9	13
scaffold8576	0	NA	NA	1	NA	9	NA	8.2036	NA	plus	14	scaffold	5	9	13
scaffold9759	0	NA	NA	1	NA	9	NA	8.2036	NA	plus	15	scaffold	5	9	13
C1386310	0	NA	NA	1	NA	9	NA	8.2036	NA	plus	16	contig	5	9	13
C1437186	0	NA	NA	1	NA	9	NA	8.2036	NA	plus	17	contig	5	9	13
scaffold12155	0	NA	NA	1	NA	9	NA	8.2036	NA	plus	18	scaffold	5	9	14
scaffold26797	1	2393	2393	1	1	10	10	8.2036	8.2036	plus	0	scaffold	NA	NA	NA
scaffold30454	1	611	611	1	1	11	11	8.2036	8.2036	plus	0	scaffold	NA	NA	NA
scaffold5896	1	753	753	1	1	12	12	8.2036	8.2036	plus	0	scaffold	NA	NA	NA
scaffold724	1	123	123	1	1	13	13	8.2036	8.2036	plus	0	scaffold	NA	NA	NA
scaffold2888	1	4766	4766	1	1	14	14	9.0009	9.0009	plus	0	scaffold	NA	NA	NA
scaffold10455	0	NA	NA	1	NA	14	NA	9.0009	NA	plus	1	scaffold	14	14	14
scaffold11272	0	NA	NA	1	NA	14	NA	9.0009	NA	plus	2	scaffold	14	14	14
scaffold1276	0	NA	NA	1	NA	14	NA	9.0009	NA	plus	3	scaffold	14	14	14
scaffold1294	0	NA	NA	1	NA	14	NA	9.0009	NA	plus	4	scaffold	14	14	14
scaffold13914	0	NA	NA	1	NA	14	NA	9.0009	NA	plus	5	scaffold	14	14	14
scaffold19547	0	NA	NA	1	NA	14	NA	9.0009	NA	plus	6	scaffold	14	14	14
scaffold20676	0	NA	NA	1	NA	14	NA	9.0009	NA	plus	7	scaffold	14	14	14
scaffold22102	0	NA	NA	1	NA	14	NA	9.0009	NA	plus	8	scaffold	14	14	14
scaffold22140	0	NA	NA	1	NA	14	NA	9.0009	NA	plus	9	scaffold	14	14	14
scaffold22200	0	NA	NA	1	NA	14	NA	9.0009	NA	plus	10	scaffold	14	14	14
scaffold24297	0	NA	NA	1	NA	14	NA	9.0009	NA	plus	11	scaffold	14	14	14
scaffold24782	0	NA	NA	1	NA	14	NA	9.0009	NA	plus	12	scaffold	14	14	14
scaffold28243	0	NA	NA	1	NA	14	NA	9.0009	NA	plus	13	scaffold	14	14	14
scaffold3479	0	NA	NA	1	NA	14	NA	9.0009	NA	plus	14	scaffold	14	14	14
scaffold3714	0	NA	NA	1	NA	14	NA	9.0009	NA	plus	15	scaffold	14	14	14
scaffold5255	0	NA	NA	1	NA	14	NA	9.0009	NA	plus	16	scaffold	14	14	14
scaffold9574	0	NA	NA	1	NA	14	NA	9.0009	NA	plus	17	scaffold	14	14	14
C1461850	0	NA	NA	1	NA	14	NA	9.0009	NA	plus	18	contig	14	14	14
C1481864	0	NA	NA	1	NA	14	NA	9.0009	NA	plus	19	contig	14	14	14
scaffold6175	1	38662	38662	1	1	15	15	11.9538	11.9538	plus	0	scaffold	NA	NA	NA
scaffold10684	0	NA	NA	1	NA	15	NA	11.9538	NA	plus	1	scaffold	15	15	15
scaffold12043	0	NA	NA	1	NA	15	NA	11.9538	NA	plus	2	scaffold	15	15	15
scaffold12495	0	NA	NA	1	NA	15	NA	11.9538	NA	plus	3	scaffold	15	15	15
scaffold12529	0	NA	NA	1	NA	15	NA	11.9538	NA	plus	4	scaffold	15	15	15
scaffold12588	0	NA	NA	1	NA	15	NA	11.9538	NA	plus	5	scaffold	15	15	15
scaffold12858	0	NA	NA	1	NA	15	NA	11.9538	NA	plus	6	scaffold	15	15	15
scaffold13015	0	NA	NA	1	NA	15	NA	11.9538	NA	plus	7	scaffold	15	15	15
scaffold13142	0	NA	NA	1	NA	15	NA	11.9538	NA	plus	8	scaffold	15	15	15
scaffold13176	0	NA	NA	1	NA	15	NA	11.9538	NA	plus	9	scaffold	15	15	15
scaffold13581	0	NA	NA	1	NA	15	NA	11.9538	NA	plus	10	scaffold	15	15	15
scaffold13860	0	NA	NA	1	NA	15	NA	11.9538	NA	plus	11	scaffold	15	15	15
scaffold14485	0	NA	NA	1	NA	15	NA	11.9538	NA	plus	12	scaffold	15	15	15
scaffold15213	0	NA	NA	1	NA	15	NA	11.9538	NA	plus	13	scaffold	15	15	15
scaffold15345	0	NA	NA	1	NA	15	NA	11.9538	NA	plus	14	scaffold	15	15	15
scaffold15400	0	NA	NA	1	NA	15	NA	11.9538	NA	plus	15	scaffold	15	15	15
scaffold1540	0	NA	NA	1	NA	15	NA	11.9538	NA	plus	16	scaffold	15	15	15
scaffold15899	0	NA	NA	1	NA	15	NA	11.9538	NA	plus	17	scaffold	15	15	15
scaffold15968	0	NA	NA	1	NA	15	NA	11.9538	NA	plus	18	scaffold	15	15	15
scaffold16456	0	NA	NA	1	NA	15	NA	11.9538	NA	plus	19	scaffold	15	15	15
scaffold16963	0	NA	NA	1	NA	15	NA	11.9538	NA	plus	20	scaffold	15	15	15
scaffold1697	0	NA	NA	1	NA	15	NA	11.9538	NA	plus	21	scaffold	15	15	15
scaffold17314	0	NA	NA	1	NA	15	NA	11.9538	NA	plus	22	scaffold	15	15	15
scaffold174	0	NA	NA	1	NA	15	NA	11.9538	NA	plus	23	scaffold	15	15	15
scaffold17462	0	NA	NA	1	NA	15	NA	11.9538	NA	plus	24	scaffold	15	15	15
scaffold17470	0	NA	NA	1	NA	15	NA	11.9538	NA	plus	25	scaffold	15	15	15
scaffold17628	0	NA	NA	1	NA	15	NA	11.9538	NA	plus	26	scaffold	15	15	15
scaffold18068	0	NA	NA	1	NA	15	NA	11.9538	NA	plus	27	scaffold	15	15	15
scaffold18141	0	NA	NA	1	NA	15	NA	11.9538	NA	plus	28	scaffold	15	15	15
scaffold18181	0	NA	NA	1	NA	15	NA	11.9538	NA	plus	29	scaffold	15	15	15
scaffold1866	0	NA	NA	1	NA	15	NA	11.9538	NA	plus	30	scaffold	15	15	15
scaffold18780	0	NA	NA	1	NA	15	NA	11.9538	NA	plus	31	scaffold	15	15	15
scaffold19178	0	NA	NA	1	NA	15	NA	11.9538	NA	plus	32	scaffold	15	15	15
scaffold19479	0	NA	NA	1	NA	15	NA	11.9538	NA	plus	33	scaffold	15	15	15
scaffold19738	0	NA	NA	1	NA	15	NA	11.9538	NA	plus	34	scaffold	15	15	15
scaffold2011	0	NA	NA	1	NA	15	NA	11.9538	NA	plus	35	scaffold	15	15	15
scaffold20115	0	NA	NA	1	NA	15	NA	11.9538	NA	plus	36	scaffold	15	15	15
scaffold20144	0	NA	NA	1	NA	15	NA	11.9538	NA	plus	37	scaffold	15	15	15
scaffold20376	0	NA	NA	1	NA	15	NA	11.9538	NA	plus	38	scaffold	15	15	15
scaffold20392	0	NA	NA	1	NA	15	NA	11.9538	NA	plus	39	scaffold	15	15	15
scaffold206	0	NA	NA	1	NA	15	NA	11.9538	NA	plus	40	scaffold	15	15	15
scaffold20975	0	NA	NA	1	NA	15	NA	11.9538	NA	plus	41	scaffold	15	15	15
scaffold21273	0	NA	NA	1	NA	15	NA	11.9538	NA	plus	42	scaffold	15	15	15
scaffold23551	0	NA	NA	1	NA	15	NA	11.9538	NA	plus	43	scaffold	15	15	15
scaffold23558	0	NA	NA	1	NA	15	NA	11.9538	NA	plus	44	scaffold	15	15	15
scaffold24371	0	NA	NA	1	NA	15	NA	11.9538	NA	plus	45	scaffold	15	15	15
scaffold24824	0	NA	NA	1	NA	15	NA	11.9538	NA	plus	46	scaffold	15	15	15
scaffold24933	0	NA	NA	1	NA	15	NA	11.9538	NA	plus	47	scaffold	15	15	15
scaffold2498	0	NA	NA	1	NA	15	NA	11.9538	NA	plus	48	scaffold	15	15	15
scaffold25144	0	NA	NA	1	NA	15	NA	11.9538	NA	plus	49	scaffold	15	15	15
scaffold25961	0	NA	NA	1	NA	15	NA	11.9538	NA	plus	50	scaffold	15	15	15
scaffold2623	0	NA	NA	1	NA	15	NA	11.9538	NA	plus	51	scaffold	15	15	15
scaffold2625	0	NA	NA	1	NA	15	NA	11.9538	NA	plus	52	scaffold	15	15	15
scaffold2662	0	NA	NA	1	NA	15	NA	11.9538	NA	plus	53	scaffold	15	15	15
scaffold27222	0	NA	NA	1	NA	15	NA	11.9538	NA	plus	54	scaffold	15	15	15
scaffold28129	0	NA	NA	1	NA	15	NA	11.9538	NA	plus	55	scaffold	15	15	15
scaffold2860	0	NA	NA	1	NA	15	NA	11.9538	NA	plus	56	scaffold	15	15	15
scaffold28626	0	NA	NA	1	NA	15	NA	11.9538	NA	plus	57	scaffold	15	15	15
scaffold28993	0	NA	NA	1	NA	15	NA	11.9538	NA	plus	58	scaffold	15	15	15
scaffold29473	0	NA	NA	1	NA	15	NA	11.9538	NA	plus	59	scaffold	15	15	15
scaffold30416	0	NA	NA	1	NA	15	NA	11.9538	NA	plus	60	scaffold	15	15	15
scaffold30515	0	NA	NA	1	NA	15	NA	11.9538	NA	plus	61	scaffold	15	15	15
scaffold30637	0	NA	NA	1	NA	15	NA	11.9538	NA	plus	62	scaffold	15	15	15
scaffold31265	0	NA	NA	1	NA	15	NA	11.9538	NA	plus	63	scaffold	15	15	15
scaffold3161	0	NA	NA	1	NA	15	NA	11.9538	NA	plus	64	scaffold	15	15	15
scaffold3183	0	NA	NA	1	NA	15	NA	11.9538	NA	plus	65	scaffold	15	15	15
scaffold31999	0	NA	NA	1	NA	15	NA	11.9538	NA	plus	66	scaffold	15	15	15
scaffold32697	0	NA	NA	1	NA	15	NA	11.9538	NA	plus	67	scaffold	15	15	15
scaffold32965	0	NA	NA	1	NA	15	NA	11.9538	NA	plus	68	scaffold	15	15	15
scaffold33308	0	NA	NA	1	NA	15	NA	11.9538	NA	plus	69	scaffold	15	15	15
scaffold33576	0	NA	NA	1	NA	15	NA	11.9538	NA	plus	70	scaffold	15	15	15
scaffold33651	0	NA	NA	1	NA	15	NA	11.9538	NA	plus	71	scaffold	15	15	15
scaffold3372	0	NA	NA	1	NA	15	NA	11.9538	NA	plus	72	scaffold	15	15	15
scaffold33733	0	NA	NA	1	NA	15	NA	11.9538	NA	plus	73	scaffold	15	15	15
scaffold33887	0	NA	NA	1	NA	15	NA	11.9538	NA	plus	74	scaffold	15	15	15
scaffold34232	0	NA	NA	1	NA	15	NA	11.9538	NA	plus	75	scaffold	15	15	15
scaffold4002	0	NA	NA	1	NA	15	NA	11.9538	NA	plus	76	scaffold	15	15	15
scaffold4021	0	NA	NA	1	NA	15	NA	11.9538	NA	plus	77	scaffold	15	15	15
scaffold421	0	NA	NA	1	NA	15	NA	11.9538	NA	plus	78	scaffold	15	15	15
scaffold4474	0	NA	NA	1	NA	15	NA	11.9538	NA	plus	79	scaffold	15	15	15
scaffold4738	0	NA	NA	1	NA	15	NA	11.9538	NA	plus	80	scaffold	15	15	15
scaffold4778	0	NA	NA	1	NA	15	NA	11.9538	NA	plus	81	scaffold	15	15	15
scaffold4812	0	NA	NA	1	NA	15	NA	11.9538	NA	plus	82	scaffold	15	15	15
scaffold4831	0	NA	NA	1	NA	15	NA	11.9538	NA	plus	83	scaffold	15	15	15
scaffold4979	0	NA	NA	1	NA	15	NA	11.9538	NA	plus	84	scaffold	15	15	15
scaffold5706	0	NA	NA	1	NA	15	NA	11.9538	NA	plus	85	scaffold	15	15	15
scaffold588	0	NA	NA	1	NA	15	NA	11.9538	NA	plus	86	scaffold	15	15	15
scaffold6109	0	NA	NA	1	NA	15	NA	11.9538	NA	plus	87	scaffold	15	15	15
scaffold6520	0	NA	NA	1	NA	15	NA	11.9538	NA	plus	88	scaffold	15	15	15
scaffold6628	0	NA	NA	1	NA	15	NA	11.9538	NA	plus	89	scaffold	15	15	15
scaffold6834	0	NA	NA	1	NA	15	NA	11.9538	NA	plus	90	scaffold	15	15	15
scaffold6919	0	NA	NA	1	NA	15	NA	11.9538	NA	plus	91	scaffold	15	15	15
scaffold7016	0	NA	NA	1	NA	15	NA	11.9538	NA	plus	92	scaffold	15	15	15
scaffold7079	0	NA	NA	1	NA	15	NA	11.9538	NA	plus	93	scaffold	15	15	15
scaffold7138	0	NA	NA	1	NA	15	NA	11.9538	NA	plus	94	scaffold	15	15	15
scaffold8119	0	NA	NA	1	NA	15	NA	11.9538	NA	plus	95	scaffold	15	15	15
scaffold8614	0	NA	NA	1	NA	15	NA	11.9538	NA	plus	96	scaffold	15	15	15
scaffold8729	0	NA	NA	1	NA	15	NA	11.9538	NA	plus	97	scaffold	15	15	15
scaffold8892	0	NA	NA	1	NA	15	NA	11.9538	NA	plus	98	scaffold	15	15	15
scaffold916	0	NA	NA	1	NA	15	NA	11.9538	NA	plus	99	scaffold	15	15	15
scaffold9803	0	NA	NA	1	NA	15	NA	11.9538	NA	plus	100	scaffold	15	15	15
scaffold9911	0	NA	NA	1	NA	15	NA	11.9538	NA	plus	101	scaffold	15	15	15
C1382092	0	NA	NA	1	NA	15	NA	11.9538	NA	plus	102	contig	15	15	15
C1417572	0	NA	NA	1	NA	15	NA	11.9538	NA	plus	103	contig	15	15	15
C1420874	0	NA	NA	1	NA	15	NA	11.9538	NA	plus	104	contig	15	15	15
C1424684	0	NA	NA	1	NA	15	NA	11.9538	NA	plus	105	contig	15	15	15
C1431734	0	NA	NA	1	NA	15	NA	11.9538	NA	plus	106	contig	15	15	15
C1444846	0	NA	NA	1	NA	15	NA	11.9538	NA	plus	107	contig	15	15	15
C1449874	0	NA	NA	1	NA	15	NA	11.9538	NA	plus	108	contig	15	15	15
C1460092	0	NA	NA	1	NA	15	NA	11.9538	NA	plus	109	contig	15	15	15
C1467032	0	NA	NA	1	NA	15	NA	11.9538	NA	plus	110	contig	15	15	15
C1471586	0	NA	NA	1	NA	15	NA	11.9538	NA	plus	111	contig	15	15	15
C1472616	0	NA	NA	1	NA	15	NA	11.9538	NA	plus	112	contig	15	15	15
C1483206	0	NA	NA	1	NA	15	NA	11.9538	NA	plus	113	contig	15	15	15
C1483566	0	NA	NA	1	NA	15	NA	11.9538	NA	plus	114	contig	15	15	15
scaffold14180	1	4062	4062	1	1	16	16	13.9438	13.9438	plus	0	scaffold	NA	NA	NA
scaffold23635	1	122	122	1	1	17	17	13.9438	13.9438	plus	0	scaffold	NA	NA	NA
scaffold31124	1	3407	3407	1	1	18	18	13.9438	13.9438	plus	0	scaffold	NA	NA	NA
scaffold34217	1	2170	2170	1	1	19	19	14.0806	14.0806	plus	0	scaffold	NA	NA	NA
scaffold7239	2	26402	25078	1	1	20	35	14.2173	14.354	minus	0	scaffold	NA	NA	NA
scaffold10967	0	NA	NA	1	NA	20	NA	14.2173	NA	plus	1	scaffold	3	35	67
scaffold28817	0	NA	NA	1	NA	20	NA	14.2173	NA	plus	2	scaffold	3	35	67
scaffold19524	0	NA	NA	1	NA	20	NA	14.2173	NA	plus	3	scaffold	4	35	67
scaffold24452	0	NA	NA	1	NA	20	NA	14.2173	NA	plus	4	scaffold	4	35	67
C1436360	0	NA	NA	1	NA	20	NA	14.2173	NA	plus	5	contig	4	35	67
scaffold11512	0	NA	NA	1	NA	20	NA	14.2173	NA	plus	6	scaffold	5	35	65
scaffold12791	0	NA	NA	1	NA	20	NA	14.2173	NA	plus	7	scaffold	5	35	65
scaffold1344	0	NA	NA	1	NA	20	NA	14.2173	NA	plus	8	scaffold	5	35	65
scaffold1473	0	NA	NA	1	NA	20	NA	14.2173	NA	plus	9	scaffold	5	35	65
scaffold15567	0	NA	NA	1	NA	20	NA	14.2173	NA	plus	10	scaffold	5	35	65
scaffold18045	0	NA	NA	1	NA	20	NA	14.2173	NA	plus	11	scaffold	5	35	65
scaffold20123	0	NA	NA	1	NA	20	NA	14.2173	NA	plus	12	scaffold	5	35	65
scaffold21294	0	NA	NA	1	NA	20	NA	14.2173	NA	plus	13	scaffold	5	35	65
scaffold22634	0	NA	NA	1	NA	20	NA	14.2173	NA	plus	14	scaffold	5	35	65
scaffold22678	0	NA	NA	1	NA	20	NA	14.2173	NA	plus	15	scaffold	5	35	65
scaffold22924	0	NA	NA	1	NA	20	NA	14.2173	NA	plus	16	scaffold	5	35	65
scaffold27085	0	NA	NA	1	NA	20	NA	14.2173	NA	plus	17	scaffold	5	35	65
scaffold28839	0	NA	NA	1	NA	20	NA	14.2173	NA	plus	18	scaffold	5	35	65
scaffold29920	0	NA	NA	1	NA	20	NA	14.2173	NA	plus	19	scaffold	5	35	65
scaffold30954	0	NA	NA	1	NA	20	NA	14.2173	NA	plus	20	scaffold	5	35	65
scaffold32086	0	NA	NA	1	NA	20	NA	14.2173	NA	plus	21	scaffold	5	35	65
scaffold32923	0	NA	NA	1	NA	20	NA	14.2173	NA	plus	22	scaffold	5	35	65
scaffold32979	0	NA	NA	1	NA	20	NA	14.2173	NA	plus	23	scaffold	5	35	65
scaffold3567	0	NA	NA	1	NA	20	NA	14.2173	NA	plus	24	scaffold	5	35	65
scaffold6609	0	NA	NA	1	NA	20	NA	14.2173	NA	plus	25	scaffold	5	35	65
scaffold7168	0	NA	NA	1	NA	20	NA	14.2173	NA	plus	26	scaffold	5	35	65
scaffold7799	0	NA	NA	1	NA	20	NA	14.2173	NA	plus	27	scaffold	5	35	65
scaffold8236	0	NA	NA	1	NA	20	NA	14.2173	NA	plus	28	scaffold	5	35	65
scaffold8960	0	NA	NA	1	NA	20	NA	14.2173	NA	plus	29	scaffold	5	35	65
C1377788	0	NA	NA	1	NA	20	NA	14.2173	NA	plus	30	contig	5	35	65
scaffold31712	0	NA	NA	1	NA	20	NA	14.2173	NA	plus	31	scaffold	5	35	66
scaffold3006	0	NA	NA	1	NA	20	NA	14.2173	NA	plus	32	scaffold	19	20	21
scaffold3713	0	NA	NA	1	NA	20	NA	14.2173	NA	plus	33	scaffold	19	20	21
scaffold7342	0	NA	NA	1	NA	20	NA	14.2173	NA	plus	34	scaffold	19	20	21
C1393472	0	NA	NA	1	NA	20	NA	14.2173	NA	plus	35	contig	19	20	21
C1468284	0	NA	NA	1	NA	20	NA	14.2173	NA	plus	36	contig	19	20	21
scaffold1026	0	NA	NA	1	NA	20	NA	14.2173	NA	plus	37	scaffold	20	20	21
scaffold12462	0	NA	NA	1	NA	20	NA	14.2173	NA	plus	38	scaffold	20	20	21
scaffold13397	0	NA	NA	1	NA	20	NA	14.2173	NA	plus	39	scaffold	20	20	21
scaffold17739	0	NA	NA	1	NA	20	NA	14.2173	NA	plus	40	scaffold	20	20	21
scaffold20026	0	NA	NA	1	NA	20	NA	14.2173	NA	plus	41	scaffold	20	20	21
scaffold20678	0	NA	NA	1	NA	20	NA	14.2173	NA	plus	42	scaffold	20	20	21
scaffold22183	0	NA	NA	1	NA	20	NA	14.2173	NA	plus	43	scaffold	20	20	21
scaffold23500	0	NA	NA	1	NA	20	NA	14.2173	NA	plus	44	scaffold	20	20	21
scaffold27893	0	NA	NA	1	NA	20	NA	14.2173	NA	plus	45	scaffold	20	20	21
scaffold6482	0	NA	NA	1	NA	20	NA	14.2173	NA	plus	46	scaffold	20	20	21
scaffold21693	1	317	317	1	1	21	21	14.2173	14.2173	plus	0	scaffold	NA	NA	NA
C1476232	1	122	122	1	1	22	22	14.354	14.354	plus	0	contig	NA	NA	NA
scaffold10191	1	803	803	1	1	23	23	14.354	14.354	plus	0	scaffold	NA	NA	NA
scaffold11319	1	4405	4405	1	1	24	24	14.354	14.354	plus	0	scaffold	NA	NA	NA
scaffold18690	1	122	122	1	1	25	25	14.354	14.354	plus	0	scaffold	NA	NA	NA
scaffold19812	1	681	681	1	1	26	26	14.354	14.354	plus	0	scaffold	NA	NA	NA
scaffold33268	0	NA	NA	1	NA	26	NA	14.354	NA	plus	1	scaffold	3	26	49
scaffold22558	1	162	162	1	1	27	27	14.354	14.354	plus	0	scaffold	NA	NA	NA
scaffold23420	1	2602	2602	1	1	28	28	14.354	14.354	plus	0	scaffold	NA	NA	NA
scaffold24884	1	122	122	1	1	29	29	14.354	14.354	plus	0	scaffold	NA	NA	NA
scaffold25415	1	387	387	1	1	30	30	14.354	14.354	plus	0	scaffold	NA	NA	NA
scaffold11260	0	NA	NA	1	NA	30	NA	14.354	NA	plus	1	scaffold	20	30	41
scaffold11542	0	NA	NA	1	NA	30	NA	14.354	NA	plus	2	scaffold	20	30	41
scaffold12973	0	NA	NA	1	NA	30	NA	14.354	NA	plus	3	scaffold	20	30	41
scaffold14549	0	NA	NA	1	NA	30	NA	14.354	NA	plus	4	scaffold	20	30	41
scaffold15269	0	NA	NA	1	NA	30	NA	14.354	NA	plus	5	scaffold	20	30	41
scaffold16995	0	NA	NA	1	NA	30	NA	14.354	NA	plus	6	scaffold	20	30	41
scaffold18642	0	NA	NA	1	NA	30	NA	14.354	NA	plus	7	scaffold	20	30	41
scaffold20607	0	NA	NA	1	NA	30	NA	14.354	NA	plus	8	scaffold	20	30	41
scaffold21018	0	NA	NA	1	NA	30	NA	14.354	NA	plus	9	scaffold	20	30	41
scaffold2826	0	NA	NA	1	NA	30	NA	14.354	NA	plus	10	scaffold	20	30	41
scaffold32967	0	NA	NA	1	NA	30	NA	14.354	NA	plus	11	scaffold	20	30	41
scaffold3354	0	NA	NA	1	NA	30	NA	14.354	NA	plus	12	scaffold	20	30	41
scaffold34250	0	NA	NA	1	NA	30	NA	14.354	NA	plus	13	scaffold	20	30	41
scaffold371	0	NA	NA	1	NA	30	NA	14.354	NA	plus	14	scaffold	20	30	41
scaffold6433	0	NA	NA	1	NA	30	NA	14.354	NA	plus	15	scaffold	20	30	41
scaffold7819	0	NA	NA	1	NA	30	NA	14.354	NA	plus	16	scaffold	20	30	41
scaffold8458	0	NA	NA	1	NA	30	NA	14.354	NA	plus	17	scaffold	20	30	41
scaffold9213	0	NA	NA	1	NA	30	NA	14.354	NA	plus	18	scaffold	20	30	41
C1374564	0	NA	NA	1	NA	30	NA	14.354	NA	plus	19	contig	20	30	41
scaffold27882	1	464	464	1	1	31	31	14.354	14.354	plus	0	scaffold	NA	NA	NA
scaffold13052	0	NA	NA	1	NA	31	NA	14.354	NA	plus	1	scaffold	5	31	57
scaffold17720	0	NA	NA	1	NA	31	NA	14.354	NA	plus	2	scaffold	15	31	47
scaffold31233	0	NA	NA	1	NA	31	NA	14.354	NA	plus	3	scaffold	15	31	47
scaffold29506	1	2677	2677	1	1	32	32	14.354	14.354	plus	0	scaffold	NA	NA	NA
scaffold8197	0	NA	NA	1	NA	32	NA	14.354	NA	plus	1	scaffold	1	32	63
C1390020	0	NA	NA	1	NA	32	NA	14.354	NA	plus	2	contig	1	32	63
scaffold13773	0	NA	NA	1	NA	32	NA	14.354	NA	plus	3	scaffold	2	32	63
scaffold4494	1	3172	3172	1	1	33	33	14.354	14.354	plus	0	scaffold	NA	NA	NA
scaffold1660	0	NA	NA	1	NA	33	NA	14.354	NA	plus	1	scaffold	3	33	63
scaffold32461	0	NA	NA	1	NA	33	NA	14.354	NA	plus	2	scaffold	3	33	63
scaffold3276	0	NA	NA	1	NA	33	NA	14.354	NA	plus	3	scaffold	3	33	63
scaffold32819	0	NA	NA	1	NA	33	NA	14.354	NA	plus	4	scaffold	3	33	63
scaffold15322	0	NA	NA	1	NA	33	NA	14.354	NA	plus	5	scaffold	4	33	63
scaffold16254	0	NA	NA	1	NA	33	NA	14.354	NA	plus	6	scaffold	4	33	63
scaffold17260	0	NA	NA	1	NA	33	NA	14.354	NA	plus	7	scaffold	4	33	63
scaffold17852	0	NA	NA	1	NA	33	NA	14.354	NA	plus	8	scaffold	4	33	63
scaffold22568	0	NA	NA	1	NA	33	NA	14.354	NA	plus	9	scaffold	4	33	63
scaffold23148	0	NA	NA	1	NA	33	NA	14.354	NA	plus	10	scaffold	4	33	63
scaffold23460	0	NA	NA	1	NA	33	NA	14.354	NA	plus	11	scaffold	4	33	63
scaffold23501	0	NA	NA	1	NA	33	NA	14.354	NA	plus	12	scaffold	4	33	63
scaffold28684	0	NA	NA	1	NA	33	NA	14.354	NA	plus	13	scaffold	4	33	63
scaffold30441	0	NA	NA	1	NA	33	NA	14.354	NA	plus	14	scaffold	4	33	63
scaffold3339	0	NA	NA	1	NA	33	NA	14.354	NA	plus	15	scaffold	4	33	63
scaffold11847	0	NA	NA	1	NA	33	NA	14.354	NA	plus	16	scaffold	5	33	62
scaffold12426	0	NA	NA	1	NA	33	NA	14.354	NA	plus	17	scaffold	5	33	62
scaffold13329	0	NA	NA	1	NA	33	NA	14.354	NA	plus	18	scaffold	5	33	62
scaffold14162	0	NA	NA	1	NA	33	NA	14.354	NA	plus	19	scaffold	5	33	62
scaffold15414	0	NA	NA	1	NA	33	NA	14.354	NA	plus	20	scaffold	5	33	62
scaffold16237	0	NA	NA	1	NA	33	NA	14.354	NA	plus	21	scaffold	5	33	62
scaffold18440	0	NA	NA	1	NA	33	NA	14.354	NA	plus	22	scaffold	5	33	62
scaffold18927	0	NA	NA	1	NA	33	NA	14.354	NA	plus	23	scaffold	5	33	62
scaffold19375	0	NA	NA	1	NA	33	NA	14.354	NA	plus	24	scaffold	5	33	62
scaffold19490	0	NA	NA	1	NA	33	NA	14.354	NA	plus	25	scaffold	5	33	62
scaffold20195	0	NA	NA	1	NA	33	NA	14.354	NA	plus	26	scaffold	5	33	62
scaffold2157	0	NA	NA	1	NA	33	NA	14.354	NA	plus	27	scaffold	5	33	62
scaffold22569	0	NA	NA	1	NA	33	NA	14.354	NA	plus	28	scaffold	5	33	62
scaffold238	0	NA	NA	1	NA	33	NA	14.354	NA	plus	29	scaffold	5	33	62
scaffold26195	0	NA	NA	1	NA	33	NA	14.354	NA	plus	30	scaffold	5	33	62
scaffold26330	0	NA	NA	1	NA	33	NA	14.354	NA	plus	31	scaffold	5	33	62
scaffold26339	0	NA	NA	1	NA	33	NA	14.354	NA	plus	32	scaffold	5	33	62
scaffold28173	0	NA	NA	1	NA	33	NA	14.354	NA	plus	33	scaffold	5	33	62
scaffold28485	0	NA	NA	1	NA	33	NA	14.354	NA	plus	34	scaffold	5	33	62
scaffold29034	0	NA	NA	1	NA	33	NA	14.354	NA	plus	35	scaffold	5	33	62
scaffold29285	0	NA	NA	1	NA	33	NA	14.354	NA	plus	36	scaffold	5	33	62
scaffold30679	0	NA	NA	1	NA	33	NA	14.354	NA	plus	37	scaffold	5	33	62
scaffold3157	0	NA	NA	1	NA	33	NA	14.354	NA	plus	38	scaffold	5	33	62
scaffold31744	0	NA	NA	1	NA	33	NA	14.354	NA	plus	39	scaffold	5	33	62
scaffold31855	0	NA	NA	1	NA	33	NA	14.354	NA	plus	40	scaffold	5	33	62
scaffold31932	0	NA	NA	1	NA	33	NA	14.354	NA	plus	41	scaffold	5	33	62
scaffold33620	0	NA	NA	1	NA	33	NA	14.354	NA	plus	42	scaffold	5	33	62
scaffold34336	0	NA	NA	1	NA	33	NA	14.354	NA	plus	43	scaffold	5	33	62
scaffold3894	0	NA	NA	1	NA	33	NA	14.354	NA	plus	44	scaffold	5	33	62
scaffold3937	0	NA	NA	1	NA	33	NA	14.354	NA	plus	45	scaffold	5	33	62
scaffold4301	0	NA	NA	1	NA	33	NA	14.354	NA	plus	46	scaffold	5	33	62
scaffold4640	0	NA	NA	1	NA	33	NA	14.354	NA	plus	47	scaffold	5	33	62
scaffold6959	0	NA	NA	1	NA	33	NA	14.354	NA	plus	48	scaffold	5	33	62
scaffold7397	0	NA	NA	1	NA	33	NA	14.354	NA	plus	49	scaffold	5	33	62
scaffold7692	0	NA	NA	1	NA	33	NA	14.354	NA	plus	50	scaffold	5	33	62
scaffold8022	0	NA	NA	1	NA	33	NA	14.354	NA	plus	51	scaffold	5	33	62
scaffold8457	0	NA	NA	1	NA	33	NA	14.354	NA	plus	52	scaffold	5	33	62
scaffold8690	0	NA	NA	1	NA	33	NA	14.354	NA	plus	53	scaffold	5	33	62
scaffold8887	0	NA	NA	1	NA	33	NA	14.354	NA	plus	54	scaffold	5	33	62
C1393484	0	NA	NA	1	NA	33	NA	14.354	NA	plus	55	contig	5	33	62
scaffold15863	0	NA	NA	1	NA	33	NA	14.354	NA	plus	56	scaffold	16	33	51
scaffold19040	0	NA	NA	1	NA	33	NA	14.354	NA	plus	57	scaffold	16	33	51
scaffold24237	0	NA	NA	1	NA	33	NA	14.354	NA	plus	58	scaffold	16	33	51
C1379058	0	NA	NA	1	NA	33	NA	14.354	NA	plus	59	contig	16	33	51
scaffold1247	0	NA	NA	1	NA	33	NA	14.354	NA	plus	60	scaffold	20	33	47
scaffold12789	0	NA	NA	1	NA	33	NA	14.354	NA	plus	61	scaffold	20	33	47
scaffold17446	0	NA	NA	1	NA	33	NA	14.354	NA	plus	62	scaffold	20	33	47
scaffold2361	0	NA	NA	1	NA	33	NA	14.354	NA	plus	63	scaffold	20	33	47
scaffold4729	0	NA	NA	1	NA	33	NA	14.354	NA	plus	64	scaffold	20	33	47
scaffold5190	0	NA	NA	1	NA	33	NA	14.354	NA	plus	65	scaffold	20	33	47
scaffold8237	0	NA	NA	1	NA	33	NA	14.354	NA	plus	66	scaffold	20	33	47
scaffold13679	1	549	549	1	1	34	34	14.354	14.354	plus	0	scaffold	NA	NA	NA
scaffold18808	0	NA	NA	1	NA	34	NA	14.354	NA	plus	1	scaffold	1	34	67
scaffold3220	0	NA	NA	1	NA	34	NA	14.354	NA	plus	2	scaffold	1	34	67
scaffold10029	0	NA	NA	1	NA	34	NA	14.354	NA	plus	3	scaffold	5	34	63
scaffold10093	0	NA	NA	1	NA	34	NA	14.354	NA	plus	4	scaffold	5	34	63
scaffold10094	0	NA	NA	1	NA	34	NA	14.354	NA	plus	5	scaffold	5	34	63
scaffold10166	0	NA	NA	1	NA	34	NA	14.354	NA	plus	6	scaffold	5	34	63
scaffold10189	0	NA	NA	1	NA	34	NA	14.354	NA	plus	7	scaffold	5	34	63
scaffold10243	0	NA	NA	1	NA	34	NA	14.354	NA	plus	8	scaffold	5	34	63
scaffold10263	0	NA	NA	1	NA	34	NA	14.354	NA	plus	9	scaffold	5	34	63
scaffold10343	0	NA	NA	1	NA	34	NA	14.354	NA	plus	10	scaffold	5	34	63
scaffold10445	0	NA	NA	1	NA	34	NA	14.354	NA	plus	11	scaffold	5	34	63
scaffold10509	0	NA	NA	1	NA	34	NA	14.354	NA	plus	12	scaffold	5	34	63
scaffold10514	0	NA	NA	1	NA	34	NA	14.354	NA	plus	13	scaffold	5	34	63
scaffold10607	0	NA	NA	1	NA	34	NA	14.354	NA	plus	14	scaffold	5	34	63
scaffold10632	0	NA	NA	1	NA	34	NA	14.354	NA	plus	15	scaffold	5	34	63
scaffold10644	0	NA	NA	1	NA	34	NA	14.354	NA	plus	16	scaffold	5	34	63
scaffold10713	0	NA	NA	1	NA	34	NA	14.354	NA	plus	17	scaffold	5	34	63
scaffold10735	0	NA	NA	1	NA	34	NA	14.354	NA	plus	18	scaffold	5	34	63
scaffold10755	0	NA	NA	1	NA	34	NA	14.354	NA	plus	19	scaffold	5	34	63
scaffold10821	0	NA	NA	1	NA	34	NA	14.354	NA	plus	20	scaffold	5	34	63
scaffold10913	0	NA	NA	1	NA	34	NA	14.354	NA	plus	21	scaffold	5	34	63
scaffold10938	0	NA	NA	1	NA	34	NA	14.354	NA	plus	22	scaffold	5	34	63
scaffold1095	0	NA	NA	1	NA	34	NA	14.354	NA	plus	23	scaffold	5	34	63
scaffold1096	0	NA	NA	1	NA	34	NA	14.354	NA	plus	24	scaffold	5	34	63
scaffold10986	0	NA	NA	1	NA	34	NA	14.354	NA	plus	25	scaffold	5	34	63
scaffold11013	0	NA	NA	1	NA	34	NA	14.354	NA	plus	26	scaffold	5	34	63
scaffold11022	0	NA	NA	1	NA	34	NA	14.354	NA	plus	27	scaffold	5	34	63
scaffold11038	0	NA	NA	1	NA	34	NA	14.354	NA	plus	28	scaffold	5	34	63
scaffold11041	0	NA	NA	1	NA	34	NA	14.354	NA	plus	29	scaffold	5	34	63
scaffold11045	0	NA	NA	1	NA	34	NA	14.354	NA	plus	30	scaffold	5	34	63
scaffold1117	0	NA	NA	1	NA	34	NA	14.354	NA	plus	31	scaffold	5	34	63
scaffold1118	0	NA	NA	1	NA	34	NA	14.354	NA	plus	32	scaffold	5	34	63
scaffold11194	0	NA	NA	1	NA	34	NA	14.354	NA	plus	33	scaffold	5	34	63
scaffold11259	0	NA	NA	1	NA	34	NA	14.354	NA	plus	34	scaffold	5	34	63
scaffold11300	0	NA	NA	1	NA	34	NA	14.354	NA	plus	35	scaffold	5	34	63
scaffold11393	0	NA	NA	1	NA	34	NA	14.354	NA	plus	36	scaffold	5	34	63
scaffold11394	0	NA	NA	1	NA	34	NA	14.354	NA	plus	37	scaffold	5	34	63
scaffold11412	0	NA	NA	1	NA	34	NA	14.354	NA	plus	38	scaffold	5	34	63
scaffold11436	0	NA	NA	1	NA	34	NA	14.354	NA	plus	39	scaffold	5	34	63
scaffold11586	0	NA	NA	1	NA	34	NA	14.354	NA	plus	40	scaffold	5	34	63
scaffold11598	0	NA	NA	1	NA	34	NA	14.354	NA	plus	41	scaffold	5	34	63
scaffold11599	0	NA	NA	1	NA	34	NA	14.354	NA	plus	42	scaffold	5	34	63
scaffold11621	0	NA	NA	1	NA	34	NA	14.354	NA	plus	43	scaffold	5	34	63
scaffold11678	0	NA	NA	1	NA	34	NA	14.354	NA	plus	44	scaffold	5	34	63
scaffold11703	0	NA	NA	1	NA	34	NA	14.354	NA	plus	45	scaffold	5	34	63
scaffold11707	0	NA	NA	1	NA	34	NA	14.354	NA	plus	46	scaffold	5	34	63
scaffold11916	0	NA	NA	1	NA	34	NA	14.354	NA	plus	47	scaffold	5	34	63
scaffold11930	0	NA	NA	1	NA	34	NA	14.354	NA	plus	48	scaffold	5	34	63
scaffold11998	0	NA	NA	1	NA	34	NA	14.354	NA	plus	49	scaffold	5	34	63
scaffold12042	0	NA	NA	1	NA	34	NA	14.354	NA	plus	50	scaffold	5	34	63
scaffold12056	0	NA	NA	1	NA	34	NA	14.354	NA	plus	51	scaffold	5	34	63
scaffold12079	0	NA	NA	1	NA	34	NA	14.354	NA	plus	52	scaffold	5	34	63
scaffold12154	0	NA	NA	1	NA	34	NA	14.354	NA	plus	53	scaffold	5	34	63
scaffold12172	0	NA	NA	1	NA	34	NA	14.354	NA	plus	54	scaffold	5	34	63
scaffold12187	0	NA	NA	1	NA	34	NA	14.354	NA	plus	55	scaffold	5	34	63
scaffold12298	0	NA	NA	1	NA	34	NA	14.354	NA	plus	56	scaffold	5	34	63
scaffold12492	0	NA	NA	1	NA	34	NA	14.354	NA	plus	57	scaffold	5	34	63
scaffold12544	0	NA	NA	1	NA	34	NA	14.354	NA	plus	58	scaffold	5	34	63
scaffold12571	0	NA	NA	1	NA	34	NA	14.354	NA	plus	59	scaffold	5	34	63
scaffold12636	0	NA	NA	1	NA	34	NA	14.354	NA	plus	60	scaffold	5	34	63
scaffold12637	0	NA	NA	1	NA	34	NA	14.354	NA	plus	61	scaffold	5	34	63
scaffold12676	0	NA	NA	1	NA	34	NA	14.354	NA	plus	62	scaffold	5	34	63
scaffold12677	0	NA	NA	1	NA	34	NA	14.354	NA	plus	63	scaffold	5	34	63
scaffold12685	0	NA	NA	1	NA	34	NA	14.354	NA	plus	64	scaffold	5	34	63
scaffold12779	0	NA	NA	1	NA	34	NA	14.354	NA	plus	65	scaffold	5	34	63
scaffold12851	0	NA	NA	1	NA	34	NA	14.354	NA	plus	66	scaffold	5	34	63
scaffold12855	0	NA	NA	1	NA	34	NA	14.354	NA	plus	67	scaffold	5	34	63
scaffold12897	0	NA	NA	1	NA	34	NA	14.354	NA	plus	68	scaffold	5	34	63
scaffold12955	0	NA	NA	1	NA	34	NA	14.354	NA	plus	69	scaffold	5	34	63
scaffold13107	0	NA	NA	1	NA	34	NA	14.354	NA	plus	70	scaffold	5	34	63
scaffold13147	0	NA	NA	1	NA	34	NA	14.354	NA	plus	71	scaffold	5	34	63
scaffold1317	0	NA	NA	1	NA	34	NA	14.354	NA	plus	72	scaffold	5	34	63
scaffold13229	0	NA	NA	1	NA	34	NA	14.354	NA	plus	73	scaffold	5	34	63
scaffold13239	0	NA	NA	1	NA	34	NA	14.354	NA	plus	74	scaffold	5	34	63
scaffold13249	0	NA	NA	1	NA	34	NA	14.354	NA	plus	75	scaffold	5	34	63
scaffold13283	0	NA	NA	1	NA	34	NA	14.354	NA	plus	76	scaffold	5	34	63
scaffold13395	0	NA	NA	1	NA	34	NA	14.354	NA	plus	77	scaffold	5	34	63
scaffold1343	0	NA	NA	1	NA	34	NA	14.354	NA	plus	78	scaffold	5	34	63
scaffold13453	0	NA	NA	1	NA	34	NA	14.354	NA	plus	79	scaffold	5	34	63
scaffold13487	0	NA	NA	1	NA	34	NA	14.354	NA	plus	80	scaffold	5	34	63
scaffold13512	0	NA	NA	1	NA	34	NA	14.354	NA	plus	81	scaffold	5	34	63
scaffold13659	0	NA	NA	1	NA	34	NA	14.354	NA	plus	82	scaffold	5	34	63
scaffold13678	0	NA	NA	1	NA	34	NA	14.354	NA	plus	83	scaffold	5	34	63
scaffold13781	0	NA	NA	1	NA	34	NA	14.354	NA	plus	84	scaffold	5	34	63
scaffold13841	0	NA	NA	1	NA	34	NA	14.354	NA	plus	85	scaffold	5	34	63
scaffold13852	0	NA	NA	1	NA	34	NA	14.354	NA	plus	86	scaffold	5	34	63
scaffold13906	0	NA	NA	1	NA	34	NA	14.354	NA	plus	87	scaffold	5	34	63
scaffold13935	0	NA	NA	1	NA	34	NA	14.354	NA	plus	88	scaffold	5	34	63
scaffold13959	0	NA	NA	1	NA	34	NA	14.354	NA	plus	89	scaffold	5	34	63
scaffold13960	0	NA	NA	1	NA	34	NA	14.354	NA	plus	90	scaffold	5	34	63
scaffold14021	0	NA	NA	1	NA	34	NA	14.354	NA	plus	91	scaffold	5	34	63
scaffold14059	0	NA	NA	1	NA	34	NA	14.354	NA	plus	92	scaffold	5	34	63
scaffold14244	0	NA	NA	1	NA	34	NA	14.354	NA	plus	93	scaffold	5	34	63
scaffold14254	0	NA	NA	1	NA	34	NA	14.354	NA	plus	94	scaffold	5	34	63
scaffold14284	0	NA	NA	1	NA	34	NA	14.354	NA	plus	95	scaffold	5	34	63
scaffold14289	0	NA	NA	1	NA	34	NA	14.354	NA	plus	96	scaffold	5	34	63
scaffold14378	0	NA	NA	1	NA	34	NA	14.354	NA	plus	97	scaffold	5	34	63
scaffold14381	0	NA	NA	1	NA	34	NA	14.354	NA	plus	98	scaffold	5	34	63
scaffold14511	0	NA	NA	1	NA	34	NA	14.354	NA	plus	99	scaffold	5	34	63
scaffold14530	0	NA	NA	1	NA	34	NA	14.354	NA	plus	100	scaffold	5	34	63
scaffold14548	0	NA	NA	1	NA	34	NA	14.354	NA	plus	101	scaffold	5	34	63
scaffold14732	0	NA	NA	1	NA	34	NA	14.354	NA	plus	102	scaffold	5	34	63
scaffold14734	0	NA	NA	1	NA	34	NA	14.354	NA	plus	103	scaffold	5	34	63
scaffold14752	0	NA	NA	1	NA	34	NA	14.354	NA	plus	104	scaffold	5	34	63
scaffold14776	0	NA	NA	1	NA	34	NA	14.354	NA	plus	105	scaffold	5	34	63
scaffold1481	0	NA	NA	1	NA	34	NA	14.354	NA	plus	106	scaffold	5	34	63
scaffold14856	0	NA	NA	1	NA	34	NA	14.354	NA	plus	107	scaffold	5	34	63
scaffold14858	0	NA	NA	1	NA	34	NA	14.354	NA	plus	108	scaffold	5	34	63
scaffold14864	0	NA	NA	1	NA	34	NA	14.354	NA	plus	109	scaffold	5	34	63
scaffold14906	0	NA	NA	1	NA	34	NA	14.354	NA	plus	110	scaffold	5	34	63
scaffold1497	0	NA	NA	1	NA	34	NA	14.354	NA	plus	111	scaffold	5	34	63
scaffold14992	0	NA	NA	1	NA	34	NA	14.354	NA	plus	112	scaffold	5	34	63
scaffold15033	0	NA	NA	1	NA	34	NA	14.354	NA	plus	113	scaffold	5	34	63
scaffold15044	0	NA	NA	1	NA	34	NA	14.354	NA	plus	114	scaffold	5	34	63
scaffold15104	0	NA	NA	1	NA	34	NA	14.354	NA	plus	115	scaffold	5	34	63
scaffold15125	0	NA	NA	1	NA	34	NA	14.354	NA	plus	116	scaffold	5	34	63
scaffold15146	0	NA	NA	1	NA	34	NA	14.354	NA	plus	117	scaffold	5	34	63
scaffold15220	0	NA	NA	1	NA	34	NA	14.354	NA	plus	118	scaffold	5	34	63
scaffold15274	0	NA	NA	1	NA	34	NA	14.354	NA	plus	119	scaffold	5	34	63
scaffold15420	0	NA	NA	1	NA	34	NA	14.354	NA	plus	120	scaffold	5	34	63
scaffold15791	0	NA	NA	1	NA	34	NA	14.354	NA	plus	121	scaffold	5	34	63
scaffold15826	0	NA	NA	1	NA	34	NA	14.354	NA	plus	122	scaffold	5	34	63
scaffold15907	0	NA	NA	1	NA	34	NA	14.354	NA	plus	123	scaffold	5	34	63
scaffold15916	0	NA	NA	1	NA	34	NA	14.354	NA	plus	124	scaffold	5	34	63
scaffold1597	0	NA	NA	1	NA	34	NA	14.354	NA	plus	125	scaffold	5	34	63
scaffold1598	0	NA	NA	1	NA	34	NA	14.354	NA	plus	126	scaffold	5	34	63
scaffold1599	0	NA	NA	1	NA	34	NA	14.354	NA	plus	127	scaffold	5	34	63
scaffold16057	0	NA	NA	1	NA	34	NA	14.354	NA	plus	128	scaffold	5	34	63
scaffold16070	0	NA	NA	1	NA	34	NA	14.354	NA	plus	129	scaffold	5	34	63
scaffold16093	0	NA	NA	1	NA	34	NA	14.354	NA	plus	130	scaffold	5	34	63
scaffold16118	0	NA	NA	1	NA	34	NA	14.354	NA	plus	131	scaffold	5	34	63
scaffold16143	0	NA	NA	1	NA	34	NA	14.354	NA	plus	132	scaffold	5	34	63
scaffold1619	0	NA	NA	1	NA	34	NA	14.354	NA	plus	133	scaffold	5	34	63
scaffold16194	0	NA	NA	1	NA	34	NA	14.354	NA	plus	134	scaffold	5	34	63
scaffold16201	0	NA	NA	1	NA	34	NA	14.354	NA	plus	135	scaffold	5	34	63
scaffold1632	0	NA	NA	1	NA	34	NA	14.354	NA	plus	136	scaffold	5	34	63
scaffold16411	0	NA	NA	1	NA	34	NA	14.354	NA	plus	137	scaffold	5	34	63
scaffold1642	0	NA	NA	1	NA	34	NA	14.354	NA	plus	138	scaffold	5	34	63
scaffold16442	0	NA	NA	1	NA	34	NA	14.354	NA	plus	139	scaffold	5	34	63
scaffold16478	0	NA	NA	1	NA	34	NA	14.354	NA	plus	140	scaffold	5	34	63
scaffold16489	0	NA	NA	1	NA	34	NA	14.354	NA	plus	141	scaffold	5	34	63
scaffold16495	0	NA	NA	1	NA	34	NA	14.354	NA	plus	142	scaffold	5	34	63
scaffold16507	0	NA	NA	1	NA	34	NA	14.354	NA	plus	143	scaffold	5	34	63
scaffold16508	0	NA	NA	1	NA	34	NA	14.354	NA	plus	144	scaffold	5	34	63
scaffold16714	0	NA	NA	1	NA	34	NA	14.354	NA	plus	145	scaffold	5	34	63
scaffold16755	0	NA	NA	1	NA	34	NA	14.354	NA	plus	146	scaffold	5	34	63
scaffold16772	0	NA	NA	1	NA	34	NA	14.354	NA	plus	147	scaffold	5	34	63
scaffold1682	0	NA	NA	1	NA	34	NA	14.354	NA	plus	148	scaffold	5	34	63
scaffold16853	0	NA	NA	1	NA	34	NA	14.354	NA	plus	149	scaffold	5	34	63
scaffold16862	0	NA	NA	1	NA	34	NA	14.354	NA	plus	150	scaffold	5	34	63
scaffold16875	0	NA	NA	1	NA	34	NA	14.354	NA	plus	151	scaffold	5	34	63
scaffold16959	0	NA	NA	1	NA	34	NA	14.354	NA	plus	152	scaffold	5	34	63
scaffold1705	0	NA	NA	1	NA	34	NA	14.354	NA	plus	153	scaffold	5	34	63
scaffold17104	0	NA	NA	1	NA	34	NA	14.354	NA	plus	154	scaffold	5	34	63
scaffold17136	0	NA	NA	1	NA	34	NA	14.354	NA	plus	155	scaffold	5	34	63
scaffold172	0	NA	NA	1	NA	34	NA	14.354	NA	plus	156	scaffold	5	34	63
scaffold17384	0	NA	NA	1	NA	34	NA	14.354	NA	plus	157	scaffold	5	34	63
scaffold17423	0	NA	NA	1	NA	34	NA	14.354	NA	plus	158	scaffold	5	34	63
scaffold17493	0	NA	NA	1	NA	34	NA	14.354	NA	plus	159	scaffold	5	34	63
scaffold17501	0	NA	NA	1	NA	34	NA	14.354	NA	plus	160	scaffold	5	34	63
scaffold17528	0	NA	NA	1	NA	34	NA	14.354	NA	plus	161	scaffold	5	34	63
scaffold17533	0	NA	NA	1	NA	34	NA	14.354	NA	plus	162	scaffold	5	34	63
scaffold17618	0	NA	NA	1	NA	34	NA	14.354	NA	plus	163	scaffold	5	34	63
scaffold17741	0	NA	NA	1	NA	34	NA	14.354	NA	plus	164	scaffold	5	34	63
scaffold17743	0	NA	NA	1	NA	34	NA	14.354	NA	plus	165	scaffold	5	34	63
scaffold17744	0	NA	NA	1	NA	34	NA	14.354	NA	plus	166	scaffold	5	34	63
scaffold17787	0	NA	NA	1	NA	34	NA	14.354	NA	plus	167	scaffold	5	34	63
scaffold17928	0	NA	NA	1	NA	34	NA	14.354	NA	plus	168	scaffold	5	34	63
scaffold17935	0	NA	NA	1	NA	34	NA	14.354	NA	plus	169	scaffold	5	34	63
scaffold17956	0	NA	NA	1	NA	34	NA	14.354	NA	plus	170	scaffold	5	34	63
scaffold18084	0	NA	NA	1	NA	34	NA	14.354	NA	plus	171	scaffold	5	34	63
scaffold18105	0	NA	NA	1	NA	34	NA	14.354	NA	plus	172	scaffold	5	34	63
scaffold18140	0	NA	NA	1	NA	34	NA	14.354	NA	plus	173	scaffold	5	34	63
scaffold1814	0	NA	NA	1	NA	34	NA	14.354	NA	plus	174	scaffold	5	34	63
scaffold18200	0	NA	NA	1	NA	34	NA	14.354	NA	plus	175	scaffold	5	34	63
scaffold18475	0	NA	NA	1	NA	34	NA	14.354	NA	plus	176	scaffold	5	34	63
scaffold18530	0	NA	NA	1	NA	34	NA	14.354	NA	plus	177	scaffold	5	34	63
scaffold1857	0	NA	NA	1	NA	34	NA	14.354	NA	plus	178	scaffold	5	34	63
scaffold18596	0	NA	NA	1	NA	34	NA	14.354	NA	plus	179	scaffold	5	34	63
scaffold18636	0	NA	NA	1	NA	34	NA	14.354	NA	plus	180	scaffold	5	34	63
scaffold18917	0	NA	NA	1	NA	34	NA	14.354	NA	plus	181	scaffold	5	34	63
scaffold18960	0	NA	NA	1	NA	34	NA	14.354	NA	plus	182	scaffold	5	34	63
scaffold18961	0	NA	NA	1	NA	34	NA	14.354	NA	plus	183	scaffold	5	34	63
scaffold18995	0	NA	NA	1	NA	34	NA	14.354	NA	plus	184	scaffold	5	34	63
scaffold18996	0	NA	NA	1	NA	34	NA	14.354	NA	plus	185	scaffold	5	34	63
scaffold19043	0	NA	NA	1	NA	34	NA	14.354	NA	plus	186	scaffold	5	34	63
scaffold19044	0	NA	NA	1	NA	34	NA	14.354	NA	plus	187	scaffold	5	34	63
scaffold19060	0	NA	NA	1	NA	34	NA	14.354	NA	plus	188	scaffold	5	34	63
scaffold19197	0	NA	NA	1	NA	34	NA	14.354	NA	plus	189	scaffold	5	34	63
scaffold19210	0	NA	NA	1	NA	34	NA	14.354	NA	plus	190	scaffold	5	34	63
scaffold19211	0	NA	NA	1	NA	34	NA	14.354	NA	plus	191	scaffold	5	34	63
scaffold19220	0	NA	NA	1	NA	34	NA	14.354	NA	plus	192	scaffold	5	34	63
scaffold19288	0	NA	NA	1	NA	34	NA	14.354	NA	plus	193	scaffold	5	34	63
scaffold1932	0	NA	NA	1	NA	34	NA	14.354	NA	plus	194	scaffold	5	34	63
scaffold19345	0	NA	NA	1	NA	34	NA	14.354	NA	plus	195	scaffold	5	34	63
scaffold1935	0	NA	NA	1	NA	34	NA	14.354	NA	plus	196	scaffold	5	34	63
scaffold19394	0	NA	NA	1	NA	34	NA	14.354	NA	plus	197	scaffold	5	34	63
scaffold19419	0	NA	NA	1	NA	34	NA	14.354	NA	plus	198	scaffold	5	34	63
scaffold19448	0	NA	NA	1	NA	34	NA	14.354	NA	plus	199	scaffold	5	34	63
scaffold19540	0	NA	NA	1	NA	34	NA	14.354	NA	plus	200	scaffold	5	34	63
scaffold19545	0	NA	NA	1	NA	34	NA	14.354	NA	plus	201	scaffold	5	34	63
scaffold19546	0	NA	NA	1	NA	34	NA	14.354	NA	plus	202	scaffold	5	34	63
scaffold1956	0	NA	NA	1	NA	34	NA	14.354	NA	plus	203	scaffold	5	34	63
scaffold19594	0	NA	NA	1	NA	34	NA	14.354	NA	plus	204	scaffold	5	34	63
scaffold19595	0	NA	NA	1	NA	34	NA	14.354	NA	plus	205	scaffold	5	34	63
scaffold19623	0	NA	NA	1	NA	34	NA	14.354	NA	plus	206	scaffold	5	34	63
scaffold19645	0	NA	NA	1	NA	34	NA	14.354	NA	plus	207	scaffold	5	34	63
scaffold19844	0	NA	NA	1	NA	34	NA	14.354	NA	plus	208	scaffold	5	34	63
scaffold19851	0	NA	NA	1	NA	34	NA	14.354	NA	plus	209	scaffold	5	34	63
scaffold19875	0	NA	NA	1	NA	34	NA	14.354	NA	plus	210	scaffold	5	34	63
scaffold19876	0	NA	NA	1	NA	34	NA	14.354	NA	plus	211	scaffold	5	34	63
scaffold19897	0	NA	NA	1	NA	34	NA	14.354	NA	plus	212	scaffold	5	34	63
scaffold1994	0	NA	NA	1	NA	34	NA	14.354	NA	plus	213	scaffold	5	34	63
scaffold20105	0	NA	NA	1	NA	34	NA	14.354	NA	plus	214	scaffold	5	34	63
scaffold20112	0	NA	NA	1	NA	34	NA	14.354	NA	plus	215	scaffold	5	34	63
scaffold20113	0	NA	NA	1	NA	34	NA	14.354	NA	plus	216	scaffold	5	34	63
scaffold20172	0	NA	NA	1	NA	34	NA	14.354	NA	plus	217	scaffold	5	34	63
scaffold20194	0	NA	NA	1	NA	34	NA	14.354	NA	plus	218	scaffold	5	34	63
scaffold20299	0	NA	NA	1	NA	34	NA	14.354	NA	plus	219	scaffold	5	34	63
scaffold2033	0	NA	NA	1	NA	34	NA	14.354	NA	plus	220	scaffold	5	34	63
scaffold20446	0	NA	NA	1	NA	34	NA	14.354	NA	plus	221	scaffold	5	34	63
scaffold20539	0	NA	NA	1	NA	34	NA	14.354	NA	plus	222	scaffold	5	34	63
scaffold20638	0	NA	NA	1	NA	34	NA	14.354	NA	plus	223	scaffold	5	34	63
scaffold20693	0	NA	NA	1	NA	34	NA	14.354	NA	plus	224	scaffold	5	34	63
scaffold20789	0	NA	NA	1	NA	34	NA	14.354	NA	plus	225	scaffold	5	34	63
scaffold20847	0	NA	NA	1	NA	34	NA	14.354	NA	plus	226	scaffold	5	34	63
scaffold2089	0	NA	NA	1	NA	34	NA	14.354	NA	plus	227	scaffold	5	34	63
scaffold20904	0	NA	NA	1	NA	34	NA	14.354	NA	plus	228	scaffold	5	34	63
scaffold21045	0	NA	NA	1	NA	34	NA	14.354	NA	plus	229	scaffold	5	34	63
scaffold21173	0	NA	NA	1	NA	34	NA	14.354	NA	plus	230	scaffold	5	34	63
scaffold21188	0	NA	NA	1	NA	34	NA	14.354	NA	plus	231	scaffold	5	34	63
scaffold21272	0	NA	NA	1	NA	34	NA	14.354	NA	plus	232	scaffold	5	34	63
scaffold21293	0	NA	NA	1	NA	34	NA	14.354	NA	plus	233	scaffold	5	34	63
scaffold21347	0	NA	NA	1	NA	34	NA	14.354	NA	plus	234	scaffold	5	34	63
scaffold21403	0	NA	NA	1	NA	34	NA	14.354	NA	plus	235	scaffold	5	34	63
scaffold214	0	NA	NA	1	NA	34	NA	14.354	NA	plus	236	scaffold	5	34	63
scaffold21431	0	NA	NA	1	NA	34	NA	14.354	NA	plus	237	scaffold	5	34	63
scaffold21522	0	NA	NA	1	NA	34	NA	14.354	NA	plus	238	scaffold	5	34	63
scaffold21583	0	NA	NA	1	NA	34	NA	14.354	NA	plus	239	scaffold	5	34	63
scaffold21625	0	NA	NA	1	NA	34	NA	14.354	NA	plus	240	scaffold	5	34	63
scaffold21683	0	NA	NA	1	NA	34	NA	14.354	NA	plus	241	scaffold	5	34	63
scaffold21702	0	NA	NA	1	NA	34	NA	14.354	NA	plus	242	scaffold	5	34	63
scaffold21768	0	NA	NA	1	NA	34	NA	14.354	NA	plus	243	scaffold	5	34	63
scaffold21902	0	NA	NA	1	NA	34	NA	14.354	NA	plus	244	scaffold	5	34	63
scaffold21903	0	NA	NA	1	NA	34	NA	14.354	NA	plus	245	scaffold	5	34	63
scaffold21973	0	NA	NA	1	NA	34	NA	14.354	NA	plus	246	scaffold	5	34	63
scaffold22047	0	NA	NA	1	NA	34	NA	14.354	NA	plus	247	scaffold	5	34	63
scaffold2209	0	NA	NA	1	NA	34	NA	14.354	NA	plus	248	scaffold	5	34	63
scaffold22112	0	NA	NA	1	NA	34	NA	14.354	NA	plus	249	scaffold	5	34	63
scaffold22172	0	NA	NA	1	NA	34	NA	14.354	NA	plus	250	scaffold	5	34	63
scaffold2221	0	NA	NA	1	NA	34	NA	14.354	NA	plus	251	scaffold	5	34	63
scaffold22374	0	NA	NA	1	NA	34	NA	14.354	NA	plus	252	scaffold	5	34	63
scaffold22381	0	NA	NA	1	NA	34	NA	14.354	NA	plus	253	scaffold	5	34	63
scaffold22432	0	NA	NA	1	NA	34	NA	14.354	NA	plus	254	scaffold	5	34	63
scaffold22462	0	NA	NA	1	NA	34	NA	14.354	NA	plus	255	scaffold	5	34	63
scaffold22498	0	NA	NA	1	NA	34	NA	14.354	NA	plus	256	scaffold	5	34	63
scaffold22527	0	NA	NA	1	NA	34	NA	14.354	NA	plus	257	scaffold	5	34	63
scaffold22670	0	NA	NA	1	NA	34	NA	14.354	NA	plus	258	scaffold	5	34	63
scaffold22686	0	NA	NA	1	NA	34	NA	14.354	NA	plus	259	scaffold	5	34	63
scaffold22697	0	NA	NA	1	NA	34	NA	14.354	NA	plus	260	scaffold	5	34	63
scaffold22782	0	NA	NA	1	NA	34	NA	14.354	NA	plus	261	scaffold	5	34	63
scaffold22857	0	NA	NA	1	NA	34	NA	14.354	NA	plus	262	scaffold	5	34	63
scaffold22887	0	NA	NA	1	NA	34	NA	14.354	NA	plus	263	scaffold	5	34	63
scaffold22923	0	NA	NA	1	NA	34	NA	14.354	NA	plus	264	scaffold	5	34	63
scaffold23054	0	NA	NA	1	NA	34	NA	14.354	NA	plus	265	scaffold	5	34	63
scaffold23063	0	NA	NA	1	NA	34	NA	14.354	NA	plus	266	scaffold	5	34	63
scaffold23097	0	NA	NA	1	NA	34	NA	14.354	NA	plus	267	scaffold	5	34	63
scaffold23100	0	NA	NA	1	NA	34	NA	14.354	NA	plus	268	scaffold	5	34	63
scaffold23106	0	NA	NA	1	NA	34	NA	14.354	NA	plus	269	scaffold	5	34	63
scaffold23110	0	NA	NA	1	NA	34	NA	14.354	NA	plus	270	scaffold	5	34	63
scaffold23175	0	NA	NA	1	NA	34	NA	14.354	NA	plus	271	scaffold	5	34	63
scaffold23250	0	NA	NA	1	NA	34	NA	14.354	NA	plus	272	scaffold	5	34	63
scaffold23257	0	NA	NA	1	NA	34	NA	14.354	NA	plus	273	scaffold	5	34	63
scaffold23294	0	NA	NA	1	NA	34	NA	14.354	NA	plus	274	scaffold	5	34	63
scaffold23548	0	NA	NA	1	NA	34	NA	14.354	NA	plus	275	scaffold	5	34	63
scaffold23587	0	NA	NA	1	NA	34	NA	14.354	NA	plus	276	scaffold	5	34	63
scaffold23622	0	NA	NA	1	NA	34	NA	14.354	NA	plus	277	scaffold	5	34	63
scaffold23710	0	NA	NA	1	NA	34	NA	14.354	NA	plus	278	scaffold	5	34	63
scaffold23711	0	NA	NA	1	NA	34	NA	14.354	NA	plus	279	scaffold	5	34	63
scaffold23821	0	NA	NA	1	NA	34	NA	14.354	NA	plus	280	scaffold	5	34	63
scaffold23875	0	NA	NA	1	NA	34	NA	14.354	NA	plus	281	scaffold	5	34	63
scaffold23876	0	NA	NA	1	NA	34	NA	14.354	NA	plus	282	scaffold	5	34	63
scaffold23945	0	NA	NA	1	NA	34	NA	14.354	NA	plus	283	scaffold	5	34	63
scaffold23971	0	NA	NA	1	NA	34	NA	14.354	NA	plus	284	scaffold	5	34	63
scaffold24063	0	NA	NA	1	NA	34	NA	14.354	NA	plus	285	scaffold	5	34	63
scaffold24076	0	NA	NA	1	NA	34	NA	14.354	NA	plus	286	scaffold	5	34	63
scaffold24078	0	NA	NA	1	NA	34	NA	14.354	NA	plus	287	scaffold	5	34	63
scaffold24086	0	NA	NA	1	NA	34	NA	14.354	NA	plus	288	scaffold	5	34	63
scaffold24095	0	NA	NA	1	NA	34	NA	14.354	NA	plus	289	scaffold	5	34	63
scaffold24145	0	NA	NA	1	NA	34	NA	14.354	NA	plus	290	scaffold	5	34	63
scaffold24184	0	NA	NA	1	NA	34	NA	14.354	NA	plus	291	scaffold	5	34	63
scaffold2423	0	NA	NA	1	NA	34	NA	14.354	NA	plus	292	scaffold	5	34	63
scaffold24277	0	NA	NA	1	NA	34	NA	14.354	NA	plus	293	scaffold	5	34	63
scaffold24296	0	NA	NA	1	NA	34	NA	14.354	NA	plus	294	scaffold	5	34	63
scaffold24342	0	NA	NA	1	NA	34	NA	14.354	NA	plus	295	scaffold	5	34	63
scaffold24382	0	NA	NA	1	NA	34	NA	14.354	NA	plus	296	scaffold	5	34	63
scaffold24492	0	NA	NA	1	NA	34	NA	14.354	NA	plus	297	scaffold	5	34	63
scaffold24590	0	NA	NA	1	NA	34	NA	14.354	NA	plus	298	scaffold	5	34	63
scaffold24612	0	NA	NA	1	NA	34	NA	14.354	NA	plus	299	scaffold	5	34	63
scaffold2484	0	NA	NA	1	NA	34	NA	14.354	NA	plus	300	scaffold	5	34	63
scaffold2485	0	NA	NA	1	NA	34	NA	14.354	NA	plus	301	scaffold	5	34	63
scaffold24922	0	NA	NA	1	NA	34	NA	14.354	NA	plus	302	scaffold	5	34	63
scaffold24952	0	NA	NA	1	NA	34	NA	14.354	NA	plus	303	scaffold	5	34	63
scaffold24996	0	NA	NA	1	NA	34	NA	14.354	NA	plus	304	scaffold	5	34	63
scaffold25010	0	NA	NA	1	NA	34	NA	14.354	NA	plus	305	scaffold	5	34	63
scaffold25084	0	NA	NA	1	NA	34	NA	14.354	NA	plus	306	scaffold	5	34	63
scaffold25212	0	NA	NA	1	NA	34	NA	14.354	NA	plus	307	scaffold	5	34	63
scaffold25266	0	NA	NA	1	NA	34	NA	14.354	NA	plus	308	scaffold	5	34	63
scaffold25283	0	NA	NA	1	NA	34	NA	14.354	NA	plus	309	scaffold	5	34	63
scaffold25284	0	NA	NA	1	NA	34	NA	14.354	NA	plus	310	scaffold	5	34	63
scaffold25338	0	NA	NA	1	NA	34	NA	14.354	NA	plus	311	scaffold	5	34	63
scaffold25357	0	NA	NA	1	NA	34	NA	14.354	NA	plus	312	scaffold	5	34	63
scaffold25383	0	NA	NA	1	NA	34	NA	14.354	NA	plus	313	scaffold	5	34	63
scaffold25432	0	NA	NA	1	NA	34	NA	14.354	NA	plus	314	scaffold	5	34	63
scaffold25482	0	NA	NA	1	NA	34	NA	14.354	NA	plus	315	scaffold	5	34	63
scaffold25483	0	NA	NA	1	NA	34	NA	14.354	NA	plus	316	scaffold	5	34	63
scaffold25536	0	NA	NA	1	NA	34	NA	14.354	NA	plus	317	scaffold	5	34	63
scaffold25702	0	NA	NA	1	NA	34	NA	14.354	NA	plus	318	scaffold	5	34	63
scaffold25783	0	NA	NA	1	NA	34	NA	14.354	NA	plus	319	scaffold	5	34	63
scaffold25866	0	NA	NA	1	NA	34	NA	14.354	NA	plus	320	scaffold	5	34	63
scaffold25896	0	NA	NA	1	NA	34	NA	14.354	NA	plus	321	scaffold	5	34	63
scaffold25968	0	NA	NA	1	NA	34	NA	14.354	NA	plus	322	scaffold	5	34	63
scaffold25969	0	NA	NA	1	NA	34	NA	14.354	NA	plus	323	scaffold	5	34	63
scaffold25974	0	NA	NA	1	NA	34	NA	14.354	NA	plus	324	scaffold	5	34	63
scaffold25991	0	NA	NA	1	NA	34	NA	14.354	NA	plus	325	scaffold	5	34	63
scaffold26066	0	NA	NA	1	NA	34	NA	14.354	NA	plus	326	scaffold	5	34	63
scaffold26131	0	NA	NA	1	NA	34	NA	14.354	NA	plus	327	scaffold	5	34	63
scaffold2618	0	NA	NA	1	NA	34	NA	14.354	NA	plus	328	scaffold	5	34	63
scaffold26255	0	NA	NA	1	NA	34	NA	14.354	NA	plus	329	scaffold	5	34	63
scaffold26256	0	NA	NA	1	NA	34	NA	14.354	NA	plus	330	scaffold	5	34	63
scaffold26303	0	NA	NA	1	NA	34	NA	14.354	NA	plus	331	scaffold	5	34	63
scaffold26304	0	NA	NA	1	NA	34	NA	14.354	NA	plus	332	scaffold	5	34	63
scaffold26366	0	NA	NA	1	NA	34	NA	14.354	NA	plus	333	scaffold	5	34	63
scaffold26382	0	NA	NA	1	NA	34	NA	14.354	NA	plus	334	scaffold	5	34	63
scaffold26599	0	NA	NA	1	NA	34	NA	14.354	NA	plus	335	scaffold	5	34	63
scaffold26627	0	NA	NA	1	NA	34	NA	14.354	NA	plus	336	scaffold	5	34	63
scaffold26647	0	NA	NA	1	NA	34	NA	14.354	NA	plus	337	scaffold	5	34	63
scaffold26648	0	NA	NA	1	NA	34	NA	14.354	NA	plus	338	scaffold	5	34	63
scaffold26706	0	NA	NA	1	NA	34	NA	14.354	NA	plus	339	scaffold	5	34	63
scaffold26758	0	NA	NA	1	NA	34	NA	14.354	NA	plus	340	scaffold	5	34	63
scaffold26759	0	NA	NA	1	NA	34	NA	14.354	NA	plus	341	scaffold	5	34	63
scaffold27046	0	NA	NA	1	NA	34	NA	14.354	NA	plus	342	scaffold	5	34	63
scaffold27047	0	NA	NA	1	NA	34	NA	14.354	NA	plus	343	scaffold	5	34	63
scaffold27251	0	NA	NA	1	NA	34	NA	14.354	NA	plus	344	scaffold	5	34	63
scaffold27257	0	NA	NA	1	NA	34	NA	14.354	NA	plus	345	scaffold	5	34	63
scaffold27358	0	NA	NA	1	NA	34	NA	14.354	NA	plus	346	scaffold	5	34	63
scaffold27375	0	NA	NA	1	NA	34	NA	14.354	NA	plus	347	scaffold	5	34	63
scaffold27376	0	NA	NA	1	NA	34	NA	14.354	NA	plus	348	scaffold	5	34	63
scaffold27455	0	NA	NA	1	NA	34	NA	14.354	NA	plus	349	scaffold	5	34	63
scaffold27554	0	NA	NA	1	NA	34	NA	14.354	NA	plus	350	scaffold	5	34	63
scaffold27555	0	NA	NA	1	NA	34	NA	14.354	NA	plus	351	scaffold	5	34	63
scaffold27585	0	NA	NA	1	NA	34	NA	14.354	NA	plus	352	scaffold	5	34	63
scaffold27654	0	NA	NA	1	NA	34	NA	14.354	NA	plus	353	scaffold	5	34	63
scaffold27670	0	NA	NA	1	NA	34	NA	14.354	NA	plus	354	scaffold	5	34	63
scaffold27702	0	NA	NA	1	NA	34	NA	14.354	NA	plus	355	scaffold	5	34	63
scaffold27710	0	NA	NA	1	NA	34	NA	14.354	NA	plus	356	scaffold	5	34	63
scaffold27731	0	NA	NA	1	NA	34	NA	14.354	NA	plus	357	scaffold	5	34	63
scaffold27794	0	NA	NA	1	NA	34	NA	14.354	NA	plus	358	scaffold	5	34	63
scaffold27841	0	NA	NA	1	NA	34	NA	14.354	NA	plus	359	scaffold	5	34	63
scaffold2789	0	NA	NA	1	NA	34	NA	14.354	NA	plus	360	scaffold	5	34	63
scaffold27952	0	NA	NA	1	NA	34	NA	14.354	NA	plus	361	scaffold	5	34	63
scaffold27988	0	NA	NA	1	NA	34	NA	14.354	NA	plus	362	scaffold	5	34	63
scaffold27992	0	NA	NA	1	NA	34	NA	14.354	NA	plus	363	scaffold	5	34	63
scaffold27997	0	NA	NA	1	NA	34	NA	14.354	NA	plus	364	scaffold	5	34	63
scaffold28002	0	NA	NA	1	NA	34	NA	14.354	NA	plus	365	scaffold	5	34	63
scaffold28008	0	NA	NA	1	NA	34	NA	14.354	NA	plus	366	scaffold	5	34	63
scaffold280	0	NA	NA	1	NA	34	NA	14.354	NA	plus	367	scaffold	5	34	63
scaffold28027	0	NA	NA	1	NA	34	NA	14.354	NA	plus	368	scaffold	5	34	63
scaffold28113	0	NA	NA	1	NA	34	NA	14.354	NA	plus	369	scaffold	5	34	63
scaffold28254	0	NA	NA	1	NA	34	NA	14.354	NA	plus	370	scaffold	5	34	63
scaffold28301	0	NA	NA	1	NA	34	NA	14.354	NA	plus	371	scaffold	5	34	63
scaffold28366	0	NA	NA	1	NA	34	NA	14.354	NA	plus	372	scaffold	5	34	63
scaffold28371	0	NA	NA	1	NA	34	NA	14.354	NA	plus	373	scaffold	5	34	63
scaffold28470	0	NA	NA	1	NA	34	NA	14.354	NA	plus	374	scaffold	5	34	63
scaffold28500	0	NA	NA	1	NA	34	NA	14.354	NA	plus	375	scaffold	5	34	63
scaffold28503	0	NA	NA	1	NA	34	NA	14.354	NA	plus	376	scaffold	5	34	63
scaffold28560	0	NA	NA	1	NA	34	NA	14.354	NA	plus	377	scaffold	5	34	63
scaffold2858	0	NA	NA	1	NA	34	NA	14.354	NA	plus	378	scaffold	5	34	63
scaffold2859	0	NA	NA	1	NA	34	NA	14.354	NA	plus	379	scaffold	5	34	63
scaffold28652	0	NA	NA	1	NA	34	NA	14.354	NA	plus	380	scaffold	5	34	63
scaffold28666	0	NA	NA	1	NA	34	NA	14.354	NA	plus	381	scaffold	5	34	63
scaffold2877	0	NA	NA	1	NA	34	NA	14.354	NA	plus	382	scaffold	5	34	63
scaffold28852	0	NA	NA	1	NA	34	NA	14.354	NA	plus	383	scaffold	5	34	63
scaffold28859	0	NA	NA	1	NA	34	NA	14.354	NA	plus	384	scaffold	5	34	63
scaffold28923	0	NA	NA	1	NA	34	NA	14.354	NA	plus	385	scaffold	5	34	63
scaffold28969	0	NA	NA	1	NA	34	NA	14.354	NA	plus	386	scaffold	5	34	63
scaffold28995	0	NA	NA	1	NA	34	NA	14.354	NA	plus	387	scaffold	5	34	63
scaffold29006	0	NA	NA	1	NA	34	NA	14.354	NA	plus	388	scaffold	5	34	63
scaffold29017	0	NA	NA	1	NA	34	NA	14.354	NA	plus	389	scaffold	5	34	63
scaffold29120	0	NA	NA	1	NA	34	NA	14.354	NA	plus	390	scaffold	5	34	63
scaffold29124	0	NA	NA	1	NA	34	NA	14.354	NA	plus	391	scaffold	5	34	63
scaffold29150	0	NA	NA	1	NA	34	NA	14.354	NA	plus	392	scaffold	5	34	63
scaffold2923	0	NA	NA	1	NA	34	NA	14.354	NA	plus	393	scaffold	5	34	63
scaffold29268	0	NA	NA	1	NA	34	NA	14.354	NA	plus	394	scaffold	5	34	63
scaffold29299	0	NA	NA	1	NA	34	NA	14.354	NA	plus	395	scaffold	5	34	63
scaffold2937	0	NA	NA	1	NA	34	NA	14.354	NA	plus	396	scaffold	5	34	63
scaffold29400	0	NA	NA	1	NA	34	NA	14.354	NA	plus	397	scaffold	5	34	63
scaffold29479	0	NA	NA	1	NA	34	NA	14.354	NA	plus	398	scaffold	5	34	63
scaffold29517	0	NA	NA	1	NA	34	NA	14.354	NA	plus	399	scaffold	5	34	63
scaffold29699	0	NA	NA	1	NA	34	NA	14.354	NA	plus	400	scaffold	5	34	63
scaffold29752	0	NA	NA	1	NA	34	NA	14.354	NA	plus	401	scaffold	5	34	63
scaffold29783	0	NA	NA	1	NA	34	NA	14.354	NA	plus	402	scaffold	5	34	63
scaffold29794	0	NA	NA	1	NA	34	NA	14.354	NA	plus	403	scaffold	5	34	63
scaffold29817	0	NA	NA	1	NA	34	NA	14.354	NA	plus	404	scaffold	5	34	63
scaffold29819	0	NA	NA	1	NA	34	NA	14.354	NA	plus	405	scaffold	5	34	63
scaffold30131	0	NA	NA	1	NA	34	NA	14.354	NA	plus	406	scaffold	5	34	63
scaffold30151	0	NA	NA	1	NA	34	NA	14.354	NA	plus	407	scaffold	5	34	63
scaffold30208	0	NA	NA	1	NA	34	NA	14.354	NA	plus	408	scaffold	5	34	63
scaffold3034	0	NA	NA	1	NA	34	NA	14.354	NA	plus	409	scaffold	5	34	63
scaffold30349	0	NA	NA	1	NA	34	NA	14.354	NA	plus	410	scaffold	5	34	63
scaffold30429	0	NA	NA	1	NA	34	NA	14.354	NA	plus	411	scaffold	5	34	63
scaffold30462	0	NA	NA	1	NA	34	NA	14.354	NA	plus	412	scaffold	5	34	63
scaffold3048	0	NA	NA	1	NA	34	NA	14.354	NA	plus	413	scaffold	5	34	63
scaffold30496	0	NA	NA	1	NA	34	NA	14.354	NA	plus	414	scaffold	5	34	63
scaffold3059	0	NA	NA	1	NA	34	NA	14.354	NA	plus	415	scaffold	5	34	63
scaffold30613	0	NA	NA	1	NA	34	NA	14.354	NA	plus	416	scaffold	5	34	63
scaffold30754	0	NA	NA	1	NA	34	NA	14.354	NA	plus	417	scaffold	5	34	63
scaffold30845	0	NA	NA	1	NA	34	NA	14.354	NA	plus	418	scaffold	5	34	63
scaffold30863	0	NA	NA	1	NA	34	NA	14.354	NA	plus	419	scaffold	5	34	63
scaffold30864	0	NA	NA	1	NA	34	NA	14.354	NA	plus	420	scaffold	5	34	63
scaffold30869	0	NA	NA	1	NA	34	NA	14.354	NA	plus	421	scaffold	5	34	63
scaffold30896	0	NA	NA	1	NA	34	NA	14.354	NA	plus	422	scaffold	5	34	63
scaffold30899	0	NA	NA	1	NA	34	NA	14.354	NA	plus	423	scaffold	5	34	63
scaffold30908	0	NA	NA	1	NA	34	NA	14.354	NA	plus	424	scaffold	5	34	63
scaffold30910	0	NA	NA	1	NA	34	NA	14.354	NA	plus	425	scaffold	5	34	63
scaffold3091	0	NA	NA	1	NA	34	NA	14.354	NA	plus	426	scaffold	5	34	63
scaffold30916	0	NA	NA	1	NA	34	NA	14.354	NA	plus	427	scaffold	5	34	63
scaffold3094	0	NA	NA	1	NA	34	NA	14.354	NA	plus	428	scaffold	5	34	63
scaffold30953	0	NA	NA	1	NA	34	NA	14.354	NA	plus	429	scaffold	5	34	63
scaffold31004	0	NA	NA	1	NA	34	NA	14.354	NA	plus	430	scaffold	5	34	63
scaffold31016	0	NA	NA	1	NA	34	NA	14.354	NA	plus	431	scaffold	5	34	63
scaffold31123	0	NA	NA	1	NA	34	NA	14.354	NA	plus	432	scaffold	5	34	63
scaffold31158	0	NA	NA	1	NA	34	NA	14.354	NA	plus	433	scaffold	5	34	63
scaffold31185	0	NA	NA	1	NA	34	NA	14.354	NA	plus	434	scaffold	5	34	63
scaffold31286	0	NA	NA	1	NA	34	NA	14.354	NA	plus	435	scaffold	5	34	63
scaffold31329	0	NA	NA	1	NA	34	NA	14.354	NA	plus	436	scaffold	5	34	63
scaffold31361	0	NA	NA	1	NA	34	NA	14.354	NA	plus	437	scaffold	5	34	63
scaffold31379	0	NA	NA	1	NA	34	NA	14.354	NA	plus	438	scaffold	5	34	63
scaffold31383	0	NA	NA	1	NA	34	NA	14.354	NA	plus	439	scaffold	5	34	63
scaffold31385	0	NA	NA	1	NA	34	NA	14.354	NA	plus	440	scaffold	5	34	63
scaffold31450	0	NA	NA	1	NA	34	NA	14.354	NA	plus	441	scaffold	5	34	63
scaffold31477	0	NA	NA	1	NA	34	NA	14.354	NA	plus	442	scaffold	5	34	63
scaffold31747	0	NA	NA	1	NA	34	NA	14.354	NA	plus	443	scaffold	5	34	63
scaffold31770	0	NA	NA	1	NA	34	NA	14.354	NA	plus	444	scaffold	5	34	63
scaffold31791	0	NA	NA	1	NA	34	NA	14.354	NA	plus	445	scaffold	5	34	63
scaffold3182	0	NA	NA	1	NA	34	NA	14.354	NA	plus	446	scaffold	5	34	63
scaffold31897	0	NA	NA	1	NA	34	NA	14.354	NA	plus	447	scaffold	5	34	63
scaffold31979	0	NA	NA	1	NA	34	NA	14.354	NA	plus	448	scaffold	5	34	63
scaffold3204	0	NA	NA	1	NA	34	NA	14.354	NA	plus	449	scaffold	5	34	63
scaffold32045	0	NA	NA	1	NA	34	NA	14.354	NA	plus	450	scaffold	5	34	63
scaffold32051	0	NA	NA	1	NA	34	NA	14.354	NA	plus	451	scaffold	5	34	63
scaffold32056	0	NA	NA	1	NA	34	NA	14.354	NA	plus	452	scaffold	5	34	63
scaffold32067	0	NA	NA	1	NA	34	NA	14.354	NA	plus	453	scaffold	5	34	63
scaffold32084	0	NA	NA	1	NA	34	NA	14.354	NA	plus	454	scaffold	5	34	63
scaffold32151	0	NA	NA	1	NA	34	NA	14.354	NA	plus	455	scaffold	5	34	63
scaffold32249	0	NA	NA	1	NA	34	NA	14.354	NA	plus	456	scaffold	5	34	63
scaffold3232	0	NA	NA	1	NA	34	NA	14.354	NA	plus	457	scaffold	5	34	63
scaffold32395	0	NA	NA	1	NA	34	NA	14.354	NA	plus	458	scaffold	5	34	63
scaffold32413	0	NA	NA	1	NA	34	NA	14.354	NA	plus	459	scaffold	5	34	63
scaffold32445	0	NA	NA	1	NA	34	NA	14.354	NA	plus	460	scaffold	5	34	63
scaffold3250	0	NA	NA	1	NA	34	NA	14.354	NA	plus	461	scaffold	5	34	63
scaffold32553	0	NA	NA	1	NA	34	NA	14.354	NA	plus	462	scaffold	5	34	63
scaffold32580	0	NA	NA	1	NA	34	NA	14.354	NA	plus	463	scaffold	5	34	63
scaffold32649	0	NA	NA	1	NA	34	NA	14.354	NA	plus	464	scaffold	5	34	63
scaffold32661	0	NA	NA	1	NA	34	NA	14.354	NA	plus	465	scaffold	5	34	63
scaffold32676	0	NA	NA	1	NA	34	NA	14.354	NA	plus	466	scaffold	5	34	63
scaffold32759	0	NA	NA	1	NA	34	NA	14.354	NA	plus	467	scaffold	5	34	63
scaffold32931	0	NA	NA	1	NA	34	NA	14.354	NA	plus	468	scaffold	5	34	63
scaffold32932	0	NA	NA	1	NA	34	NA	14.354	NA	plus	469	scaffold	5	34	63
scaffold32939	0	NA	NA	1	NA	34	NA	14.354	NA	plus	470	scaffold	5	34	63
scaffold33027	0	NA	NA	1	NA	34	NA	14.354	NA	plus	471	scaffold	5	34	63
scaffold33142	0	NA	NA	1	NA	34	NA	14.354	NA	plus	472	scaffold	5	34	63
scaffold33172	0	NA	NA	1	NA	34	NA	14.354	NA	plus	473	scaffold	5	34	63
scaffold33243	0	NA	NA	1	NA	34	NA	14.354	NA	plus	474	scaffold	5	34	63
scaffold33247	0	NA	NA	1	NA	34	NA	14.354	NA	plus	475	scaffold	5	34	63
scaffold33465	0	NA	NA	1	NA	34	NA	14.354	NA	plus	476	scaffold	5	34	63
scaffold33477	0	NA	NA	1	NA	34	NA	14.354	NA	plus	477	scaffold	5	34	63
scaffold33522	0	NA	NA	1	NA	34	NA	14.354	NA	plus	478	scaffold	5	34	63
scaffold33547	0	NA	NA	1	NA	34	NA	14.354	NA	plus	479	scaffold	5	34	63
scaffold33565	0	NA	NA	1	NA	34	NA	14.354	NA	plus	480	scaffold	5	34	63
scaffold3358	0	NA	NA	1	NA	34	NA	14.354	NA	plus	481	scaffold	5	34	63
scaffold33583	0	NA	NA	1	NA	34	NA	14.354	NA	plus	482	scaffold	5	34	63
scaffold33735	0	NA	NA	1	NA	34	NA	14.354	NA	plus	483	scaffold	5	34	63
scaffold33815	0	NA	NA	1	NA	34	NA	14.354	NA	plus	484	scaffold	5	34	63
scaffold33822	0	NA	NA	1	NA	34	NA	14.354	NA	plus	485	scaffold	5	34	63
scaffold33834	0	NA	NA	1	NA	34	NA	14.354	NA	plus	486	scaffold	5	34	63
scaffold3385	0	NA	NA	1	NA	34	NA	14.354	NA	plus	487	scaffold	5	34	63
scaffold33877	0	NA	NA	1	NA	34	NA	14.354	NA	plus	488	scaffold	5	34	63
scaffold33936	0	NA	NA	1	NA	34	NA	14.354	NA	plus	489	scaffold	5	34	63
scaffold33937	0	NA	NA	1	NA	34	NA	14.354	NA	plus	490	scaffold	5	34	63
scaffold33963	0	NA	NA	1	NA	34	NA	14.354	NA	plus	491	scaffold	5	34	63
scaffold33999	0	NA	NA	1	NA	34	NA	14.354	NA	plus	492	scaffold	5	34	63
scaffold3402	0	NA	NA	1	NA	34	NA	14.354	NA	plus	493	scaffold	5	34	63
scaffold3403	0	NA	NA	1	NA	34	NA	14.354	NA	plus	494	scaffold	5	34	63
scaffold34056	0	NA	NA	1	NA	34	NA	14.354	NA	plus	495	scaffold	5	34	63
scaffold34085	0	NA	NA	1	NA	34	NA	14.354	NA	plus	496	scaffold	5	34	63
scaffold34111	0	NA	NA	1	NA	34	NA	14.354	NA	plus	497	scaffold	5	34	63
scaffold34160	0	NA	NA	1	NA	34	NA	14.354	NA	plus	498	scaffold	5	34	63
scaffold34170	0	NA	NA	1	NA	34	NA	14.354	NA	plus	499	scaffold	5	34	63
scaffold3423	0	NA	NA	1	NA	34	NA	14.354	NA	plus	500	scaffold	5	34	63
scaffold3425	0	NA	NA	1	NA	34	NA	14.354	NA	plus	501	scaffold	5	34	63
scaffold34255	0	NA	NA	1	NA	34	NA	14.354	NA	plus	502	scaffold	5	34	63
scaffold34313	0	NA	NA	1	NA	34	NA	14.354	NA	plus	503	scaffold	5	34	63
scaffold34351	0	NA	NA	1	NA	34	NA	14.354	NA	plus	504	scaffold	5	34	63
scaffold34403	0	NA	NA	1	NA	34	NA	14.354	NA	plus	505	scaffold	5	34	63
scaffold34473	0	NA	NA	1	NA	34	NA	14.354	NA	plus	506	scaffold	5	34	63
scaffold3478	0	NA	NA	1	NA	34	NA	14.354	NA	plus	507	scaffold	5	34	63
scaffold3481	0	NA	NA	1	NA	34	NA	14.354	NA	plus	508	scaffold	5	34	63
scaffold3606	0	NA	NA	1	NA	34	NA	14.354	NA	plus	509	scaffold	5	34	63
scaffold370	0	NA	NA	1	NA	34	NA	14.354	NA	plus	510	scaffold	5	34	63
scaffold3743	0	NA	NA	1	NA	34	NA	14.354	NA	plus	511	scaffold	5	34	63
scaffold3772	0	NA	NA	1	NA	34	NA	14.354	NA	plus	512	scaffold	5	34	63
scaffold3785	0	NA	NA	1	NA	34	NA	14.354	NA	plus	513	scaffold	5	34	63
scaffold3786	0	NA	NA	1	NA	34	NA	14.354	NA	plus	514	scaffold	5	34	63
scaffold3812	0	NA	NA	1	NA	34	NA	14.354	NA	plus	515	scaffold	5	34	63
scaffold3832	0	NA	NA	1	NA	34	NA	14.354	NA	plus	516	scaffold	5	34	63
scaffold3834	0	NA	NA	1	NA	34	NA	14.354	NA	plus	517	scaffold	5	34	63
scaffold3860	0	NA	NA	1	NA	34	NA	14.354	NA	plus	518	scaffold	5	34	63
scaffold3870	0	NA	NA	1	NA	34	NA	14.354	NA	plus	519	scaffold	5	34	63
scaffold3900	0	NA	NA	1	NA	34	NA	14.354	NA	plus	520	scaffold	5	34	63
scaffold4014	0	NA	NA	1	NA	34	NA	14.354	NA	plus	521	scaffold	5	34	63
scaffold4035	0	NA	NA	1	NA	34	NA	14.354	NA	plus	522	scaffold	5	34	63
scaffold4042	0	NA	NA	1	NA	34	NA	14.354	NA	plus	523	scaffold	5	34	63
scaffold4132	0	NA	NA	1	NA	34	NA	14.354	NA	plus	524	scaffold	5	34	63
scaffold4160	0	NA	NA	1	NA	34	NA	14.354	NA	plus	525	scaffold	5	34	63
scaffold4202	0	NA	NA	1	NA	34	NA	14.354	NA	plus	526	scaffold	5	34	63
scaffold4213	0	NA	NA	1	NA	34	NA	14.354	NA	plus	527	scaffold	5	34	63
scaffold4282	0	NA	NA	1	NA	34	NA	14.354	NA	plus	528	scaffold	5	34	63
scaffold4283	0	NA	NA	1	NA	34	NA	14.354	NA	plus	529	scaffold	5	34	63
scaffold4366	0	NA	NA	1	NA	34	NA	14.354	NA	plus	530	scaffold	5	34	63
scaffold4383	0	NA	NA	1	NA	34	NA	14.354	NA	plus	531	scaffold	5	34	63
scaffold4394	0	NA	NA	1	NA	34	NA	14.354	NA	plus	532	scaffold	5	34	63
scaffold4573	0	NA	NA	1	NA	34	NA	14.354	NA	plus	533	scaffold	5	34	63
scaffold4587	0	NA	NA	1	NA	34	NA	14.354	NA	plus	534	scaffold	5	34	63
scaffold4631	0	NA	NA	1	NA	34	NA	14.354	NA	plus	535	scaffold	5	34	63
scaffold4649	0	NA	NA	1	NA	34	NA	14.354	NA	plus	536	scaffold	5	34	63
scaffold4663	0	NA	NA	1	NA	34	NA	14.354	NA	plus	537	scaffold	5	34	63
scaffold4680	0	NA	NA	1	NA	34	NA	14.354	NA	plus	538	scaffold	5	34	63
scaffold480	0	NA	NA	1	NA	34	NA	14.354	NA	plus	539	scaffold	5	34	63
scaffold4900	0	NA	NA	1	NA	34	NA	14.354	NA	plus	540	scaffold	5	34	63
scaffold4909	0	NA	NA	1	NA	34	NA	14.354	NA	plus	541	scaffold	5	34	63
scaffold4910	0	NA	NA	1	NA	34	NA	14.354	NA	plus	542	scaffold	5	34	63
scaffold4936	0	NA	NA	1	NA	34	NA	14.354	NA	plus	543	scaffold	5	34	63
scaffold4938	0	NA	NA	1	NA	34	NA	14.354	NA	plus	544	scaffold	5	34	63
scaffold4975	0	NA	NA	1	NA	34	NA	14.354	NA	plus	545	scaffold	5	34	63
scaffold5068	0	NA	NA	1	NA	34	NA	14.354	NA	plus	546	scaffold	5	34	63
scaffold5101	0	NA	NA	1	NA	34	NA	14.354	NA	plus	547	scaffold	5	34	63
scaffold5132	0	NA	NA	1	NA	34	NA	14.354	NA	plus	548	scaffold	5	34	63
scaffold5175	0	NA	NA	1	NA	34	NA	14.354	NA	plus	549	scaffold	5	34	63
scaffold5176	0	NA	NA	1	NA	34	NA	14.354	NA	plus	550	scaffold	5	34	63
scaffold521	0	NA	NA	1	NA	34	NA	14.354	NA	plus	551	scaffold	5	34	63
scaffold522	0	NA	NA	1	NA	34	NA	14.354	NA	plus	552	scaffold	5	34	63
scaffold5267	0	NA	NA	1	NA	34	NA	14.354	NA	plus	553	scaffold	5	34	63
scaffold5394	0	NA	NA	1	NA	34	NA	14.354	NA	plus	554	scaffold	5	34	63
scaffold5433	0	NA	NA	1	NA	34	NA	14.354	NA	plus	555	scaffold	5	34	63
scaffold5434	0	NA	NA	1	NA	34	NA	14.354	NA	plus	556	scaffold	5	34	63
scaffold5447	0	NA	NA	1	NA	34	NA	14.354	NA	plus	557	scaffold	5	34	63
scaffold547	0	NA	NA	1	NA	34	NA	14.354	NA	plus	558	scaffold	5	34	63
scaffold5527	0	NA	NA	1	NA	34	NA	14.354	NA	plus	559	scaffold	5	34	63
scaffold5531	0	NA	NA	1	NA	34	NA	14.354	NA	plus	560	scaffold	5	34	63
scaffold5643	0	NA	NA	1	NA	34	NA	14.354	NA	plus	561	scaffold	5	34	63
scaffold5675	0	NA	NA	1	NA	34	NA	14.354	NA	plus	562	scaffold	5	34	63
scaffold5750	0	NA	NA	1	NA	34	NA	14.354	NA	plus	563	scaffold	5	34	63
scaffold5785	0	NA	NA	1	NA	34	NA	14.354	NA	plus	564	scaffold	5	34	63
scaffold5805	0	NA	NA	1	NA	34	NA	14.354	NA	plus	565	scaffold	5	34	63
scaffold585	0	NA	NA	1	NA	34	NA	14.354	NA	plus	566	scaffold	5	34	63
scaffold5853	0	NA	NA	1	NA	34	NA	14.354	NA	plus	567	scaffold	5	34	63
scaffold5854	0	NA	NA	1	NA	34	NA	14.354	NA	plus	568	scaffold	5	34	63
scaffold5860	0	NA	NA	1	NA	34	NA	14.354	NA	plus	569	scaffold	5	34	63
scaffold5953	0	NA	NA	1	NA	34	NA	14.354	NA	plus	570	scaffold	5	34	63
scaffold5996	0	NA	NA	1	NA	34	NA	14.354	NA	plus	571	scaffold	5	34	63
scaffold5997	0	NA	NA	1	NA	34	NA	14.354	NA	plus	572	scaffold	5	34	63
scaffold6091	0	NA	NA	1	NA	34	NA	14.354	NA	plus	573	scaffold	5	34	63
scaffold6145	0	NA	NA	1	NA	34	NA	14.354	NA	plus	574	scaffold	5	34	63
scaffold6207	0	NA	NA	1	NA	34	NA	14.354	NA	plus	575	scaffold	5	34	63
scaffold6263	0	NA	NA	1	NA	34	NA	14.354	NA	plus	576	scaffold	5	34	63
scaffold6312	0	NA	NA	1	NA	34	NA	14.354	NA	plus	577	scaffold	5	34	63
scaffold6336	0	NA	NA	1	NA	34	NA	14.354	NA	plus	578	scaffold	5	34	63
scaffold6340	0	NA	NA	1	NA	34	NA	14.354	NA	plus	579	scaffold	5	34	63
scaffold6434	0	NA	NA	1	NA	34	NA	14.354	NA	plus	580	scaffold	5	34	63
scaffold6435	0	NA	NA	1	NA	34	NA	14.354	NA	plus	581	scaffold	5	34	63
scaffold6452	0	NA	NA	1	NA	34	NA	14.354	NA	plus	582	scaffold	5	34	63
scaffold6487	0	NA	NA	1	NA	34	NA	14.354	NA	plus	583	scaffold	5	34	63
scaffold6585	0	NA	NA	1	NA	34	NA	14.354	NA	plus	584	scaffold	5	34	63
scaffold6615	0	NA	NA	1	NA	34	NA	14.354	NA	plus	585	scaffold	5	34	63
scaffold6622	0	NA	NA	1	NA	34	NA	14.354	NA	plus	586	scaffold	5	34	63
scaffold6747	0	NA	NA	1	NA	34	NA	14.354	NA	plus	587	scaffold	5	34	63
scaffold6748	0	NA	NA	1	NA	34	NA	14.354	NA	plus	588	scaffold	5	34	63
scaffold6799	0	NA	NA	1	NA	34	NA	14.354	NA	plus	589	scaffold	5	34	63
scaffold6804	0	NA	NA	1	NA	34	NA	14.354	NA	plus	590	scaffold	5	34	63
scaffold6908	0	NA	NA	1	NA	34	NA	14.354	NA	plus	591	scaffold	5	34	63
scaffold6968	0	NA	NA	1	NA	34	NA	14.354	NA	plus	592	scaffold	5	34	63
scaffold6994	0	NA	NA	1	NA	34	NA	14.354	NA	plus	593	scaffold	5	34	63
scaffold6995	0	NA	NA	1	NA	34	NA	14.354	NA	plus	594	scaffold	5	34	63
scaffold6997	0	NA	NA	1	NA	34	NA	14.354	NA	plus	595	scaffold	5	34	63
scaffold7045	0	NA	NA	1	NA	34	NA	14.354	NA	plus	596	scaffold	5	34	63
scaffold7118	0	NA	NA	1	NA	34	NA	14.354	NA	plus	597	scaffold	5	34	63
scaffold7165	0	NA	NA	1	NA	34	NA	14.354	NA	plus	598	scaffold	5	34	63
scaffold7199	0	NA	NA	1	NA	34	NA	14.354	NA	plus	599	scaffold	5	34	63
scaffold720	0	NA	NA	1	NA	34	NA	14.354	NA	plus	600	scaffold	5	34	63
scaffold722	0	NA	NA	1	NA	34	NA	14.354	NA	plus	601	scaffold	5	34	63
scaffold7263	0	NA	NA	1	NA	34	NA	14.354	NA	plus	602	scaffold	5	34	63
scaffold7264	0	NA	NA	1	NA	34	NA	14.354	NA	plus	603	scaffold	5	34	63
scaffold7332	0	NA	NA	1	NA	34	NA	14.354	NA	plus	604	scaffold	5	34	63
scaffold7333	0	NA	NA	1	NA	34	NA	14.354	NA	plus	605	scaffold	5	34	63
scaffold7387	0	NA	NA	1	NA	34	NA	14.354	NA	plus	606	scaffold	5	34	63
scaffold7396	0	NA	NA	1	NA	34	NA	14.354	NA	plus	607	scaffold	5	34	63
scaffold7500	0	NA	NA	1	NA	34	NA	14.354	NA	plus	608	scaffold	5	34	63
scaffold7517	0	NA	NA	1	NA	34	NA	14.354	NA	plus	609	scaffold	5	34	63
scaffold7593	0	NA	NA	1	NA	34	NA	14.354	NA	plus	610	scaffold	5	34	63
scaffold7594	0	NA	NA	1	NA	34	NA	14.354	NA	plus	611	scaffold	5	34	63
scaffold7599	0	NA	NA	1	NA	34	NA	14.354	NA	plus	612	scaffold	5	34	63
scaffold7641	0	NA	NA	1	NA	34	NA	14.354	NA	plus	613	scaffold	5	34	63
scaffold7664	0	NA	NA	1	NA	34	NA	14.354	NA	plus	614	scaffold	5	34	63
scaffold7673	0	NA	NA	1	NA	34	NA	14.354	NA	plus	615	scaffold	5	34	63
scaffold7707	0	NA	NA	1	NA	34	NA	14.354	NA	plus	616	scaffold	5	34	63
scaffold7744	0	NA	NA	1	NA	34	NA	14.354	NA	plus	617	scaffold	5	34	63
scaffold7749	0	NA	NA	1	NA	34	NA	14.354	NA	plus	618	scaffold	5	34	63
scaffold7750	0	NA	NA	1	NA	34	NA	14.354	NA	plus	619	scaffold	5	34	63
scaffold7762	0	NA	NA	1	NA	34	NA	14.354	NA	plus	620	scaffold	5	34	63
scaffold7788	0	NA	NA	1	NA	34	NA	14.354	NA	plus	621	scaffold	5	34	63
scaffold7861	0	NA	NA	1	NA	34	NA	14.354	NA	plus	622	scaffold	5	34	63
scaffold7929	0	NA	NA	1	NA	34	NA	14.354	NA	plus	623	scaffold	5	34	63
scaffold7957	0	NA	NA	1	NA	34	NA	14.354	NA	plus	624	scaffold	5	34	63
scaffold7982	0	NA	NA	1	NA	34	NA	14.354	NA	plus	625	scaffold	5	34	63
scaffold8132	0	NA	NA	1	NA	34	NA	14.354	NA	plus	626	scaffold	5	34	63
scaffold8238	0	NA	NA	1	NA	34	NA	14.354	NA	plus	627	scaffold	5	34	63
scaffold8342	0	NA	NA	1	NA	34	NA	14.354	NA	plus	628	scaffold	5	34	63
scaffold8343	0	NA	NA	1	NA	34	NA	14.354	NA	plus	629	scaffold	5	34	63
scaffold8393	0	NA	NA	1	NA	34	NA	14.354	NA	plus	630	scaffold	5	34	63
scaffold8429	0	NA	NA	1	NA	34	NA	14.354	NA	plus	631	scaffold	5	34	63
scaffold8433	0	NA	NA	1	NA	34	NA	14.354	NA	plus	632	scaffold	5	34	63
scaffold8456	0	NA	NA	1	NA	34	NA	14.354	NA	plus	633	scaffold	5	34	63
scaffold8507	0	NA	NA	1	NA	34	NA	14.354	NA	plus	634	scaffold	5	34	63
scaffold8608	0	NA	NA	1	NA	34	NA	14.354	NA	plus	635	scaffold	5	34	63
scaffold8628	0	NA	NA	1	NA	34	NA	14.354	NA	plus	636	scaffold	5	34	63
scaffold8654	0	NA	NA	1	NA	34	NA	14.354	NA	plus	637	scaffold	5	34	63
scaffold884	0	NA	NA	1	NA	34	NA	14.354	NA	plus	638	scaffold	5	34	63
scaffold8941	0	NA	NA	1	NA	34	NA	14.354	NA	plus	639	scaffold	5	34	63
scaffold9027	0	NA	NA	1	NA	34	NA	14.354	NA	plus	640	scaffold	5	34	63
scaffold9174	0	NA	NA	1	NA	34	NA	14.354	NA	plus	641	scaffold	5	34	63
scaffold9187	0	NA	NA	1	NA	34	NA	14.354	NA	plus	642	scaffold	5	34	63
scaffold9234	0	NA	NA	1	NA	34	NA	14.354	NA	plus	643	scaffold	5	34	63
scaffold9280	0	NA	NA	1	NA	34	NA	14.354	NA	plus	644	scaffold	5	34	63
scaffold9356	0	NA	NA	1	NA	34	NA	14.354	NA	plus	645	scaffold	5	34	63
scaffold9383	0	NA	NA	1	NA	34	NA	14.354	NA	plus	646	scaffold	5	34	63
scaffold9394	0	NA	NA	1	NA	34	NA	14.354	NA	plus	647	scaffold	5	34	63
scaffold9476	0	NA	NA	1	NA	34	NA	14.354	NA	plus	648	scaffold	5	34	63
scaffold9521	0	NA	NA	1	NA	34	NA	14.354	NA	plus	649	scaffold	5	34	63
scaffold9585	0	NA	NA	1	NA	34	NA	14.354	NA	plus	650	scaffold	5	34	63
scaffold9628	0	NA	NA	1	NA	34	NA	14.354	NA	plus	651	scaffold	5	34	63
scaffold9703	0	NA	NA	1	NA	34	NA	14.354	NA	plus	652	scaffold	5	34	63
scaffold9820	0	NA	NA	1	NA	34	NA	14.354	NA	plus	653	scaffold	5	34	63
scaffold9960	0	NA	NA	1	NA	34	NA	14.354	NA	plus	654	scaffold	5	34	63
scaffold996	0	NA	NA	1	NA	34	NA	14.354	NA	plus	655	scaffold	5	34	63
scaffold9971	0	NA	NA	1	NA	34	NA	14.354	NA	plus	656	scaffold	5	34	63
scaffold9972	0	NA	NA	1	NA	34	NA	14.354	NA	plus	657	scaffold	5	34	63
C1367800	0	NA	NA	1	NA	34	NA	14.354	NA	plus	658	contig	5	34	63
C1367924	0	NA	NA	1	NA	34	NA	14.354	NA	plus	659	contig	5	34	63
C1367968	0	NA	NA	1	NA	34	NA	14.354	NA	plus	660	contig	5	34	63
C1368196	0	NA	NA	1	NA	34	NA	14.354	NA	plus	661	contig	5	34	63
C1370636	0	NA	NA	1	NA	34	NA	14.354	NA	plus	662	contig	5	34	63
C1370662	0	NA	NA	1	NA	34	NA	14.354	NA	plus	663	contig	5	34	63
C1372092	0	NA	NA	1	NA	34	NA	14.354	NA	plus	664	contig	5	34	63
C1377446	0	NA	NA	1	NA	34	NA	14.354	NA	plus	665	contig	5	34	63
C1377868	0	NA	NA	1	NA	34	NA	14.354	NA	plus	666	contig	5	34	63
C1382744	0	NA	NA	1	NA	34	NA	14.354	NA	plus	667	contig	5	34	63
C1382934	0	NA	NA	1	NA	34	NA	14.354	NA	plus	668	contig	5	34	63
C1383038	0	NA	NA	1	NA	34	NA	14.354	NA	plus	669	contig	5	34	63
C1383696	0	NA	NA	1	NA	34	NA	14.354	NA	plus	670	contig	5	34	63
C1384782	0	NA	NA	1	NA	34	NA	14.354	NA	plus	671	contig	5	34	63
C1387494	0	NA	NA	1	NA	34	NA	14.354	NA	plus	672	contig	5	34	63
C1388044	0	NA	NA	1	NA	34	NA	14.354	NA	plus	673	contig	5	34	63
C1390050	0	NA	NA	1	NA	34	NA	14.354	NA	plus	674	contig	5	34	63
C1393336	0	NA	NA	1	NA	34	NA	14.354	NA	plus	675	contig	5	34	63
C1396602	0	NA	NA	1	NA	34	NA	14.354	NA	plus	676	contig	5	34	63
C1397310	0	NA	NA	1	NA	34	NA	14.354	NA	plus	677	contig	5	34	63
C1397756	0	NA	NA	1	NA	34	NA	14.354	NA	plus	678	contig	5	34	63
C1399040	0	NA	NA	1	NA	34	NA	14.354	NA	plus	679	contig	5	34	63
C1399098	0	NA	NA	1	NA	34	NA	14.354	NA	plus	680	contig	5	34	63
C1400132	0	NA	NA	1	NA	34	NA	14.354	NA	plus	681	contig	5	34	63
C1401440	0	NA	NA	1	NA	34	NA	14.354	NA	plus	682	contig	5	34	63
C1401908	0	NA	NA	1	NA	34	NA	14.354	NA	plus	683	contig	5	34	63
C1405798	0	NA	NA	1	NA	34	NA	14.354	NA	plus	684	contig	5	34	63
C1405800	0	NA	NA	1	NA	34	NA	14.354	NA	plus	685	contig	5	34	63
C1406040	0	NA	NA	1	NA	34	NA	14.354	NA	plus	686	contig	5	34	63
C1408876	0	NA	NA	1	NA	34	NA	14.354	NA	plus	687	contig	5	34	63
C1411456	0	NA	NA	1	NA	34	NA	14.354	NA	plus	688	contig	5	34	63
C1412698	0	NA	NA	1	NA	34	NA	14.354	NA	plus	689	contig	5	34	63
C1413074	0	NA	NA	1	NA	34	NA	14.354	NA	plus	690	contig	5	34	63
C1414740	0	NA	NA	1	NA	34	NA	14.354	NA	plus	691	contig	5	34	63
C1414862	0	NA	NA	1	NA	34	NA	14.354	NA	plus	692	contig	5	34	63
C1416272	0	NA	NA	1	NA	34	NA	14.354	NA	plus	693	contig	5	34	63
C1416926	0	NA	NA	1	NA	34	NA	14.354	NA	plus	694	contig	5	34	63
C1417380	0	NA	NA	1	NA	34	NA	14.354	NA	plus	695	contig	5	34	63
C1418004	0	NA	NA	1	NA	34	NA	14.354	NA	plus	696	contig	5	34	63
C1419484	0	NA	NA	1	NA	34	NA	14.354	NA	plus	697	contig	5	34	63
C1422858	0	NA	NA	1	NA	34	NA	14.354	NA	plus	698	contig	5	34	63
C1424312	0	NA	NA	1	NA	34	NA	14.354	NA	plus	699	contig	5	34	63
C1424522	0	NA	NA	1	NA	34	NA	14.354	NA	plus	700	contig	5	34	63
C1425702	0	NA	NA	1	NA	34	NA	14.354	NA	plus	701	contig	5	34	63
C1425860	0	NA	NA	1	NA	34	NA	14.354	NA	plus	702	contig	5	34	63
C1431748	0	NA	NA	1	NA	34	NA	14.354	NA	plus	703	contig	5	34	63
C1432754	0	NA	NA	1	NA	34	NA	14.354	NA	plus	704	contig	5	34	63
C1434560	0	NA	NA	1	NA	34	NA	14.354	NA	plus	705	contig	5	34	63
C1435700	0	NA	NA	1	NA	34	NA	14.354	NA	plus	706	contig	5	34	63
C1437522	0	NA	NA	1	NA	34	NA	14.354	NA	plus	707	contig	5	34	63
C1438466	0	NA	NA	1	NA	34	NA	14.354	NA	plus	708	contig	5	34	63
C1439652	0	NA	NA	1	NA	34	NA	14.354	NA	plus	709	contig	5	34	63
C1441226	0	NA	NA	1	NA	34	NA	14.354	NA	plus	710	contig	5	34	63
C1444154	0	NA	NA	1	NA	34	NA	14.354	NA	plus	711	contig	5	34	63
C1445044	0	NA	NA	1	NA	34	NA	14.354	NA	plus	712	contig	5	34	63
C1448018	0	NA	NA	1	NA	34	NA	14.354	NA	plus	713	contig	5	34	63
C1456588	0	NA	NA	1	NA	34	NA	14.354	NA	plus	714	contig	5	34	63
C1457028	0	NA	NA	1	NA	34	NA	14.354	NA	plus	715	contig	5	34	63
C1457878	0	NA	NA	1	NA	34	NA	14.354	NA	plus	716	contig	5	34	63
C1462148	0	NA	NA	1	NA	34	NA	14.354	NA	plus	717	contig	5	34	63
C1462612	0	NA	NA	1	NA	34	NA	14.354	NA	plus	718	contig	5	34	63
C1465940	0	NA	NA	1	NA	34	NA	14.354	NA	plus	719	contig	5	34	63
C1467468	0	NA	NA	1	NA	34	NA	14.354	NA	plus	720	contig	5	34	63
C1469092	0	NA	NA	1	NA	34	NA	14.354	NA	plus	721	contig	5	34	63
C1469878	0	NA	NA	1	NA	34	NA	14.354	NA	plus	722	contig	5	34	63
C1470814	0	NA	NA	1	NA	34	NA	14.354	NA	plus	723	contig	5	34	63
C1472300	0	NA	NA	1	NA	34	NA	14.354	NA	plus	724	contig	5	34	63
C1473180	0	NA	NA	1	NA	34	NA	14.354	NA	plus	725	contig	5	34	63
C1473198	0	NA	NA	1	NA	34	NA	14.354	NA	plus	726	contig	5	34	63
C1474044	0	NA	NA	1	NA	34	NA	14.354	NA	plus	727	contig	5	34	63
C1475096	0	NA	NA	1	NA	34	NA	14.354	NA	plus	728	contig	5	34	63
C1475398	0	NA	NA	1	NA	34	NA	14.354	NA	plus	729	contig	5	34	63
C1479206	0	NA	NA	1	NA	34	NA	14.354	NA	plus	730	contig	5	34	63
C1480318	0	NA	NA	1	NA	34	NA	14.354	NA	plus	731	contig	5	34	63
C1481240	0	NA	NA	1	NA	34	NA	14.354	NA	plus	732	contig	5	34	63
C1482378	0	NA	NA	1	NA	34	NA	14.354	NA	plus	733	contig	5	34	63
C1483060	0	NA	NA	1	NA	34	NA	14.354	NA	plus	734	contig	5	34	63
scaffold15401	0	NA	NA	1	NA	34	NA	14.354	NA	plus	735	scaffold	19	34	49
scaffold21009	0	NA	NA	1	NA	34	NA	14.354	NA	plus	736	scaffold	19	34	49
scaffold2241	0	NA	NA	1	NA	34	NA	14.354	NA	plus	737	scaffold	19	34	49
scaffold28953	0	NA	NA	1	NA	34	NA	14.354	NA	plus	738	scaffold	19	34	49
scaffold31245	0	NA	NA	1	NA	34	NA	14.354	NA	plus	739	scaffold	19	34	49
scaffold6742	0	NA	NA	1	NA	34	NA	14.354	NA	plus	740	scaffold	19	34	49
scaffold16320	1	874	874	1	1	36	36	14.4907	14.4907	plus	0	scaffold	NA	NA	NA
scaffold13710	0	NA	NA	1	NA	36	NA	14.4907	NA	plus	1	scaffold	3	36	69
scaffold32306	0	NA	NA	1	NA	36	NA	14.4907	NA	plus	2	scaffold	3	36	69
scaffold10023	0	NA	NA	1	NA	36	NA	14.4907	NA	plus	3	scaffold	5	36	67
scaffold11487	0	NA	NA	1	NA	36	NA	14.4907	NA	plus	4	scaffold	5	36	67
scaffold12835	0	NA	NA	1	NA	36	NA	14.4907	NA	plus	5	scaffold	5	36	67
scaffold13722	0	NA	NA	1	NA	36	NA	14.4907	NA	plus	6	scaffold	5	36	67
scaffold1479	0	NA	NA	1	NA	36	NA	14.4907	NA	plus	7	scaffold	5	36	67
scaffold1549	0	NA	NA	1	NA	36	NA	14.4907	NA	plus	8	scaffold	5	36	67
scaffold15843	0	NA	NA	1	NA	36	NA	14.4907	NA	plus	9	scaffold	5	36	67
scaffold16287	0	NA	NA	1	NA	36	NA	14.4907	NA	plus	10	scaffold	5	36	67
scaffold17150	0	NA	NA	1	NA	36	NA	14.4907	NA	plus	11	scaffold	5	36	67
scaffold17228	0	NA	NA	1	NA	36	NA	14.4907	NA	plus	12	scaffold	5	36	67
scaffold18091	0	NA	NA	1	NA	36	NA	14.4907	NA	plus	13	scaffold	5	36	67
scaffold18455	0	NA	NA	1	NA	36	NA	14.4907	NA	plus	14	scaffold	5	36	67
scaffold19569	0	NA	NA	1	NA	36	NA	14.4907	NA	plus	15	scaffold	5	36	67
scaffold20423	0	NA	NA	1	NA	36	NA	14.4907	NA	plus	16	scaffold	5	36	67
scaffold21395	0	NA	NA	1	NA	36	NA	14.4907	NA	plus	17	scaffold	5	36	67
scaffold21404	0	NA	NA	1	NA	36	NA	14.4907	NA	plus	18	scaffold	5	36	67
scaffold21456	0	NA	NA	1	NA	36	NA	14.4907	NA	plus	19	scaffold	5	36	67
scaffold22033	0	NA	NA	1	NA	36	NA	14.4907	NA	plus	20	scaffold	5	36	67
scaffold22268	0	NA	NA	1	NA	36	NA	14.4907	NA	plus	21	scaffold	5	36	67
scaffold23637	0	NA	NA	1	NA	36	NA	14.4907	NA	plus	22	scaffold	5	36	67
scaffold2382	0	NA	NA	1	NA	36	NA	14.4907	NA	plus	23	scaffold	5	36	67
scaffold24005	0	NA	NA	1	NA	36	NA	14.4907	NA	plus	24	scaffold	5	36	67
scaffold24610	0	NA	NA	1	NA	36	NA	14.4907	NA	plus	25	scaffold	5	36	67
scaffold24747	0	NA	NA	1	NA	36	NA	14.4907	NA	plus	26	scaffold	5	36	67
scaffold24850	0	NA	NA	1	NA	36	NA	14.4907	NA	plus	27	scaffold	5	36	67
scaffold25216	0	NA	NA	1	NA	36	NA	14.4907	NA	plus	28	scaffold	5	36	67
scaffold26681	0	NA	NA	1	NA	36	NA	14.4907	NA	plus	29	scaffold	5	36	67
scaffold27723	0	NA	NA	1	NA	36	NA	14.4907	NA	plus	30	scaffold	5	36	67
scaffold28094	0	NA	NA	1	NA	36	NA	14.4907	NA	plus	31	scaffold	5	36	67
scaffold28459	0	NA	NA	1	NA	36	NA	14.4907	NA	plus	32	scaffold	5	36	67
scaffold28559	0	NA	NA	1	NA	36	NA	14.4907	NA	plus	33	scaffold	5	36	67
scaffold28881	0	NA	NA	1	NA	36	NA	14.4907	NA	plus	34	scaffold	5	36	67
scaffold29893	0	NA	NA	1	NA	36	NA	14.4907	NA	plus	35	scaffold	5	36	67
scaffold30339	0	NA	NA	1	NA	36	NA	14.4907	NA	plus	36	scaffold	5	36	67
scaffold3327	0	NA	NA	1	NA	36	NA	14.4907	NA	plus	37	scaffold	5	36	67
scaffold3899	0	NA	NA	1	NA	36	NA	14.4907	NA	plus	38	scaffold	5	36	67
scaffold4041	0	NA	NA	1	NA	36	NA	14.4907	NA	plus	39	scaffold	5	36	67
scaffold5671	0	NA	NA	1	NA	36	NA	14.4907	NA	plus	40	scaffold	5	36	67
scaffold603	0	NA	NA	1	NA	36	NA	14.4907	NA	plus	41	scaffold	5	36	67
scaffold6045	0	NA	NA	1	NA	36	NA	14.4907	NA	plus	42	scaffold	5	36	67
scaffold6118	0	NA	NA	1	NA	36	NA	14.4907	NA	plus	43	scaffold	5	36	67
scaffold6798	0	NA	NA	1	NA	36	NA	14.4907	NA	plus	44	scaffold	5	36	67
scaffold7911	0	NA	NA	1	NA	36	NA	14.4907	NA	plus	45	scaffold	5	36	67
scaffold9151	0	NA	NA	1	NA	36	NA	14.4907	NA	plus	46	scaffold	5	36	67
scaffold9393	0	NA	NA	1	NA	36	NA	14.4907	NA	plus	47	scaffold	5	36	67
C1367798	0	NA	NA	1	NA	36	NA	14.4907	NA	plus	48	contig	5	36	67
C1386318	0	NA	NA	1	NA	36	NA	14.4907	NA	plus	49	contig	5	36	67
C1413036	0	NA	NA	1	NA	36	NA	14.4907	NA	plus	50	contig	5	36	67
C1432400	0	NA	NA	1	NA	36	NA	14.4907	NA	plus	51	contig	5	36	67
C1440850	0	NA	NA	1	NA	36	NA	14.4907	NA	plus	52	contig	5	36	67
C1470644	0	NA	NA	1	NA	36	NA	14.4907	NA	plus	53	contig	5	36	67
scaffold20479	2	1149	227	1	1	37	38	14.4907	14.4907	plus	0	scaffold	NA	NA	NA
scaffold21327	0	NA	NA	1	NA	37	NA	14.4907	NA	plus	1	scaffold	5	37	69
scaffold25705	0	NA	NA	1	NA	37	NA	14.4907	NA	plus	2	scaffold	5	37	69
scaffold28157	0	NA	NA	1	NA	37	NA	14.4907	NA	plus	3	scaffold	5	37	69
scaffold2875	0	NA	NA	1	NA	37	NA	14.4907	NA	plus	4	scaffold	5	37	69
scaffold33529	0	NA	NA	1	NA	37	NA	14.4907	NA	plus	5	scaffold	5	37	69
scaffold658	0	NA	NA	1	NA	37	NA	14.4907	NA	plus	6	scaffold	5	37	69
scaffold6882	0	NA	NA	1	NA	37	NA	14.4907	NA	plus	7	scaffold	5	37	69
C1414436	0	NA	NA	1	NA	37	NA	14.4907	NA	plus	8	contig	5	37	69
scaffold16608	0	NA	NA	1	NA	37	NA	14.4907	NA	plus	9	scaffold	5	38	72
scaffold27307	1	1792	1792	1	1	39	39	14.4907	14.4907	plus	0	scaffold	NA	NA	NA
scaffold10051	0	NA	NA	1	NA	39	NA	14.4907	NA	plus	1	scaffold	1	39	78
scaffold15156	0	NA	NA	1	NA	39	NA	14.4907	NA	plus	2	scaffold	1	39	78
scaffold5625	0	NA	NA	1	NA	39	NA	14.4907	NA	plus	3	scaffold	1	39	78
scaffold27087	0	NA	NA	1	NA	39	NA	14.4907	NA	plus	4	scaffold	5	39	74
scaffold7831	0	NA	NA	1	NA	39	NA	14.4907	NA	plus	5	scaffold	16	39	62
scaffold9765	0	NA	NA	1	NA	39	NA	14.4907	NA	plus	6	scaffold	16	39	62
C1410740	0	NA	NA	1	NA	39	NA	14.4907	NA	plus	7	contig	16	39	62
scaffold13828	1	7064	7064	1	1	40	40	14.6274	14.6274	plus	0	scaffold	NA	NA	NA
C1372356	0	NA	NA	1	NA	40	NA	14.6274	NA	plus	1	contig	3	40	77
scaffold12812	0	NA	NA	1	NA	40	NA	14.6274	NA	plus	2	scaffold	4	40	77
scaffold33171	0	NA	NA	1	NA	40	NA	14.6274	NA	plus	3	scaffold	4	40	77
scaffold10906	0	NA	NA	1	NA	40	NA	14.6274	NA	plus	4	scaffold	40	40	41
scaffold12456	0	NA	NA	1	NA	40	NA	14.6274	NA	plus	5	scaffold	40	40	41
scaffold12881	0	NA	NA	1	NA	40	NA	14.6274	NA	plus	6	scaffold	40	40	41
scaffold13937	0	NA	NA	1	NA	40	NA	14.6274	NA	plus	7	scaffold	40	40	41
scaffold1678	0	NA	NA	1	NA	40	NA	14.6274	NA	plus	8	scaffold	40	40	41
scaffold19798	0	NA	NA	1	NA	40	NA	14.6274	NA	plus	9	scaffold	40	40	41
scaffold32182	0	NA	NA	1	NA	40	NA	14.6274	NA	plus	10	scaffold	40	40	41
scaffold3226	0	NA	NA	1	NA	40	NA	14.6274	NA	plus	11	scaffold	40	40	41
scaffold5256	0	NA	NA	1	NA	40	NA	14.6274	NA	plus	12	scaffold	40	40	41
scaffold9475	0	NA	NA	1	NA	40	NA	14.6274	NA	plus	13	scaffold	40	40	41
C1378444	0	NA	NA	1	NA	40	NA	14.6274	NA	plus	14	contig	40	40	41
scaffold4882	1	4346	4346	1	1	41	41	14.6274	14.6274	plus	0	scaffold	NA	NA	NA
scaffold14760	0	NA	NA	1	NA	41	NA	14.6274	NA	plus	1	scaffold	4	41	78
scaffold24888	0	NA	NA	1	NA	41	NA	14.6274	NA	plus	2	scaffold	4	41	78
scaffold17141	0	NA	NA	1	NA	41	NA	14.6274	NA	plus	3	scaffold	5	41	77
scaffold29421	0	NA	NA	1	NA	41	NA	14.6274	NA	plus	4	scaffold	5	41	77
scaffold12180	0	NA	NA	1	NA	41	NA	14.6274	NA	plus	5	scaffold	5	41	78
scaffold21196	0	NA	NA	1	NA	41	NA	14.6274	NA	plus	6	scaffold	5	41	78
scaffold26392	0	NA	NA	1	NA	41	NA	14.6274	NA	plus	7	scaffold	5	41	78
C1406048	0	NA	NA	1	NA	41	NA	14.6274	NA	plus	8	contig	5	41	78
C1413672	0	NA	NA	1	NA	41	NA	14.6274	NA	plus	9	contig	16	41	67
C1441752	0	NA	NA	1	NA	41	NA	14.6274	NA	plus	10	contig	16	41	67
scaffold15141	1	40134	40134	1	1	42	42	14.7641	14.7641	plus	0	scaffold	NA	NA	NA
scaffold12618	1	403	403	1	1	43	43	14.7641	14.7641	plus	0	scaffold	NA	NA	NA
scaffold28502	0	NA	NA	1	NA	43	NA	14.7641	NA	plus	1	scaffold	19	43	67
scaffold10348	0	NA	NA	1	NA	43	NA	14.7641	NA	plus	2	scaffold	40	43	47
scaffold13183	0	NA	NA	1	NA	43	NA	14.7641	NA	plus	3	scaffold	40	43	47
scaffold13905	0	NA	NA	1	NA	43	NA	14.7641	NA	plus	4	scaffold	40	43	47
scaffold1421	0	NA	NA	1	NA	43	NA	14.7641	NA	plus	5	scaffold	40	43	47
scaffold14735	0	NA	NA	1	NA	43	NA	14.7641	NA	plus	6	scaffold	40	43	47
scaffold15920	0	NA	NA	1	NA	43	NA	14.7641	NA	plus	7	scaffold	40	43	47
scaffold16849	0	NA	NA	1	NA	43	NA	14.7641	NA	plus	8	scaffold	40	43	47
scaffold1777	0	NA	NA	1	NA	43	NA	14.7641	NA	plus	9	scaffold	40	43	47
scaffold1850	0	NA	NA	1	NA	43	NA	14.7641	NA	plus	10	scaffold	40	43	47
scaffold18563	0	NA	NA	1	NA	43	NA	14.7641	NA	plus	11	scaffold	40	43	47
scaffold1985	0	NA	NA	1	NA	43	NA	14.7641	NA	plus	12	scaffold	40	43	47
scaffold22310	0	NA	NA	1	NA	43	NA	14.7641	NA	plus	13	scaffold	40	43	47
scaffold2465	0	NA	NA	1	NA	43	NA	14.7641	NA	plus	14	scaffold	40	43	47
scaffold2501	0	NA	NA	1	NA	43	NA	14.7641	NA	plus	15	scaffold	40	43	47
scaffold26553	0	NA	NA	1	NA	43	NA	14.7641	NA	plus	16	scaffold	40	43	47
scaffold26575	0	NA	NA	1	NA	43	NA	14.7641	NA	plus	17	scaffold	40	43	47
scaffold27801	0	NA	NA	1	NA	43	NA	14.7641	NA	plus	18	scaffold	40	43	47
scaffold28721	0	NA	NA	1	NA	43	NA	14.7641	NA	plus	19	scaffold	40	43	47
scaffold33297	0	NA	NA	1	NA	43	NA	14.7641	NA	plus	20	scaffold	40	43	47
scaffold4085	0	NA	NA	1	NA	43	NA	14.7641	NA	plus	21	scaffold	40	43	47
scaffold5448	0	NA	NA	1	NA	43	NA	14.7641	NA	plus	22	scaffold	40	43	47
scaffold5680	0	NA	NA	1	NA	43	NA	14.7641	NA	plus	23	scaffold	40	43	47
scaffold680	0	NA	NA	1	NA	43	NA	14.7641	NA	plus	24	scaffold	40	43	47
scaffold7687	0	NA	NA	1	NA	43	NA	14.7641	NA	plus	25	scaffold	40	43	47
C1385224	0	NA	NA	1	NA	43	NA	14.7641	NA	plus	26	contig	40	43	47
C1408926	0	NA	NA	1	NA	43	NA	14.7641	NA	plus	27	contig	40	43	47
C1482430	0	NA	NA	1	NA	43	NA	14.7641	NA	plus	28	contig	40	43	47
C1484460	0	NA	NA	1	NA	43	NA	14.7641	NA	plus	29	contig	40	43	47
scaffold16860	1	1449	1449	1	1	44	44	14.7641	14.7641	plus	0	scaffold	NA	NA	NA
scaffold11862	0	NA	NA	1	NA	44	NA	14.7641	NA	plus	1	scaffold	40	44	49
scaffold13488	0	NA	NA	1	NA	44	NA	14.7641	NA	plus	2	scaffold	40	44	49
scaffold22497	0	NA	NA	1	NA	44	NA	14.7641	NA	plus	3	scaffold	40	44	49
scaffold25591	0	NA	NA	1	NA	44	NA	14.7641	NA	plus	4	scaffold	40	44	49
scaffold4675	0	NA	NA	1	NA	44	NA	14.7641	NA	plus	5	scaffold	40	44	49
scaffold5670	0	NA	NA	1	NA	44	NA	14.7641	NA	plus	6	scaffold	42	44	47
scaffold17918	1	1911	1911	1	1	45	45	14.7641	14.7641	plus	0	scaffold	NA	NA	NA
scaffold27493	1	972	972	1	1	46	46	14.7641	14.7641	plus	0	scaffold	NA	NA	NA
scaffold25502	0	NA	NA	1	NA	46	NA	14.7641	NA	plus	1	scaffold	5	46	87
scaffold10193	0	NA	NA	1	NA	46	NA	14.7641	NA	plus	2	scaffold	36	46	57
scaffold10269	0	NA	NA	1	NA	46	NA	14.7641	NA	plus	3	scaffold	36	46	57
scaffold10809	0	NA	NA	1	NA	46	NA	14.7641	NA	plus	4	scaffold	36	46	57
scaffold10959	0	NA	NA	1	NA	46	NA	14.7641	NA	plus	5	scaffold	36	46	57
scaffold11028	0	NA	NA	1	NA	46	NA	14.7641	NA	plus	6	scaffold	36	46	57
scaffold11030	0	NA	NA	1	NA	46	NA	14.7641	NA	plus	7	scaffold	36	46	57
scaffold11195	0	NA	NA	1	NA	46	NA	14.7641	NA	plus	8	scaffold	36	46	57
scaffold11293	0	NA	NA	1	NA	46	NA	14.7641	NA	plus	9	scaffold	36	46	57
scaffold11312	0	NA	NA	1	NA	46	NA	14.7641	NA	plus	10	scaffold	36	46	57
scaffold11345	0	NA	NA	1	NA	46	NA	14.7641	NA	plus	11	scaffold	36	46	57
scaffold11386	0	NA	NA	1	NA	46	NA	14.7641	NA	plus	12	scaffold	36	46	57
scaffold11475	0	NA	NA	1	NA	46	NA	14.7641	NA	plus	13	scaffold	36	46	57
scaffold11792	0	NA	NA	1	NA	46	NA	14.7641	NA	plus	14	scaffold	36	46	57
scaffold12111	0	NA	NA	1	NA	46	NA	14.7641	NA	plus	15	scaffold	36	46	57
scaffold12763	0	NA	NA	1	NA	46	NA	14.7641	NA	plus	16	scaffold	36	46	57
scaffold12808	0	NA	NA	1	NA	46	NA	14.7641	NA	plus	17	scaffold	36	46	57
scaffold12850	0	NA	NA	1	NA	46	NA	14.7641	NA	plus	18	scaffold	36	46	57
scaffold12975	0	NA	NA	1	NA	46	NA	14.7641	NA	plus	19	scaffold	36	46	57
scaffold13095	0	NA	NA	1	NA	46	NA	14.7641	NA	plus	20	scaffold	36	46	57
scaffold13247	0	NA	NA	1	NA	46	NA	14.7641	NA	plus	21	scaffold	36	46	57
scaffold1377	0	NA	NA	1	NA	46	NA	14.7641	NA	plus	22	scaffold	36	46	57
scaffold13779	0	NA	NA	1	NA	46	NA	14.7641	NA	plus	23	scaffold	36	46	57
scaffold13901	0	NA	NA	1	NA	46	NA	14.7641	NA	plus	24	scaffold	36	46	57
scaffold14060	0	NA	NA	1	NA	46	NA	14.7641	NA	plus	25	scaffold	36	46	57
scaffold14353	0	NA	NA	1	NA	46	NA	14.7641	NA	plus	26	scaffold	36	46	57
scaffold14474	0	NA	NA	1	NA	46	NA	14.7641	NA	plus	27	scaffold	36	46	57
scaffold14891	0	NA	NA	1	NA	46	NA	14.7641	NA	plus	28	scaffold	36	46	57
scaffold14895	0	NA	NA	1	NA	46	NA	14.7641	NA	plus	29	scaffold	36	46	57
scaffold15263	0	NA	NA	1	NA	46	NA	14.7641	NA	plus	30	scaffold	36	46	57
scaffold15486	0	NA	NA	1	NA	46	NA	14.7641	NA	plus	31	scaffold	36	46	57
scaffold15513	0	NA	NA	1	NA	46	NA	14.7641	NA	plus	32	scaffold	36	46	57
scaffold15566	0	NA	NA	1	NA	46	NA	14.7641	NA	plus	33	scaffold	36	46	57
scaffold15698	0	NA	NA	1	NA	46	NA	14.7641	NA	plus	34	scaffold	36	46	57
scaffold15819	0	NA	NA	1	NA	46	NA	14.7641	NA	plus	35	scaffold	36	46	57
scaffold1583	0	NA	NA	1	NA	46	NA	14.7641	NA	plus	36	scaffold	36	46	57
scaffold15857	0	NA	NA	1	NA	46	NA	14.7641	NA	plus	37	scaffold	36	46	57
scaffold16323	0	NA	NA	1	NA	46	NA	14.7641	NA	plus	38	scaffold	36	46	57
scaffold16938	0	NA	NA	1	NA	46	NA	14.7641	NA	plus	39	scaffold	36	46	57
scaffold16948	0	NA	NA	1	NA	46	NA	14.7641	NA	plus	40	scaffold	36	46	57
scaffold17660	0	NA	NA	1	NA	46	NA	14.7641	NA	plus	41	scaffold	36	46	57
scaffold18120	0	NA	NA	1	NA	46	NA	14.7641	NA	plus	42	scaffold	36	46	57
scaffold18162	0	NA	NA	1	NA	46	NA	14.7641	NA	plus	43	scaffold	36	46	57
scaffold18893	0	NA	NA	1	NA	46	NA	14.7641	NA	plus	44	scaffold	36	46	57
scaffold19014	0	NA	NA	1	NA	46	NA	14.7641	NA	plus	45	scaffold	36	46	57
scaffold19064	0	NA	NA	1	NA	46	NA	14.7641	NA	plus	46	scaffold	36	46	57
scaffold19065	0	NA	NA	1	NA	46	NA	14.7641	NA	plus	47	scaffold	36	46	57
scaffold19491	0	NA	NA	1	NA	46	NA	14.7641	NA	plus	48	scaffold	36	46	57
scaffold19816	0	NA	NA	1	NA	46	NA	14.7641	NA	plus	49	scaffold	36	46	57
scaffold19864	0	NA	NA	1	NA	46	NA	14.7641	NA	plus	50	scaffold	36	46	57
scaffold1988	0	NA	NA	1	NA	46	NA	14.7641	NA	plus	51	scaffold	36	46	57
scaffold19898	0	NA	NA	1	NA	46	NA	14.7641	NA	plus	52	scaffold	36	46	57
scaffold20093	0	NA	NA	1	NA	46	NA	14.7641	NA	plus	53	scaffold	36	46	57
scaffold2015	0	NA	NA	1	NA	46	NA	14.7641	NA	plus	54	scaffold	36	46	57
scaffold2025	0	NA	NA	1	NA	46	NA	14.7641	NA	plus	55	scaffold	36	46	57
scaffold2097	0	NA	NA	1	NA	46	NA	14.7641	NA	plus	56	scaffold	36	46	57
scaffold21151	0	NA	NA	1	NA	46	NA	14.7641	NA	plus	57	scaffold	36	46	57
scaffold21586	0	NA	NA	1	NA	46	NA	14.7641	NA	plus	58	scaffold	36	46	57
scaffold21639	0	NA	NA	1	NA	46	NA	14.7641	NA	plus	59	scaffold	36	46	57
scaffold21675	0	NA	NA	1	NA	46	NA	14.7641	NA	plus	60	scaffold	36	46	57
scaffold22511	0	NA	NA	1	NA	46	NA	14.7641	NA	plus	61	scaffold	36	46	57
scaffold2270	0	NA	NA	1	NA	46	NA	14.7641	NA	plus	62	scaffold	36	46	57
scaffold22739	0	NA	NA	1	NA	46	NA	14.7641	NA	plus	63	scaffold	36	46	57
scaffold23271	0	NA	NA	1	NA	46	NA	14.7641	NA	plus	64	scaffold	36	46	57
scaffold2387	0	NA	NA	1	NA	46	NA	14.7641	NA	plus	65	scaffold	36	46	57
scaffold2410	0	NA	NA	1	NA	46	NA	14.7641	NA	plus	66	scaffold	36	46	57
scaffold24214	0	NA	NA	1	NA	46	NA	14.7641	NA	plus	67	scaffold	36	46	57
scaffold24286	0	NA	NA	1	NA	46	NA	14.7641	NA	plus	68	scaffold	36	46	57
scaffold24313	0	NA	NA	1	NA	46	NA	14.7641	NA	plus	69	scaffold	36	46	57
scaffold24721	0	NA	NA	1	NA	46	NA	14.7641	NA	plus	70	scaffold	36	46	57
scaffold2528	0	NA	NA	1	NA	46	NA	14.7641	NA	plus	71	scaffold	36	46	57
scaffold25392	0	NA	NA	1	NA	46	NA	14.7641	NA	plus	72	scaffold	36	46	57
scaffold25615	0	NA	NA	1	NA	46	NA	14.7641	NA	plus	73	scaffold	36	46	57
scaffold25854	0	NA	NA	1	NA	46	NA	14.7641	NA	plus	74	scaffold	36	46	57
scaffold2638	0	NA	NA	1	NA	46	NA	14.7641	NA	plus	75	scaffold	36	46	57
scaffold2671	0	NA	NA	1	NA	46	NA	14.7641	NA	plus	76	scaffold	36	46	57
scaffold26737	0	NA	NA	1	NA	46	NA	14.7641	NA	plus	77	scaffold	36	46	57
scaffold2697	0	NA	NA	1	NA	46	NA	14.7641	NA	plus	78	scaffold	36	46	57
scaffold2746	0	NA	NA	1	NA	46	NA	14.7641	NA	plus	79	scaffold	36	46	57
scaffold27886	0	NA	NA	1	NA	46	NA	14.7641	NA	plus	80	scaffold	36	46	57
scaffold27996	0	NA	NA	1	NA	46	NA	14.7641	NA	plus	81	scaffold	36	46	57
scaffold28068	0	NA	NA	1	NA	46	NA	14.7641	NA	plus	82	scaffold	36	46	57
scaffold28451	0	NA	NA	1	NA	46	NA	14.7641	NA	plus	83	scaffold	36	46	57
scaffold28486	0	NA	NA	1	NA	46	NA	14.7641	NA	plus	84	scaffold	36	46	57
scaffold2891	0	NA	NA	1	NA	46	NA	14.7641	NA	plus	85	scaffold	36	46	57
scaffold2901	0	NA	NA	1	NA	46	NA	14.7641	NA	plus	86	scaffold	36	46	57
scaffold29028	0	NA	NA	1	NA	46	NA	14.7641	NA	plus	87	scaffold	36	46	57
scaffold29039	0	NA	NA	1	NA	46	NA	14.7641	NA	plus	88	scaffold	36	46	57
scaffold29116	0	NA	NA	1	NA	46	NA	14.7641	NA	plus	89	scaffold	36	46	57
scaffold29220	0	NA	NA	1	NA	46	NA	14.7641	NA	plus	90	scaffold	36	46	57
scaffold29359	0	NA	NA	1	NA	46	NA	14.7641	NA	plus	91	scaffold	36	46	57
scaffold295	0	NA	NA	1	NA	46	NA	14.7641	NA	plus	92	scaffold	36	46	57
scaffold29613	0	NA	NA	1	NA	46	NA	14.7641	NA	plus	93	scaffold	36	46	57
scaffold29751	0	NA	NA	1	NA	46	NA	14.7641	NA	plus	94	scaffold	36	46	57
scaffold29764	0	NA	NA	1	NA	46	NA	14.7641	NA	plus	95	scaffold	36	46	57
scaffold29810	0	NA	NA	1	NA	46	NA	14.7641	NA	plus	96	scaffold	36	46	57
scaffold30250	0	NA	NA	1	NA	46	NA	14.7641	NA	plus	97	scaffold	36	46	57
scaffold30836	0	NA	NA	1	NA	46	NA	14.7641	NA	plus	98	scaffold	36	46	57
scaffold3090	0	NA	NA	1	NA	46	NA	14.7641	NA	plus	99	scaffold	36	46	57
scaffold31346	0	NA	NA	1	NA	46	NA	14.7641	NA	plus	100	scaffold	36	46	57
scaffold31555	0	NA	NA	1	NA	46	NA	14.7641	NA	plus	101	scaffold	36	46	57
scaffold3187	0	NA	NA	1	NA	46	NA	14.7641	NA	plus	102	scaffold	36	46	57
scaffold3202	0	NA	NA	1	NA	46	NA	14.7641	NA	plus	103	scaffold	36	46	57
scaffold32032	0	NA	NA	1	NA	46	NA	14.7641	NA	plus	104	scaffold	36	46	57
scaffold32053	0	NA	NA	1	NA	46	NA	14.7641	NA	plus	105	scaffold	36	46	57
scaffold32467	0	NA	NA	1	NA	46	NA	14.7641	NA	plus	106	scaffold	36	46	57
scaffold32559	0	NA	NA	1	NA	46	NA	14.7641	NA	plus	107	scaffold	36	46	57
scaffold32657	0	NA	NA	1	NA	46	NA	14.7641	NA	plus	108	scaffold	36	46	57
scaffold3287	0	NA	NA	1	NA	46	NA	14.7641	NA	plus	109	scaffold	36	46	57
scaffold329	0	NA	NA	1	NA	46	NA	14.7641	NA	plus	110	scaffold	36	46	57
scaffold33164	0	NA	NA	1	NA	46	NA	14.7641	NA	plus	111	scaffold	36	46	57
scaffold33496	0	NA	NA	1	NA	46	NA	14.7641	NA	plus	112	scaffold	36	46	57
scaffold33644	0	NA	NA	1	NA	46	NA	14.7641	NA	plus	113	scaffold	36	46	57
scaffold34189	0	NA	NA	1	NA	46	NA	14.7641	NA	plus	114	scaffold	36	46	57
scaffold34256	0	NA	NA	1	NA	46	NA	14.7641	NA	plus	115	scaffold	36	46	57
scaffold34466	0	NA	NA	1	NA	46	NA	14.7641	NA	plus	116	scaffold	36	46	57
scaffold3708	0	NA	NA	1	NA	46	NA	14.7641	NA	plus	117	scaffold	36	46	57
scaffold410	0	NA	NA	1	NA	46	NA	14.7641	NA	plus	118	scaffold	36	46	57
scaffold4125	0	NA	NA	1	NA	46	NA	14.7641	NA	plus	119	scaffold	36	46	57
scaffold4334	0	NA	NA	1	NA	46	NA	14.7641	NA	plus	120	scaffold	36	46	57
scaffold4367	0	NA	NA	1	NA	46	NA	14.7641	NA	plus	121	scaffold	36	46	57
scaffold4647	0	NA	NA	1	NA	46	NA	14.7641	NA	plus	122	scaffold	36	46	57
scaffold4681	0	NA	NA	1	NA	46	NA	14.7641	NA	plus	123	scaffold	36	46	57
scaffold4734	0	NA	NA	1	NA	46	NA	14.7641	NA	plus	124	scaffold	36	46	57
scaffold4751	0	NA	NA	1	NA	46	NA	14.7641	NA	plus	125	scaffold	36	46	57
scaffold4932	0	NA	NA	1	NA	46	NA	14.7641	NA	plus	126	scaffold	36	46	57
scaffold5158	0	NA	NA	1	NA	46	NA	14.7641	NA	plus	127	scaffold	36	46	57
scaffold5200	0	NA	NA	1	NA	46	NA	14.7641	NA	plus	128	scaffold	36	46	57
scaffold5419	0	NA	NA	1	NA	46	NA	14.7641	NA	plus	129	scaffold	36	46	57
scaffold5441	0	NA	NA	1	NA	46	NA	14.7641	NA	plus	130	scaffold	36	46	57
scaffold6090	0	NA	NA	1	NA	46	NA	14.7641	NA	plus	131	scaffold	36	46	57
scaffold6099	0	NA	NA	1	NA	46	NA	14.7641	NA	plus	132	scaffold	36	46	57
scaffold6103	0	NA	NA	1	NA	46	NA	14.7641	NA	plus	133	scaffold	36	46	57
scaffold6144	0	NA	NA	1	NA	46	NA	14.7641	NA	plus	134	scaffold	36	46	57
scaffold6267	0	NA	NA	1	NA	46	NA	14.7641	NA	plus	135	scaffold	36	46	57
scaffold6342	0	NA	NA	1	NA	46	NA	14.7641	NA	plus	136	scaffold	36	46	57
scaffold6448	0	NA	NA	1	NA	46	NA	14.7641	NA	plus	137	scaffold	36	46	57
scaffold6451	0	NA	NA	1	NA	46	NA	14.7641	NA	plus	138	scaffold	36	46	57
scaffold6837	0	NA	NA	1	NA	46	NA	14.7641	NA	plus	139	scaffold	36	46	57
scaffold7216	0	NA	NA	1	NA	46	NA	14.7641	NA	plus	140	scaffold	36	46	57
scaffold725	0	NA	NA	1	NA	46	NA	14.7641	NA	plus	141	scaffold	36	46	57
scaffold7320	0	NA	NA	1	NA	46	NA	14.7641	NA	plus	142	scaffold	36	46	57
scaffold7516	0	NA	NA	1	NA	46	NA	14.7641	NA	plus	143	scaffold	36	46	57
scaffold7572	0	NA	NA	1	NA	46	NA	14.7641	NA	plus	144	scaffold	36	46	57
scaffold7770	0	NA	NA	1	NA	46	NA	14.7641	NA	plus	145	scaffold	36	46	57
scaffold7905	0	NA	NA	1	NA	46	NA	14.7641	NA	plus	146	scaffold	36	46	57
scaffold7945	0	NA	NA	1	NA	46	NA	14.7641	NA	plus	147	scaffold	36	46	57
scaffold8160	0	NA	NA	1	NA	46	NA	14.7641	NA	plus	148	scaffold	36	46	57
scaffold8161	0	NA	NA	1	NA	46	NA	14.7641	NA	plus	149	scaffold	36	46	57
scaffold8187	0	NA	NA	1	NA	46	NA	14.7641	NA	plus	150	scaffold	36	46	57
scaffold847	0	NA	NA	1	NA	46	NA	14.7641	NA	plus	151	scaffold	36	46	57
scaffold852	0	NA	NA	1	NA	46	NA	14.7641	NA	plus	152	scaffold	36	46	57
scaffold8528	0	NA	NA	1	NA	46	NA	14.7641	NA	plus	153	scaffold	36	46	57
scaffold91	0	NA	NA	1	NA	46	NA	14.7641	NA	plus	154	scaffold	36	46	57
scaffold9533	0	NA	NA	1	NA	46	NA	14.7641	NA	plus	155	scaffold	36	46	57
scaffold959	0	NA	NA	1	NA	46	NA	14.7641	NA	plus	156	scaffold	36	46	57
scaffold9648	0	NA	NA	1	NA	46	NA	14.7641	NA	plus	157	scaffold	36	46	57
scaffold9710	0	NA	NA	1	NA	46	NA	14.7641	NA	plus	158	scaffold	36	46	57
scaffold9769	0	NA	NA	1	NA	46	NA	14.7641	NA	plus	159	scaffold	36	46	57
scaffold9846	0	NA	NA	1	NA	46	NA	14.7641	NA	plus	160	scaffold	36	46	57
scaffold995	0	NA	NA	1	NA	46	NA	14.7641	NA	plus	161	scaffold	36	46	57
C1369666	0	NA	NA	1	NA	46	NA	14.7641	NA	plus	162	contig	36	46	57
C1372152	0	NA	NA	1	NA	46	NA	14.7641	NA	plus	163	contig	36	46	57
C1414330	0	NA	NA	1	NA	46	NA	14.7641	NA	plus	164	contig	36	46	57
C1446944	0	NA	NA	1	NA	46	NA	14.7641	NA	plus	165	contig	36	46	57
C1452886	0	NA	NA	1	NA	46	NA	14.7641	NA	plus	166	contig	36	46	57
C1472450	0	NA	NA	1	NA	46	NA	14.7641	NA	plus	167	contig	36	46	57
C1479210	0	NA	NA	1	NA	46	NA	14.7641	NA	plus	168	contig	36	46	57
C1479774	0	NA	NA	1	NA	46	NA	14.7641	NA	plus	169	contig	36	46	57
C1483426	0	NA	NA	1	NA	46	NA	14.7641	NA	plus	170	contig	36	46	57
scaffold3336	1	904	904	1	1	47	47	14.7641	14.7641	plus	0	scaffold	NA	NA	NA
scaffold2185	1	18309	18309	1	1	48	48	15.0378	15.0378	plus	0	scaffold	NA	NA	NA
scaffold32063	1	122	122	1	1	49	49	15.0378	15.0378	plus	0	scaffold	NA	NA	NA
scaffold27191	1	1171	1171	1	1	50	50	15.3114	15.3114	plus	0	scaffold	NA	NA	NA
scaffold29290	1	1321	1321	1	1	51	51	15.3114	15.3114	plus	0	scaffold	NA	NA	NA
scaffold20328	1	122	122	1	1	52	52	15.4481	15.4481	plus	0	scaffold	NA	NA	NA
scaffold26467	1	2053	2053	1	1	53	53	15.4481	15.4481	plus	0	scaffold	NA	NA	NA
scaffold29563	1	122	122	1	1	54	54	15.4481	15.4481	plus	0	scaffold	NA	NA	NA
scaffold5909	1	8647	8647	1	1	55	55	15.4481	15.4481	plus	0	scaffold	NA	NA	NA
scaffold7267	1	3742	3742	1	1	56	56	15.4481	15.4481	plus	0	scaffold	NA	NA	NA
scaffold3680	0	NA	NA	1	NA	56	NA	15.4481	NA	plus	1	scaffold	36	56	77
scaffold9849	1	3404	3404	1	1	57	57	15.4481	15.4481	plus	0	scaffold	NA	NA	NA
scaffold16775	2	1276	784	1	1	58	60	15.7218	15.7218	plus	0	scaffold	NA	NA	NA
scaffold14290	1	233	233	1	1	59	59	15.7218	15.7218	plus	0	scaffold	NA	NA	NA
scaffold29785	1	501	501	1	1	61	61	15.7218	15.7218	plus	0	scaffold	NA	NA	NA
scaffold3341	1	5712	5712	1	1	62	62	15.7218	15.7218	plus	0	scaffold	NA	NA	NA
scaffold26535	1	625	625	1	1	63	63	16.1325	16.1325	plus	0	scaffold	NA	NA	NA
scaffold11589	0	NA	NA	1	NA	63	NA	16.1325	NA	plus	1	scaffold	63	63	63
scaffold11810	0	NA	NA	1	NA	63	NA	16.1325	NA	plus	2	scaffold	63	63	63
scaffold12774	0	NA	NA	1	NA	63	NA	16.1325	NA	plus	3	scaffold	63	63	63
scaffold13388	0	NA	NA	1	NA	63	NA	16.1325	NA	plus	4	scaffold	63	63	63
scaffold13553	0	NA	NA	1	NA	63	NA	16.1325	NA	plus	5	scaffold	63	63	63
scaffold17414	0	NA	NA	1	NA	63	NA	16.1325	NA	plus	6	scaffold	63	63	63
scaffold17693	0	NA	NA	1	NA	63	NA	16.1325	NA	plus	7	scaffold	63	63	63
scaffold17859	0	NA	NA	1	NA	63	NA	16.1325	NA	plus	8	scaffold	63	63	63
scaffold24966	0	NA	NA	1	NA	63	NA	16.1325	NA	plus	9	scaffold	63	63	63
scaffold30804	0	NA	NA	1	NA	63	NA	16.1325	NA	plus	10	scaffold	63	63	63
scaffold30805	0	NA	NA	1	NA	63	NA	16.1325	NA	plus	11	scaffold	63	63	63
scaffold31341	0	NA	NA	1	NA	63	NA	16.1325	NA	plus	12	scaffold	63	63	63
scaffold32052	0	NA	NA	1	NA	63	NA	16.1325	NA	plus	13	scaffold	63	63	63
scaffold5714	0	NA	NA	1	NA	63	NA	16.1325	NA	plus	14	scaffold	63	63	63
scaffold6564	0	NA	NA	1	NA	63	NA	16.1325	NA	plus	15	scaffold	63	63	63
C1396770	0	NA	NA	1	NA	63	NA	16.1325	NA	plus	16	contig	63	63	63
C1427658	0	NA	NA	1	NA	63	NA	16.1325	NA	plus	17	contig	63	63	63
C1428092	0	NA	NA	1	NA	63	NA	16.1325	NA	plus	18	contig	63	63	63
scaffold21796	1	243	243	1	1	64	64	17.927	17.927	plus	0	scaffold	NA	NA	NA
scaffold17012	0	NA	NA	1	NA	64	NA	17.927	NA	plus	1	scaffold	63	64	65
scaffold17061	0	NA	NA	1	NA	64	NA	17.927	NA	plus	2	scaffold	64	64	65
scaffold30562	0	NA	NA	1	NA	64	NA	17.927	NA	plus	3	scaffold	64	64	65
scaffold30783	0	NA	NA	1	NA	64	NA	17.927	NA	plus	4	scaffold	64	64	65
scaffold538	0	NA	NA	1	NA	64	NA	17.927	NA	plus	5	scaffold	64	64	65
scaffold8431	0	NA	NA	1	NA	64	NA	17.927	NA	plus	6	scaffold	64	64	65
scaffold8761	0	NA	NA	1	NA	64	NA	17.927	NA	plus	7	scaffold	64	64	65
scaffold9916	0	NA	NA	1	NA	64	NA	17.927	NA	plus	8	scaffold	64	64	65
C1441562	0	NA	NA	1	NA	64	NA	17.927	NA	plus	9	contig	64	64	65
scaffold28625	1	1676	1676	1	1	65	65	17.927	17.927	plus	0	scaffold	NA	NA	NA
scaffold14691	0	NA	NA	1	NA	65	NA	17.927	NA	plus	1	scaffold	64	65	66
scaffold20572	0	NA	NA	1	NA	65	NA	17.927	NA	plus	2	scaffold	64	65	66
scaffold10919	0	NA	NA	1	NA	65	NA	17.927	NA	plus	3	scaffold	64	65	67
scaffold16634	0	NA	NA	1	NA	65	NA	17.927	NA	plus	4	scaffold	64	65	67
scaffold17124	0	NA	NA	1	NA	65	NA	17.927	NA	plus	5	scaffold	64	65	67
scaffold1741	0	NA	NA	1	NA	65	NA	17.927	NA	plus	6	scaffold	64	65	67
scaffold1742	0	NA	NA	1	NA	65	NA	17.927	NA	plus	7	scaffold	64	65	67
scaffold2419	0	NA	NA	1	NA	65	NA	17.927	NA	plus	8	scaffold	64	65	67
scaffold30563	0	NA	NA	1	NA	65	NA	17.927	NA	plus	9	scaffold	64	65	67
scaffold424	0	NA	NA	1	NA	65	NA	17.927	NA	plus	10	scaffold	64	65	67
scaffold7182	0	NA	NA	1	NA	65	NA	17.927	NA	plus	11	scaffold	64	65	67
scaffold8430	0	NA	NA	1	NA	65	NA	17.927	NA	plus	12	scaffold	64	65	67
scaffold8455	0	NA	NA	1	NA	65	NA	17.927	NA	plus	13	scaffold	64	65	67
C1371456	0	NA	NA	1	NA	65	NA	17.927	NA	plus	14	contig	64	65	67
C1437934	0	NA	NA	1	NA	65	NA	17.927	NA	plus	15	contig	64	65	67
scaffold32374	1	7768	7768	1	1	66	66	19.027	19.027	plus	0	scaffold	NA	NA	NA
C1441694	0	NA	NA	1	NA	66	NA	19.027	NA	plus	1	contig	64	66	69
scaffold21086	0	NA	NA	1	NA	66	NA	19.027	NA	plus	2	scaffold	66	66	66
scaffold24135	0	NA	NA	1	NA	66	NA	19.027	NA	plus	3	scaffold	66	66	66
scaffold26298	0	NA	NA	1	NA	66	NA	19.027	NA	plus	4	scaffold	66	66	66
scaffold33075	0	NA	NA	1	NA	66	NA	19.027	NA	plus	5	scaffold	66	66	66
scaffold34173	0	NA	NA	1	NA	66	NA	19.027	NA	plus	6	scaffold	66	66	66
scaffold5827	0	NA	NA	1	NA	66	NA	19.027	NA	plus	7	scaffold	66	66	66
scaffold8235	0	NA	NA	1	NA	66	NA	19.027	NA	plus	8	scaffold	66	66	66
scaffold13612	0	NA	NA	1	NA	66	NA	19.027	NA	plus	9	scaffold	66	66	67
scaffold13613	0	NA	NA	1	NA	66	NA	19.027	NA	plus	10	scaffold	66	66	67
scaffold13919	0	NA	NA	1	NA	66	NA	19.027	NA	plus	11	scaffold	66	66	67
scaffold14851	0	NA	NA	1	NA	66	NA	19.027	NA	plus	12	scaffold	66	66	67
scaffold16585	0	NA	NA	1	NA	66	NA	19.027	NA	plus	13	scaffold	66	66	67
scaffold16839	0	NA	NA	1	NA	66	NA	19.027	NA	plus	14	scaffold	66	66	67
scaffold19133	0	NA	NA	1	NA	66	NA	19.027	NA	plus	15	scaffold	66	66	67
scaffold19134	0	NA	NA	1	NA	66	NA	19.027	NA	plus	16	scaffold	66	66	67
scaffold21268	0	NA	NA	1	NA	66	NA	19.027	NA	plus	17	scaffold	66	66	67
scaffold22006	0	NA	NA	1	NA	66	NA	19.027	NA	plus	18	scaffold	66	66	67
scaffold22286	0	NA	NA	1	NA	66	NA	19.027	NA	plus	19	scaffold	66	66	67
scaffold2234	0	NA	NA	1	NA	66	NA	19.027	NA	plus	20	scaffold	66	66	67
scaffold25281	0	NA	NA	1	NA	66	NA	19.027	NA	plus	21	scaffold	66	66	67
scaffold26152	0	NA	NA	1	NA	66	NA	19.027	NA	plus	22	scaffold	66	66	67
scaffold26310	0	NA	NA	1	NA	66	NA	19.027	NA	plus	23	scaffold	66	66	67
scaffold26623	0	NA	NA	1	NA	66	NA	19.027	NA	plus	24	scaffold	66	66	67
scaffold26637	0	NA	NA	1	NA	66	NA	19.027	NA	plus	25	scaffold	66	66	67
scaffold27205	0	NA	NA	1	NA	66	NA	19.027	NA	plus	26	scaffold	66	66	67
scaffold34171	0	NA	NA	1	NA	66	NA	19.027	NA	plus	27	scaffold	66	66	67
scaffold8118	0	NA	NA	1	NA	66	NA	19.027	NA	plus	28	scaffold	66	66	67
scaffold8234	0	NA	NA	1	NA	66	NA	19.027	NA	plus	29	scaffold	66	66	67
scaffold8478	0	NA	NA	1	NA	66	NA	19.027	NA	plus	30	scaffold	66	66	67
scaffold87	0	NA	NA	1	NA	66	NA	19.027	NA	plus	31	scaffold	66	66	67
scaffold9915	0	NA	NA	1	NA	66	NA	19.027	NA	plus	32	scaffold	66	66	67
C1371454	0	NA	NA	1	NA	66	NA	19.027	NA	plus	33	contig	66	66	67
C1373304	0	NA	NA	1	NA	66	NA	19.027	NA	plus	34	contig	66	66	67
C1456812	0	NA	NA	1	NA	66	NA	19.027	NA	plus	35	contig	66	66	67
scaffold17077	1	386	386	1	1	67	67	19.1637	19.1637	plus	0	scaffold	NA	NA	NA
scaffold24960	0	NA	NA	1	NA	67	NA	19.1637	NA	plus	1	scaffold	63	67	72
scaffold16555	0	NA	NA	1	NA	67	NA	19.1637	NA	plus	2	scaffold	64	67	70
scaffold20799	0	NA	NA	1	NA	67	NA	19.1637	NA	plus	3	scaffold	66	67	68
scaffold2233	0	NA	NA	1	NA	67	NA	19.1637	NA	plus	4	scaffold	66	67	68
scaffold28315	0	NA	NA	1	NA	67	NA	19.1637	NA	plus	5	scaffold	66	67	68
C1428544	0	NA	NA	1	NA	67	NA	19.1637	NA	plus	6	contig	66	67	68
scaffold22285	0	NA	NA	1	NA	67	NA	19.1637	NA	plus	7	scaffold	66	67	69
scaffold22408	0	NA	NA	1	NA	67	NA	19.1637	NA	plus	8	scaffold	66	67	69
scaffold12376	0	NA	NA	1	NA	67	NA	19.1637	NA	plus	9	scaffold	67	67	67
scaffold13629	0	NA	NA	1	NA	67	NA	19.1637	NA	plus	10	scaffold	67	67	67
scaffold15475	0	NA	NA	1	NA	67	NA	19.1637	NA	plus	11	scaffold	67	67	67
scaffold18128	0	NA	NA	1	NA	67	NA	19.1637	NA	plus	12	scaffold	67	67	67
scaffold19889	0	NA	NA	1	NA	67	NA	19.1637	NA	plus	13	scaffold	67	67	67
scaffold20800	0	NA	NA	1	NA	67	NA	19.1637	NA	plus	14	scaffold	67	67	67
scaffold21181	0	NA	NA	1	NA	67	NA	19.1637	NA	plus	15	scaffold	67	67	67
scaffold24796	0	NA	NA	1	NA	67	NA	19.1637	NA	plus	16	scaffold	67	67	67
scaffold29057	0	NA	NA	1	NA	67	NA	19.1637	NA	plus	17	scaffold	67	67	67
scaffold31875	0	NA	NA	1	NA	67	NA	19.1637	NA	plus	18	scaffold	67	67	67
scaffold548	0	NA	NA	1	NA	67	NA	19.1637	NA	plus	19	scaffold	67	67	67
scaffold6409	0	NA	NA	1	NA	67	NA	19.1637	NA	plus	20	scaffold	67	67	67
scaffold28949	1	3925	3925	1	1	68	68	21.0471	21.0471	plus	0	scaffold	NA	NA	NA
scaffold20507	0	NA	NA	1	NA	68	NA	21.0471	NA	plus	1	scaffold	68	68	68
scaffold23164	0	NA	NA	1	NA	68	NA	21.0471	NA	plus	2	scaffold	68	68	68
scaffold24751	0	NA	NA	1	NA	68	NA	21.0471	NA	plus	3	scaffold	68	68	68
scaffold26398	0	NA	NA	1	NA	68	NA	21.0471	NA	plus	4	scaffold	68	68	68
scaffold28962	0	NA	NA	1	NA	68	NA	21.0471	NA	plus	5	scaffold	68	68	68
scaffold31069	0	NA	NA	1	NA	68	NA	21.0471	NA	plus	6	scaffold	68	68	68
C1415502	0	NA	NA	1	NA	68	NA	21.0471	NA	plus	7	contig	68	68	68
C1421216	0	NA	NA	1	NA	68	NA	21.0471	NA	plus	8	contig	68	68	68
C1471556	0	NA	NA	1	NA	68	NA	21.0471	NA	plus	9	contig	68	68	68
scaffold10656	0	NA	NA	1	NA	68	NA	21.0471	NA	plus	10	scaffold	68	68	69
scaffold1115	0	NA	NA	1	NA	68	NA	21.0471	NA	plus	11	scaffold	68	68	69
scaffold1116	0	NA	NA	1	NA	68	NA	21.0471	NA	plus	12	scaffold	68	68	69
scaffold12329	0	NA	NA	1	NA	68	NA	21.0471	NA	plus	13	scaffold	68	68	69
scaffold18129	0	NA	NA	1	NA	68	NA	21.0471	NA	plus	14	scaffold	68	68	69
scaffold188	0	NA	NA	1	NA	68	NA	21.0471	NA	plus	15	scaffold	68	68	69
scaffold189	0	NA	NA	1	NA	68	NA	21.0471	NA	plus	16	scaffold	68	68	69
scaffold19563	0	NA	NA	1	NA	68	NA	21.0471	NA	plus	17	scaffold	68	68	69
scaffold19973	0	NA	NA	1	NA	68	NA	21.0471	NA	plus	18	scaffold	68	68	69
scaffold21420	0	NA	NA	1	NA	68	NA	21.0471	NA	plus	19	scaffold	68	68	69
scaffold22124	0	NA	NA	1	NA	68	NA	21.0471	NA	plus	20	scaffold	68	68	69
scaffold22363	0	NA	NA	1	NA	68	NA	21.0471	NA	plus	21	scaffold	68	68	69
scaffold22435	0	NA	NA	1	NA	68	NA	21.0471	NA	plus	22	scaffold	68	68	69
scaffold22719	0	NA	NA	1	NA	68	NA	21.0471	NA	plus	23	scaffold	68	68	69
scaffold26526	0	NA	NA	1	NA	68	NA	21.0471	NA	plus	24	scaffold	68	68	69
scaffold27235	0	NA	NA	1	NA	68	NA	21.0471	NA	plus	25	scaffold	68	68	69
scaffold2756	0	NA	NA	1	NA	68	NA	21.0471	NA	plus	26	scaffold	68	68	69
scaffold28331	0	NA	NA	1	NA	68	NA	21.0471	NA	plus	27	scaffold	68	68	69
scaffold29464	0	NA	NA	1	NA	68	NA	21.0471	NA	plus	28	scaffold	68	68	69
scaffold31350	0	NA	NA	1	NA	68	NA	21.0471	NA	plus	29	scaffold	68	68	69
scaffold31360	0	NA	NA	1	NA	68	NA	21.0471	NA	plus	30	scaffold	68	68	69
scaffold31389	0	NA	NA	1	NA	68	NA	21.0471	NA	plus	31	scaffold	68	68	69
scaffold31504	0	NA	NA	1	NA	68	NA	21.0471	NA	plus	32	scaffold	68	68	69
scaffold31980	0	NA	NA	1	NA	68	NA	21.0471	NA	plus	33	scaffold	68	68	69
scaffold32012	0	NA	NA	1	NA	68	NA	21.0471	NA	plus	34	scaffold	68	68	69
scaffold5570	0	NA	NA	1	NA	68	NA	21.0471	NA	plus	35	scaffold	68	68	69
scaffold766	0	NA	NA	1	NA	68	NA	21.0471	NA	plus	36	scaffold	68	68	69
scaffold767	0	NA	NA	1	NA	68	NA	21.0471	NA	plus	37	scaffold	68	68	69
C1367320	0	NA	NA	1	NA	68	NA	21.0471	NA	plus	38	contig	68	68	69
C1407934	0	NA	NA	1	NA	68	NA	21.0471	NA	plus	39	contig	68	68	69
C1416108	0	NA	NA	1	NA	68	NA	21.0471	NA	plus	40	contig	68	68	69
C1437492	0	NA	NA	1	NA	68	NA	21.0471	NA	plus	41	contig	68	68	69
C1438934	0	NA	NA	1	NA	68	NA	21.0471	NA	plus	42	contig	68	68	69
C1439808	0	NA	NA	1	NA	68	NA	21.0471	NA	plus	43	contig	68	68	69
C1440558	0	NA	NA	1	NA	68	NA	21.0471	NA	plus	44	contig	68	68	69
scaffold24564	1	574	574	1	1	69	69	21.2703	21.2703	plus	0	scaffold	NA	NA	NA
scaffold31018	0	NA	NA	1	NA	69	NA	21.2703	NA	plus	1	scaffold	69	69	69
scaffold26690	1	1435	1435	1	1	70	70	22.2319	22.2319	plus	0	scaffold	NA	NA	NA
scaffold16840	0	NA	NA	1	NA	70	NA	22.2319	NA	plus	1	scaffold	68	70	72
scaffold27088	0	NA	NA	1	NA	70	NA	22.2319	NA	plus	2	scaffold	68	70	72
scaffold31511	0	NA	NA	1	NA	70	NA	22.2319	NA	plus	3	scaffold	68	70	72
scaffold20907	0	NA	NA	1	NA	70	NA	22.2319	NA	plus	4	scaffold	70	70	70
scaffold23142	0	NA	NA	1	NA	70	NA	22.2319	NA	plus	5	scaffold	70	70	70
scaffold24954	0	NA	NA	1	NA	70	NA	22.2319	NA	plus	6	scaffold	70	70	70
scaffold25440	0	NA	NA	1	NA	70	NA	22.2319	NA	plus	7	scaffold	70	70	70
C1430680	0	NA	NA	1	NA	70	NA	22.2319	NA	plus	8	contig	70	70	70
scaffold2402	2	1119	1906	1	1	71	72	22.5056	22.5056	plus	0	scaffold	NA	NA	NA
scaffold1504	0	NA	NA	1	NA	71	NA	22.5056	NA	plus	1	scaffold	68	71	74
scaffold25196	0	NA	NA	1	NA	71	NA	22.5056	NA	plus	2	scaffold	68	71	74
scaffold23790	0	NA	NA	1	NA	71	NA	22.5056	NA	plus	3	scaffold	69	71	74
scaffold18620	0	NA	NA	1	NA	71	NA	22.5056	NA	plus	4	scaffold	70	71	72
scaffold20989	0	NA	NA	1	NA	71	NA	22.5056	NA	plus	5	scaffold	70	71	72
scaffold21138	0	NA	NA	1	NA	71	NA	22.5056	NA	plus	6	scaffold	70	71	72
scaffold17694	0	NA	NA	1	NA	71	NA	22.5056	NA	plus	7	scaffold	70	72	74
scaffold667	0	NA	NA	1	NA	71	NA	22.5056	NA	plus	8	scaffold	70	72	74
scaffold17647	0	NA	NA	1	NA	71	NA	22.5056	NA	plus	9	scaffold	71	71	72
scaffold30219	0	NA	NA	1	NA	71	NA	22.5056	NA	plus	10	scaffold	71	71	72
scaffold7479	0	NA	NA	1	NA	71	NA	22.5056	NA	plus	11	scaffold	71	71	72
C1391000	0	NA	NA	1	NA	71	NA	22.5056	NA	plus	12	contig	71	71	72
scaffold12113	0	NA	NA	1	NA	71	NA	22.5056	NA	plus	13	scaffold	71	72	74
scaffold23141	0	NA	NA	1	NA	71	NA	22.5056	NA	plus	14	scaffold	71	72	74
scaffold30186	0	NA	NA	1	NA	71	NA	22.5056	NA	plus	15	scaffold	71	72	74
C1393998	0	NA	NA	1	NA	71	NA	22.5056	NA	plus	16	contig	71	72	74
C1425604	1	122	122	1	1	73	73	23.15	23.15	plus	0	contig	NA	NA	NA
scaffold2314	0	NA	NA	1	NA	73	NA	23.15	NA	plus	1	scaffold	68	73	78
scaffold25167	0	NA	NA	1	NA	73	NA	23.15	NA	plus	2	scaffold	68	73	78
scaffold23676	0	NA	NA	1	NA	73	NA	23.15	NA	plus	3	scaffold	70	73	77
scaffold21635	0	NA	NA	1	NA	73	NA	23.15	NA	plus	4	scaffold	73	73	73
scaffold2353	0	NA	NA	1	NA	73	NA	23.15	NA	plus	5	scaffold	73	73	73
scaffold27237	0	NA	NA	1	NA	73	NA	23.15	NA	plus	6	scaffold	73	73	73
scaffold31687	0	NA	NA	1	NA	73	NA	23.15	NA	plus	7	scaffold	73	73	73
C1406770	0	NA	NA	1	NA	73	NA	23.15	NA	plus	8	contig	73	73	73
scaffold12112	0	NA	NA	1	NA	73	NA	23.15	NA	plus	9	scaffold	73	73	74
scaffold15592	0	NA	NA	1	NA	73	NA	23.15	NA	plus	10	scaffold	73	73	74
scaffold16562	0	NA	NA	1	NA	73	NA	23.15	NA	plus	11	scaffold	73	73	74
scaffold17454	0	NA	NA	1	NA	73	NA	23.15	NA	plus	12	scaffold	73	73	74
scaffold25103	0	NA	NA	1	NA	73	NA	23.15	NA	plus	13	scaffold	73	73	74
scaffold25426	0	NA	NA	1	NA	73	NA	23.15	NA	plus	14	scaffold	73	73	74
C1389342	0	NA	NA	1	NA	73	NA	23.15	NA	plus	15	contig	73	73	74
C1445986	0	NA	NA	1	NA	73	NA	23.15	NA	plus	16	contig	73	73	74
scaffold15167	1	779	779	1	1	74	74	23.7846	23.7846	plus	0	scaffold	NA	NA	NA
scaffold15369	0	NA	NA	1	NA	74	NA	23.7846	NA	plus	1	scaffold	74	74	74
scaffold16642	0	NA	NA	1	NA	74	NA	23.7846	NA	plus	2	scaffold	74	74	74
scaffold28045	0	NA	NA	1	NA	74	NA	23.7846	NA	plus	3	scaffold	74	74	74
scaffold8760	0	NA	NA	1	NA	74	NA	23.7846	NA	plus	4	scaffold	74	74	74
C1370290	0	NA	NA	1	NA	74	NA	23.7846	NA	plus	5	contig	74	74	74
C1389400	0	NA	NA	1	NA	74	NA	23.7846	NA	plus	6	contig	74	74	74
C1407222	0	NA	NA	1	NA	74	NA	23.7846	NA	plus	7	contig	74	74	74
scaffold16908	2	113	261	1	1	75	76	24.7364	24.7364	plus	0	scaffold	NA	NA	NA
scaffold13290	0	NA	NA	1	NA	75	NA	24.7364	NA	plus	1	scaffold	73	75	78
scaffold28108	0	NA	NA	1	NA	75	NA	24.7364	NA	plus	2	scaffold	73	75	78
scaffold6464	0	NA	NA	1	NA	75	NA	24.7364	NA	plus	3	scaffold	73	75	78
scaffold8979	0	NA	NA	1	NA	75	NA	24.7364	NA	plus	4	scaffold	73	75	78
scaffold10181	0	NA	NA	1	NA	75	NA	24.7364	NA	plus	5	scaffold	74	75	76
scaffold17133	0	NA	NA	1	NA	75	NA	24.7364	NA	plus	6	scaffold	74	76	78
scaffold17748	0	NA	NA	1	NA	75	NA	24.7364	NA	plus	7	scaffold	74	76	78
scaffold17944	0	NA	NA	1	NA	75	NA	24.7364	NA	plus	8	scaffold	74	76	78
scaffold23215	0	NA	NA	1	NA	75	NA	24.7364	NA	plus	9	scaffold	74	76	78
scaffold25684	0	NA	NA	1	NA	75	NA	24.7364	NA	plus	10	scaffold	74	76	78
scaffold27236	0	NA	NA	1	NA	75	NA	24.7364	NA	plus	11	scaffold	74	76	78
scaffold29976	0	NA	NA	1	NA	75	NA	24.7364	NA	plus	12	scaffold	74	76	78
scaffold1219	0	NA	NA	1	NA	75	NA	24.7364	NA	plus	13	scaffold	75	75	76
scaffold33018	0	NA	NA	1	NA	75	NA	24.7364	NA	plus	14	scaffold	75	75	76
scaffold17884	0	NA	NA	1	NA	75	NA	24.7364	NA	plus	15	scaffold	75	76	78
scaffold24356	0	NA	NA	1	NA	75	NA	24.7364	NA	plus	16	scaffold	75	76	78
scaffold26792	0	NA	NA	1	NA	75	NA	24.7364	NA	plus	17	scaffold	75	76	78
C1442932	0	NA	NA	1	NA	75	NA	24.7364	NA	plus	18	contig	75	76	78
C1460034	0	NA	NA	1	NA	75	NA	24.7364	NA	plus	19	contig	75	76	78
scaffold11978	1	2002	2002	1	1	77	77	24.8732	24.8732	plus	0	scaffold	NA	NA	NA
scaffold11240	0	NA	NA	1	NA	77	NA	24.8732	NA	plus	1	scaffold	75	77	80
scaffold21119	0	NA	NA	1	NA	77	NA	24.8732	NA	plus	2	scaffold	77	77	78
scaffold27820	1	306	306	1	1	78	78	25.0098	25.0098	plus	0	scaffold	NA	NA	NA
scaffold1218	0	NA	NA	1	NA	78	NA	25.0098	NA	plus	1	scaffold	78	78	78
scaffold13202	0	NA	NA	1	NA	78	NA	25.0098	NA	plus	2	scaffold	78	78	78
scaffold13532	0	NA	NA	1	NA	78	NA	25.0098	NA	plus	3	scaffold	78	78	78
scaffold17091	0	NA	NA	1	NA	78	NA	25.0098	NA	plus	4	scaffold	78	78	78
scaffold18013	0	NA	NA	1	NA	78	NA	25.0098	NA	plus	5	scaffold	78	78	78
scaffold25238	0	NA	NA	1	NA	78	NA	25.0098	NA	plus	6	scaffold	78	78	78
scaffold2593	0	NA	NA	1	NA	78	NA	25.0098	NA	plus	7	scaffold	78	78	78
scaffold33876	0	NA	NA	1	NA	78	NA	25.0098	NA	plus	8	scaffold	78	78	78
C1404480	1	706	706	1	1	79	79	28.7857	28.7857	plus	0	contig	NA	NA	NA
scaffold11145	0	NA	NA	1	NA	79	NA	28.7857	NA	plus	1	scaffold	79	79	80
scaffold20967	0	NA	NA	1	NA	79	NA	28.7857	NA	plus	2	scaffold	79	79	80
scaffold21060	0	NA	NA	1	NA	79	NA	28.7857	NA	plus	3	scaffold	79	79	80
scaffold24820	0	NA	NA	1	NA	79	NA	28.7857	NA	plus	4	scaffold	79	79	80
scaffold9304	0	NA	NA	1	NA	79	NA	28.7857	NA	plus	5	scaffold	79	79	80
C1372438	0	NA	NA	1	NA	79	NA	28.7857	NA	plus	6	contig	79	79	80
C1399176	1	945	945	1	1	80	80	28.7857	28.7857	plus	0	contig	NA	NA	NA
scaffold3028	0	NA	NA	1	NA	80	NA	28.7857	NA	plus	1	scaffold	73	80	87
scaffold10222	0	NA	NA	1	NA	80	NA	28.7857	NA	plus	2	scaffold	74	80	87
scaffold30234	0	NA	NA	1	NA	80	NA	28.7857	NA	plus	3	scaffold	74	80	87
scaffold14129	0	NA	NA	1	NA	80	NA	28.7857	NA	plus	4	scaffold	79	80	82
scaffold16571	0	NA	NA	1	NA	80	NA	28.7857	NA	plus	5	scaffold	79	80	82
scaffold18784	0	NA	NA	1	NA	80	NA	28.7857	NA	plus	6	scaffold	79	80	82
scaffold30148	0	NA	NA	1	NA	80	NA	28.7857	NA	plus	7	scaffold	79	80	82
scaffold33092	0	NA	NA	1	NA	80	NA	28.7857	NA	plus	8	scaffold	79	80	82
C1383506	0	NA	NA	1	NA	80	NA	28.7857	NA	plus	9	contig	79	80	82
scaffold21002	1	1237	1237	1	1	81	81	29.1965	29.1965	plus	0	scaffold	NA	NA	NA
scaffold22113	0	NA	NA	1	NA	81	NA	29.1965	NA	plus	1	scaffold	79	81	83
scaffold27256	0	NA	NA	1	NA	81	NA	29.1965	NA	plus	2	scaffold	79	81	83
scaffold5849	0	NA	NA	1	NA	81	NA	29.1965	NA	plus	3	scaffold	79	81	83
C1371882	0	NA	NA	1	NA	81	NA	29.1965	NA	plus	4	contig	79	81	83
scaffold20655	0	NA	NA	1	NA	81	NA	29.1965	NA	plus	5	scaffold	81	81	82
scaffold25097	0	NA	NA	1	NA	81	NA	29.1965	NA	plus	6	scaffold	81	81	82
C1452942	0	NA	NA	1	NA	81	NA	29.1965	NA	plus	7	contig	81	81	82
C1449444	1	1896	1896	1	1	82	82	29.1965	29.1965	plus	0	contig	NA	NA	NA
scaffold24280	0	NA	NA	1	NA	82	NA	29.1965	NA	plus	1	scaffold	79	82	86
scaffold9582	1	3453	3453	1	1	83	83	29.4702	29.4702	plus	0	scaffold	NA	NA	NA
scaffold26090	0	NA	NA	1	NA	83	NA	29.4702	NA	plus	1	scaffold	79	83	87
scaffold3729	1	2010	2010	1	1	84	84	30.0183	30.0183	plus	0	scaffold	NA	NA	NA
C1468908	0	NA	NA	1	NA	84	NA	30.0183	NA	plus	1	contig	66	84	102
scaffold8980	0	NA	NA	1	NA	84	NA	30.0183	NA	plus	2	scaffold	84	84	84
scaffold1899	1	2355	2355	1	1	85	85	30.2919	30.2919	plus	0	scaffold	NA	NA	NA
scaffold24405	0	NA	NA	1	NA	85	NA	30.2919	NA	plus	1	scaffold	79	85	91
scaffold5326	1	601	601	1	1	86	86	30.2919	30.2919	plus	0	scaffold	NA	NA	NA
C1379066	1	540	540	1	1	87	87	30.4407	30.4407	plus	0	contig	NA	NA	NA
scaffold4794	0	NA	NA	1	NA	87	NA	30.4407	NA	plus	1	scaffold	84	87	91
C1466816	1	967	967	1	1	88	88	31.9442	31.9442	plus	0	contig	NA	NA	NA
scaffold2850	0	NA	NA	1	NA	88	NA	31.9442	NA	plus	1	scaffold	85	88	91
C1402384	1	462	462	1	1	89	89	32.0808	32.0808	plus	0	contig	NA	NA	NA
scaffold27918	0	NA	NA	1	NA	89	NA	32.0808	NA	plus	1	scaffold	88	89	91
scaffold32362	0	NA	NA	1	NA	89	NA	32.0808	NA	plus	2	scaffold	88	89	91
C1402326	0	NA	NA	1	NA	89	NA	32.0808	NA	plus	3	contig	88	89	91
C1453838	0	NA	NA	1	NA	89	NA	32.0808	NA	plus	4	contig	88	89	91
C1455252	0	NA	NA	1	NA	89	NA	32.0808	NA	plus	5	contig	88	89	91
scaffold20235	2	750	900	1	1	90	91	32.0808	32.0808	plus	0	scaffold	NA	NA	NA
scaffold14367	0	NA	NA	1	NA	90	NA	32.0808	NA	plus	1	scaffold	88	91	94
scaffold17035	0	NA	NA	1	NA	90	NA	32.0808	NA	plus	2	scaffold	89	90	91
scaffold29431	0	NA	NA	1	NA	90	NA	32.0808	NA	plus	3	scaffold	89	90	91
scaffold9210	0	NA	NA	1	NA	90	NA	32.0808	NA	plus	4	scaffold	89	90	91
scaffold126	1	376	376	1	1	92	92	33.7356	33.7356	plus	0	scaffold	NA	NA	NA
scaffold17851	0	NA	NA	1	NA	92	NA	33.7356	NA	plus	1	scaffold	92	92	93
scaffold25221	0	NA	NA	1	NA	92	NA	33.7356	NA	plus	2	scaffold	92	92	93
scaffold33385	1	503	503	1	1	93	93	33.8723	33.8723	plus	0	scaffold	NA	NA	NA
scaffold22246	0	NA	NA	1	NA	93	NA	33.8723	NA	plus	1	scaffold	85	93	102
C1372078	0	NA	NA	1	NA	93	NA	33.8723	NA	plus	2	contig	93	93	94
C1373814	0	NA	NA	1	NA	93	NA	33.8723	NA	plus	3	contig	93	93	94
C1391700	0	NA	NA	1	NA	93	NA	33.8723	NA	plus	4	contig	93	93	94
C1405430	0	NA	NA	1	NA	93	NA	33.8723	NA	plus	5	contig	93	93	94
C1402172	1	432	432	1	1	94	94	34.2831	34.2831	plus	0	contig	NA	NA	NA
scaffold8554	0	NA	NA	1	NA	94	NA	34.2831	NA	plus	1	scaffold	89	94	99
C1396464	0	NA	NA	1	NA	94	NA	34.2831	NA	plus	2	contig	92	94	96
C1445902	1	1406	1406	1	1	95	95	34.8312	34.8312	plus	0	contig	NA	NA	NA
scaffold11404	0	NA	NA	1	NA	95	NA	34.8312	NA	plus	1	scaffold	88	95	102
scaffold25335	0	NA	NA	1	NA	95	NA	34.8312	NA	plus	2	scaffold	88	95	102
C1404708	0	NA	NA	1	NA	95	NA	34.8312	NA	plus	3	contig	94	95	96
scaffold20534	0	NA	NA	1	NA	95	NA	34.8312	NA	plus	4	scaffold	95	95	96
scaffold23691	0	NA	NA	1	NA	95	NA	34.8312	NA	plus	5	scaffold	95	95	96
scaffold5833	1	2097	2097	1	1	96	96	34.8312	34.8312	plus	0	scaffold	NA	NA	NA
scaffold2476	1	122	122	1	1	97	97	35.1048	35.1048	plus	0	scaffold	NA	NA	NA
scaffold23074	0	NA	NA	1	NA	97	NA	35.1048	NA	plus	1	scaffold	92	97	102
scaffold31077	0	NA	NA	1	NA	97	NA	35.1048	NA	plus	2	scaffold	92	97	102
scaffold8307	0	NA	NA	1	NA	97	NA	35.1048	NA	plus	3	scaffold	95	97	99
scaffold19202	0	NA	NA	1	NA	97	NA	35.1048	NA	plus	4	scaffold	95	97	100
scaffold4161	0	NA	NA	1	NA	97	NA	35.1048	NA	plus	5	scaffold	95	97	100
C1367568	0	NA	NA	1	NA	97	NA	35.1048	NA	plus	6	contig	95	97	100
scaffold15372	1	2219	2219	1	1	98	98	35.1048	35.1048	plus	0	scaffold	NA	NA	NA
scaffold11622	0	NA	NA	1	NA	98	NA	35.1048	NA	plus	1	scaffold	97	98	99
scaffold17135	0	NA	NA	1	NA	98	NA	35.1048	NA	plus	2	scaffold	97	98	99
scaffold11784	1	122	122	1	1	99	99	35.1048	35.1048	plus	0	scaffold	NA	NA	NA
scaffold1380	0	NA	NA	1	NA	99	NA	35.1048	NA	plus	1	scaffold	95	99	104
scaffold31653	0	NA	NA	1	NA	99	NA	35.1048	NA	plus	2	scaffold	95	99	104
C1424286	1	343	343	1	1	100	100	35.6529	35.6529	plus	0	contig	NA	NA	NA
scaffold27119	0	NA	NA	1	NA	100	NA	35.6529	NA	plus	1	scaffold	92	100	109
scaffold17108	0	NA	NA	1	NA	100	NA	35.6529	NA	plus	2	scaffold	100	100	100
scaffold3067	0	NA	NA	1	NA	100	NA	35.6529	NA	plus	3	scaffold	100	100	100
scaffold1165	1	122	122	1	1	101	101	35.7896	35.7896	plus	0	scaffold	NA	NA	NA
scaffold27132	0	NA	NA	1	NA	101	NA	35.7896	NA	plus	1	scaffold	100	101	102
C1426250	0	NA	NA	1	NA	101	NA	35.7896	NA	plus	2	contig	100	101	103
scaffold270	1	5224	5224	1	1	102	102	35.9968	35.9968	plus	0	scaffold	NA	NA	NA
scaffold21676	0	NA	NA	1	NA	102	NA	35.9968	NA	plus	1	scaffold	102	102	102
scaffold24457	0	NA	NA	1	NA	102	NA	35.9968	NA	plus	2	scaffold	102	102	102
C1414496	0	NA	NA	1	NA	102	NA	35.9968	NA	plus	3	contig	102	102	102
C1420400	0	NA	NA	1	NA	102	NA	35.9968	NA	plus	4	contig	102	102	102
C1371098	1	541	541	1	1	103	103	37.2591	37.2591	plus	0	contig	NA	NA	NA
scaffold31095	0	NA	NA	1	NA	103	NA	37.2591	NA	plus	1	scaffold	85	103	121
scaffold19261	0	NA	NA	1	NA	103	NA	37.2591	NA	plus	2	scaffold	97	103	109
scaffold24240	0	NA	NA	1	NA	103	NA	37.2591	NA	plus	3	scaffold	103	103	104
C1453448	1	2405	2405	1	1	104	104	37.6329	37.6329	plus	0	contig	NA	NA	NA
C1422094	1	822	822	1	1	105	105	38.971	38.971	plus	0	contig	NA	NA	NA
scaffold801	0	NA	NA	1	NA	105	NA	38.971	NA	plus	1	scaffold	94	105	117
C1455738	1	2170	2170	1	1	106	106	39.7184	39.7184	plus	0	contig	NA	NA	NA
scaffold32486	1	2163	2163	1	1	107	107	39.7184	39.7184	plus	0	scaffold	NA	NA	NA
scaffold23849	0	NA	NA	1	NA	107	NA	39.7184	NA	plus	1	scaffold	105	107	109
scaffold11178	0	NA	NA	1	NA	107	NA	39.7184	NA	plus	2	scaffold	106	107	109
scaffold13153	0	NA	NA	1	NA	107	NA	39.7184	NA	plus	3	scaffold	106	107	109
scaffold7973	2	4336	8897	1	1	108	115	39.7184	39.992	plus	0	scaffold	NA	NA	NA
scaffold20817	0	NA	NA	1	NA	108	NA	39.7184	NA	plus	1	scaffold	97	108	119
scaffold7999	1	122	122	1	1	109	109	39.7184	39.7184	plus	0	scaffold	NA	NA	NA
scaffold26513	0	NA	NA	1	NA	109	NA	39.7184	NA	plus	1	scaffold	103	109	115
C1392080	1	585	585	1	1	110	110	39.992	39.992	plus	0	contig	NA	NA	NA
scaffold22264	0	NA	NA	1	NA	110	NA	39.992	NA	plus	1	scaffold	103	110	117
scaffold27908	0	NA	NA	1	NA	110	NA	39.992	NA	plus	2	scaffold	103	110	117
scaffold33636	0	NA	NA	1	NA	110	NA	39.992	NA	plus	3	scaffold	103	110	117
scaffold3846	0	NA	NA	1	NA	110	NA	39.992	NA	plus	4	scaffold	106	110	115
C1450870	1	2199	2199	1	1	111	111	39.992	39.992	plus	0	contig	NA	NA	NA
scaffold29263	3	1312	1485	1	1	112	114	39.992	39.992	plus	0	scaffold	NA	NA	NA
scaffold33530	0	NA	NA	1	NA	112	NA	39.992	NA	plus	1	scaffold	105	112	119
scaffold1916	0	NA	NA	1	NA	112	NA	39.992	NA	plus	2	scaffold	106	113	121
scaffold20813	2	1101	987	1	1	116	117	40.1287	40.1287	plus	0	scaffold	NA	NA	NA
C1375438	0	NA	NA	1	NA	116	NA	40.1287	NA	plus	1	contig	103	116	130
C1419076	1	966	966	1	1	118	118	41.6593	41.6593	plus	0	contig	NA	NA	NA
scaffold22333	0	NA	NA	1	NA	118	NA	41.6593	NA	plus	1	scaffold	118	118	119
C1417252	0	NA	NA	1	NA	118	NA	41.6593	NA	plus	2	contig	118	118	119
C1400106	1	753	753	1	1	119	119	41.6787	41.6787	plus	0	contig	NA	NA	NA
scaffold24138	0	NA	NA	1	NA	119	NA	41.6787	NA	plus	1	scaffold	118	119	121
scaffold25164	0	NA	NA	1	NA	119	NA	41.6787	NA	plus	2	scaffold	118	119	121
scaffold25192	0	NA	NA	1	NA	119	NA	41.6787	NA	plus	3	scaffold	118	119	121
C1444442	0	NA	NA	1	NA	119	NA	41.6787	NA	plus	4	contig	118	119	121
C1428214	1	765	765	1	1	120	120	42.2221	42.2221	plus	0	contig	NA	NA	NA
C1443418	0	NA	NA	1	NA	120	NA	42.2221	NA	plus	1	contig	120	120	121
C1464296	0	NA	NA	1	NA	120	NA	42.2221	NA	plus	2	contig	120	120	121
C1406058	1	935	935	1	1	121	121	42.2221	42.2221	plus	0	contig	NA	NA	NA
C1464396	1	1825	1825	1	1	122	122	43.0454	43.0454	plus	0	contig	NA	NA	NA
C1438206	3	1247	1115	1	1	123	127	43.0454	43.0454	plus	0	contig	NA	NA	NA
scaffold11067	0	NA	NA	1	NA	123	NA	43.0454	NA	plus	1	scaffold	94	126	158
scaffold15768	0	NA	NA	1	NA	123	NA	43.0454	NA	plus	2	scaffold	122	126	130
scaffold1756	0	NA	NA	1	NA	123	NA	43.0454	NA	plus	3	scaffold	122	126	130
scaffold3017	0	NA	NA	1	NA	123	NA	43.0454	NA	plus	4	scaffold	122	126	130
C1381642	0	NA	NA	1	NA	123	NA	43.0454	NA	plus	5	contig	122	126	130
C1462060	0	NA	NA	1	NA	123	NA	43.0454	NA	plus	6	contig	122	126	130
C1413096	1	701	701	1	1	124	124	43.0454	43.0454	plus	0	contig	NA	NA	NA
scaffold19215	0	NA	NA	1	NA	124	NA	43.0454	NA	plus	1	scaffold	118	124	130
scaffold23787	0	NA	NA	1	NA	124	NA	43.0454	NA	plus	2	scaffold	118	124	130
scaffold31170	0	NA	NA	1	NA	124	NA	43.0454	NA	plus	3	scaffold	118	124	130
C1370954	0	NA	NA	1	NA	124	NA	43.0454	NA	plus	4	contig	118	124	130
C1418564	1	1479	1479	1	1	125	125	43.0454	43.0454	plus	0	contig	NA	NA	NA
C1437936	0	NA	NA	1	NA	125	NA	43.0454	NA	plus	1	contig	92	125	158
C1434924	0	NA	NA	1	NA	125	NA	43.0454	NA	plus	2	contig	120	125	130
C1447728	1	412	412	1	1	128	128	43.0454	43.0454	plus	0	contig	NA	NA	NA
scaffold11066	1	1858	1858	1	1	129	129	43.0454	43.0454	plus	0	scaffold	NA	NA	NA
scaffold23817	0	NA	NA	1	NA	129	NA	43.0454	NA	plus	1	scaffold	118	129	141
scaffold7434	1	3894	3894	1	1	130	130	43.0454	43.0454	plus	0	scaffold	NA	NA	NA
C1406610	1	187	187	1	1	131	131	44.9779	44.9779	plus	0	contig	NA	NA	NA
C1449934	1	1824	1824	1	1	132	132	44.9779	44.9779	plus	0	contig	NA	NA	NA
C1425576	0	NA	NA	1	NA	132	NA	44.9779	NA	plus	1	contig	118	132	147
scaffold16522	0	NA	NA	1	NA	132	NA	44.9779	NA	plus	2	scaffold	131	132	134
scaffold5610	0	NA	NA	1	NA	132	NA	44.9779	NA	plus	3	scaffold	131	132	134
C1375332	0	NA	NA	1	NA	132	NA	44.9779	NA	plus	4	contig	131	132	134
C1403862	0	NA	NA	1	NA	132	NA	44.9779	NA	plus	5	contig	131	132	134
C1410264	0	NA	NA	1	NA	132	NA	44.9779	NA	plus	6	contig	131	132	134
C1413302	0	NA	NA	1	NA	132	NA	44.9779	NA	plus	7	contig	131	132	134
C1425424	0	NA	NA	1	NA	132	NA	44.9779	NA	plus	8	contig	131	132	134
C1453394	0	NA	NA	1	NA	132	NA	44.9779	NA	plus	9	contig	131	132	134
C1451170	1	305	305	1	1	133	133	44.9779	44.9779	plus	0	contig	NA	NA	NA
scaffold5041	0	NA	NA	1	NA	133	NA	44.9779	NA	plus	1	scaffold	131	133	136
scaffold6067	0	NA	NA	1	NA	133	NA	44.9779	NA	plus	2	scaffold	131	133	136
scaffold28117	1	1019	1019	1	1	134	134	44.9779	44.9779	plus	0	scaffold	NA	NA	NA
scaffold17730	0	NA	NA	1	NA	134	NA	44.9779	NA	plus	1	scaffold	118	134	151
scaffold2776	0	NA	NA	1	NA	134	NA	44.9779	NA	plus	2	scaffold	122	134	147
scaffold28735	2	2054	2134	1	1	135	136	45.1146	45.1146	plus	0	scaffold	NA	NA	NA
C1435764	0	NA	NA	1	NA	135	NA	45.1146	NA	plus	1	contig	116	136	157
scaffold18283	0	NA	NA	1	NA	135	NA	45.1146	NA	plus	2	scaffold	131	135	140
C1412622	0	NA	NA	1	NA	135	NA	45.1146	NA	plus	3	contig	135	135	136
C1371440	2	174	480	1	1	137	138	45.3882	45.3882	plus	0	contig	NA	NA	NA
C1433232	0	NA	NA	1	NA	137	NA	45.3882	NA	plus	1	contig	131	137	143
scaffold2357	0	NA	NA	1	NA	137	NA	45.3882	NA	plus	2	scaffold	131	137	144
C1454224	0	NA	NA	1	NA	137	NA	45.3882	NA	plus	3	contig	131	137	144
C1378594	0	NA	NA	1	NA	137	NA	45.3882	NA	plus	4	contig	131	138	145
C1394636	1	373	373	1	1	139	139	45.3882	45.3882	plus	0	contig	NA	NA	NA
scaffold29664	1	990	990	1	1	140	140	45.7989	45.7989	plus	0	scaffold	NA	NA	NA
scaffold15256	0	NA	NA	1	NA	140	NA	45.7989	NA	plus	1	scaffold	140	140	141
C1433664	1	122	122	1	1	141	141	46.0725	46.0725	plus	0	contig	NA	NA	NA
C1366568	1	427	427	1	1	142	142	46.2092	46.2092	plus	0	contig	NA	NA	NA
scaffold1347	0	NA	NA	1	NA	142	NA	46.2092	NA	plus	1	scaffold	141	142	144
scaffold29484	0	NA	NA	1	NA	142	NA	46.2092	NA	plus	2	scaffold	141	142	144
scaffold34042	0	NA	NA	1	NA	142	NA	46.2092	NA	plus	3	scaffold	141	142	144
C1458752	1	2695	2695	1	1	143	143	46.2092	46.2092	plus	0	contig	NA	NA	NA
scaffold20447	0	NA	NA	1	NA	143	NA	46.2092	NA	plus	1	scaffold	140	143	147
scaffold23575	0	NA	NA	1	NA	143	NA	46.2092	NA	plus	2	scaffold	140	143	147
scaffold32851	0	NA	NA	1	NA	143	NA	46.2092	NA	plus	3	scaffold	140	143	147
C1434450	1	1273	1273	1	1	144	144	46.3459	46.3459	plus	0	contig	NA	NA	NA
scaffold2284	0	NA	NA	1	NA	144	NA	46.3459	NA	plus	1	scaffold	141	144	147
scaffold17701	1	122	122	1	1	145	145	46.6196	46.6196	plus	0	scaffold	NA	NA	NA
scaffold28526	0	NA	NA	1	NA	145	NA	46.6196	NA	plus	1	scaffold	145	145	145
C1440078	2	964	1916	1	1	146	147	46.8236	46.8236	plus	0	contig	NA	NA	NA
scaffold4363	0	NA	NA	1	NA	146	NA	46.8236	NA	plus	1	scaffold	122	147	172
scaffold21159	0	NA	NA	1	NA	146	NA	46.8236	NA	plus	2	scaffold	144	147	151
C1376242	0	NA	NA	1	NA	146	NA	46.8236	NA	plus	3	contig	145	146	147
scaffold608	1	4049	4049	1	1	148	148	47.9904	47.9904	plus	0	scaffold	NA	NA	NA
scaffold11953	0	NA	NA	1	NA	148	NA	47.9904	NA	plus	1	scaffold	131	148	166
scaffold13382	0	NA	NA	1	NA	148	NA	47.9904	NA	plus	2	scaffold	145	148	151
scaffold8402	3	646	918	1	1	149	151	47.9904	47.9904	plus	0	scaffold	NA	NA	NA
C1404162	0	NA	NA	1	NA	149	NA	47.9904	NA	plus	1	contig	140	149	158
scaffold6404	0	NA	NA	1	NA	149	NA	47.9904	NA	plus	2	scaffold	148	149	151
scaffold15565	3	1370	1739	1	1	152	155	48.9513	48.9513	plus	0	scaffold	NA	NA	NA
C1372818	0	NA	NA	1	NA	152	NA	48.9513	NA	plus	1	contig	148	153	159
scaffold34129	0	NA	NA	1	NA	152	NA	48.9513	NA	plus	2	scaffold	148	155	162
scaffold22926	0	NA	NA	1	NA	152	NA	48.9513	NA	plus	3	scaffold	152	153	155
scaffold23862	0	NA	NA	1	NA	152	NA	48.9513	NA	plus	4	scaffold	152	153	155
scaffold2917	0	NA	NA	1	NA	152	NA	48.9513	NA	plus	5	scaffold	152	153	155
scaffold30187	0	NA	NA	1	NA	152	NA	48.9513	NA	plus	6	scaffold	152	153	155
scaffold33897	0	NA	NA	1	NA	152	NA	48.9513	NA	plus	7	scaffold	152	153	155
C1420576	0	NA	NA	1	NA	152	NA	48.9513	NA	plus	8	contig	152	153	155
C1423544	0	NA	NA	1	NA	152	NA	48.9513	NA	plus	9	contig	152	153	155
C1424420	0	NA	NA	1	NA	152	NA	48.9513	NA	plus	10	contig	152	153	155
C1444978	0	NA	NA	1	NA	152	NA	48.9513	NA	plus	11	contig	152	153	155
C1457584	0	NA	NA	1	NA	152	NA	48.9513	NA	plus	12	contig	152	153	155
C1474610	0	NA	NA	1	NA	152	NA	48.9513	NA	plus	13	contig	152	153	155
scaffold19605	0	NA	NA	1	NA	152	NA	48.9513	NA	plus	14	scaffold	152	155	158
scaffold31380	0	NA	NA	1	NA	152	NA	48.9513	NA	plus	15	scaffold	152	155	158
C1387592	0	NA	NA	1	NA	152	NA	48.9513	NA	plus	16	contig	152	155	158
scaffold2451	0	NA	NA	1	NA	152	NA	48.9513	NA	plus	17	scaffold	152	155	159
scaffold25998	0	NA	NA	1	NA	152	NA	48.9513	NA	plus	18	scaffold	152	155	159
scaffold8999	0	NA	NA	1	NA	152	NA	48.9513	NA	plus	19	scaffold	152	155	159
scaffold4429	1	1378	1378	1	1	154	154	48.9513	48.9513	plus	0	scaffold	NA	NA	NA
C1427476	0	NA	NA	1	NA	154	NA	48.9513	NA	plus	1	contig	148	154	160
scaffold30145	1	1810	1810	1	1	156	156	49.1776	49.1776	plus	0	scaffold	NA	NA	NA
scaffold6338	0	NA	NA	1	NA	156	NA	49.1776	NA	plus	1	scaffold	118	156	195
scaffold33940	0	NA	NA	1	NA	156	NA	49.1776	NA	plus	2	scaffold	156	156	156
C1421236	1	1017	1017	1	1	157	157	51.2214	51.2214	plus	0	contig	NA	NA	NA
C1430430	1	406	406	1	1	158	158	52.7562	52.7562	plus	0	contig	NA	NA	NA
scaffold20415	0	NA	NA	1	NA	158	NA	52.7562	NA	plus	1	scaffold	157	158	159
scaffold29796	0	NA	NA	1	NA	158	NA	52.7562	NA	plus	2	scaffold	157	158	159
C1467988	0	NA	NA	1	NA	158	NA	52.7562	NA	plus	3	contig	157	158	159
scaffold33575	0	NA	NA	1	NA	158	NA	52.7562	NA	plus	4	scaffold	157	158	160
scaffold8092	2	1884	1811	1	1	159	160	53.9444	54.2829	minus	0	scaffold	NA	NA	NA
scaffold28713	0	NA	NA	1	NA	159	NA	53.9444	NA	plus	1	scaffold	137	160	184
scaffold2517	0	NA	NA	1	NA	159	NA	53.9444	NA	plus	2	scaffold	152	159	166
scaffold3051	0	NA	NA	1	NA	159	NA	53.9444	NA	plus	3	scaffold	159	159	159
scaffold4934	0	NA	NA	1	NA	159	NA	53.9444	NA	plus	4	scaffold	159	159	159
C1370968	0	NA	NA	1	NA	159	NA	53.9444	NA	plus	5	contig	159	159	159
C1455698	0	NA	NA	1	NA	159	NA	53.9444	NA	plus	6	contig	159	159	160
C1456592	0	NA	NA	1	NA	159	NA	53.9444	NA	plus	7	contig	159	159	160
C1403974	1	1028	1028	1	1	161	161	54.7471	54.7471	plus	0	contig	NA	NA	NA
scaffold9597	0	NA	NA	1	NA	161	NA	54.7471	NA	plus	1	scaffold	161	161	162
scaffold4534	1	2290	2290	1	1	162	162	54.7471	54.7471	plus	0	scaffold	NA	NA	NA
scaffold2666	0	NA	NA	1	NA	162	NA	54.7471	NA	plus	1	scaffold	152	162	172
C1429916	0	NA	NA	1	NA	162	NA	54.7471	NA	plus	2	contig	152	162	172
scaffold19576	0	NA	NA	1	NA	162	NA	54.7471	NA	plus	3	scaffold	161	162	164
scaffold15398	1	1175	1175	1	1	163	163	55.1578	55.1578	plus	0	scaffold	NA	NA	NA
scaffold4915	0	NA	NA	1	NA	163	NA	55.1578	NA	plus	1	scaffold	163	163	164
C1378066	0	NA	NA	1	NA	163	NA	55.1578	NA	plus	2	contig	163	163	164
scaffold7534	1	3665	3665	1	1	164	164	55.1578	55.1578	plus	0	scaffold	NA	NA	NA
C1433234	0	NA	NA	1	NA	164	NA	55.1578	NA	plus	1	contig	157	164	172
C1414272	1	707	707	1	1	165	165	55.4314	55.4314	plus	0	contig	NA	NA	NA
scaffold10751	0	NA	NA	1	NA	165	NA	55.4314	NA	plus	1	scaffold	159	165	172
scaffold31305	0	NA	NA	1	NA	165	NA	55.4314	NA	plus	2	scaffold	159	165	172
scaffold5630	0	NA	NA	1	NA	165	NA	55.4314	NA	plus	3	scaffold	159	165	172
C1417830	0	NA	NA	1	NA	165	NA	55.4314	NA	plus	4	contig	159	165	172
scaffold23283	1	1446	1446	1	1	166	166	55.4314	55.4314	plus	0	scaffold	NA	NA	NA
scaffold10217	1	3783	3783	1	1	167	167	55.9793	55.9793	plus	0	scaffold	NA	NA	NA
C1390972	0	NA	NA	1	NA	167	NA	55.9793	NA	plus	1	contig	152	167	183
scaffold26048	0	NA	NA	1	NA	167	NA	55.9793	NA	plus	2	scaffold	157	167	177
scaffold10777	2	1322	1394	1	1	168	169	56.127	56.2747	plus	0	scaffold	NA	NA	NA
scaffold33314	0	NA	NA	1	NA	168	NA	56.127	NA	plus	1	scaffold	152	168	184
scaffold1449	0	NA	NA	1	NA	168	NA	56.127	NA	plus	2	scaffold	165	168	172
scaffold24797	0	NA	NA	1	NA	168	NA	56.127	NA	plus	3	scaffold	165	168	172
C1386866	0	NA	NA	1	NA	168	NA	56.127	NA	plus	4	contig	165	168	172
C1407484	0	NA	NA	1	NA	168	NA	56.127	NA	plus	5	contig	165	168	172
scaffold24121	0	NA	NA	1	NA	168	NA	56.127	NA	plus	6	scaffold	167	169	172
scaffold25899	0	NA	NA	1	NA	168	NA	56.127	NA	plus	7	scaffold	167	169	172
scaffold5034	0	NA	NA	1	NA	168	NA	56.127	NA	plus	8	scaffold	167	169	172
C1448780	0	NA	NA	1	NA	168	NA	56.127	NA	plus	9	contig	167	169	172
scaffold12181	1	1046	1046	1	1	170	170	56.2747	56.2747	plus	0	scaffold	NA	NA	NA
C1409776	0	NA	NA	1	NA	170	NA	56.2747	NA	plus	1	contig	157	170	183
scaffold31945	0	NA	NA	1	NA	170	NA	56.2747	NA	plus	2	scaffold	168	170	172
scaffold4221	0	NA	NA	1	NA	170	NA	56.2747	NA	plus	3	scaffold	168	170	172
C1394888	0	NA	NA	1	NA	170	NA	56.2747	NA	plus	4	contig	168	170	172
scaffold15885	1	1198	1198	1	1	171	171	56.4113	56.4113	plus	0	scaffold	NA	NA	NA
scaffold25966	0	NA	NA	1	NA	171	NA	56.4113	NA	plus	1	scaffold	158	171	184
scaffold9241	1	818	818	1	1	172	172	56.4113	56.4113	plus	0	scaffold	NA	NA	NA
scaffold19551	0	NA	NA	1	NA	172	NA	56.4113	NA	plus	1	scaffold	167	172	177
C1437430	1	401	401	1	1	173	173	57.0967	57.0967	plus	0	contig	NA	NA	NA
C1431488	0	NA	NA	1	NA	173	NA	57.0967	NA	plus	1	contig	173	173	174
scaffold315	1	2351	2351	1	1	174	174	57.0967	57.0967	plus	0	scaffold	NA	NA	NA
scaffold22778	0	NA	NA	1	NA	174	NA	57.0967	NA	plus	1	scaffold	159	174	190
C1468822	0	NA	NA	1	NA	174	NA	57.0967	NA	plus	2	contig	165	174	184
C1449316	1	858	858	1	1	175	175	57.2334	57.2334	plus	0	contig	NA	NA	NA
C1421850	0	NA	NA	1	NA	175	NA	57.2334	NA	plus	1	contig	168	175	183
scaffold16693	1	1188	1188	1	1	176	176	57.2334	57.2334	plus	0	scaffold	NA	NA	NA
scaffold5315	1	1543	1543	1	1	177	177	57.2334	57.2334	plus	0	scaffold	NA	NA	NA
C1423536	1	1186	1186	1	1	178	178	57.7813	57.7813	plus	0	contig	NA	NA	NA
scaffold28295	0	NA	NA	1	NA	178	NA	57.7813	NA	plus	1	scaffold	173	178	183
C1431812	0	NA	NA	1	NA	178	NA	57.7813	NA	plus	2	contig	173	178	183
scaffold22352	0	NA	NA	1	NA	178	NA	57.7813	NA	plus	3	scaffold	173	178	184
scaffold24662	0	NA	NA	1	NA	178	NA	57.7813	NA	plus	4	scaffold	173	178	184
C1387680	0	NA	NA	1	NA	178	NA	57.7813	NA	plus	5	contig	173	178	184
scaffold11048	2	122	195	1	1	179	181	57.7813	57.7813	plus	0	scaffold	NA	NA	NA
scaffold15294	0	NA	NA	1	NA	179	NA	57.7813	NA	plus	1	scaffold	167	181	195
C1428408	0	NA	NA	1	NA	179	NA	57.7813	NA	plus	2	contig	175	179	183
C1433560	0	NA	NA	1	NA	179	NA	57.7813	NA	plus	3	contig	175	179	184
C1430134	0	NA	NA	1	NA	179	NA	57.7813	NA	plus	4	contig	178	179	181
scaffold18079	0	NA	NA	1	NA	179	NA	57.7813	NA	plus	5	scaffold	178	181	184
scaffold483	0	NA	NA	1	NA	179	NA	57.7813	NA	plus	6	scaffold	178	181	184
scaffold5924	0	NA	NA	1	NA	179	NA	57.7813	NA	plus	7	scaffold	178	181	184
C1405766	0	NA	NA	1	NA	179	NA	57.7813	NA	plus	8	contig	178	181	184
C1424118	0	NA	NA	1	NA	179	NA	57.7813	NA	plus	9	contig	178	181	184
C1456518	0	NA	NA	1	NA	179	NA	57.7813	NA	plus	10	contig	178	181	184
scaffold5798	1	511	511	1	1	180	180	57.7813	57.7813	plus	0	scaffold	NA	NA	NA
[truncated: 8,304 more rows]

## Sheet: C
List of contigs/scaffolds with mapped SNPs for each linkage group arranged according to the number of mapped SNPs
LG_1
No.	contig/scaffold name	number of mapped SNPs	first SNP	last SNP	first position	last position	first cM	last cM	orientation	type
1	scaffold29263	3	1312	1485	112	114	39.992	39.992	plus	scaffold
2	C1438206	3	1247	1115	123	127	43.0454	43.0454	plus	contig
3	scaffold8402	3	646	918	149	151	47.9904	47.9904	plus	scaffold
4	scaffold15565	3	1370	1739	152	155	48.9513	48.9513	plus	scaffold
5	scaffold26740	3	1097	425	216	218	70.0809	70.0809	plus	scaffold
6	C1434360	3	1432	685	224	226	71.0389	71.0389	plus	contig
7	scaffold7239	2	26402	25078	20	35	14.2173	14.354	minus	scaffold
8	scaffold20479	2	1149	227	37	38	14.4907	14.4907	plus	scaffold
9	scaffold16775	2	1276	784	58	60	15.7218	15.7218	plus	scaffold
10	scaffold2402	2	1119	1906	71	72	22.5056	22.5056	plus	scaffold
11	scaffold16908	2	113	261	75	76	24.7364	24.7364	plus	scaffold
12	scaffold20235	2	750	900	90	91	32.0808	32.0808	plus	scaffold
13	scaffold7973	2	4336	8897	108	115	39.7184	39.992	plus	scaffold
14	scaffold20813	2	1101	987	116	117	40.1287	40.1287	plus	scaffold
15	scaffold28735	2	2054	2134	135	136	45.1146	45.1146	plus	scaffold
16	C1371440	2	174	480	137	138	45.3882	45.3882	plus	contig
17	C1440078	2	964	1916	146	147	46.8236	46.8236	plus	contig
18	scaffold8092	2	1884	1811	159	160	53.9444	54.2829	minus	scaffold
19	scaffold10777	2	1322	1394	168	169	56.127	56.2747	plus	scaffold
20	scaffold11048	2	122	195	179	181	57.7813	57.7813	plus	scaffold
21	scaffold20262	2	3715	5770	193	194	62.0668	62.0668	plus	scaffold
22	scaffold10402	2	886	978	198	199	65.7859	65.7859	plus	scaffold
23	scaffold561	2	3715	3904	201	202	65.7859	65.7859	plus	scaffold
24	scaffold2322	2	2810	7407	208	209	66.196	66.196	plus	scaffold
25	scaffold12568	2	5979	6058	211	212	66.4695	66.4695	plus	scaffold
26	scaffold12271	2	2207	6090	231	232	71.1756	71.1756	plus	scaffold
27	scaffold7994	2	1810	4135	234	235	71.1756	71.1756	plus	scaffold
28	scaffold2527	2	806	937	236	237	71.1756	71.1756	plus	scaffold
29	scaffold26999	1	425	425	1	1	0	0	plus	scaffold
30	scaffold29546	1	122	122	2	2	1.9753	1.9753	plus	scaffold
31	scaffold7336	1	477	477	3	3	2.7172	2.7172	plus	scaffold
32	scaffold17194	1	816	816	4	4	3.1279	3.1279	plus	scaffold
33	scaffold123	1	238	238	5	5	8.2036	8.2036	plus	scaffold
34	scaffold1537	1	1411	1411	6	6	8.2036	8.2036	plus	scaffold
35	scaffold20018	1	4122	4122	7	7	8.2036	8.2036	plus	scaffold
36	scaffold22221	1	122	122	8	8	8.2036	8.2036	plus	scaffold
37	scaffold22486	1	159	159	9	9	8.2036	8.2036	plus	scaffold
38	scaffold26797	1	2393	2393	10	10	8.2036	8.2036	plus	scaffold
39	scaffold30454	1	611	611	11	11	8.2036	8.2036	plus	scaffold
40	scaffold5896	1	753	753	12	12	8.2036	8.2036	plus	scaffold
41	scaffold724	1	123	123	13	13	8.2036	8.2036	plus	scaffold
42	scaffold2888	1	4766	4766	14	14	9.0009	9.0009	plus	scaffold
43	scaffold6175	1	38662	38662	15	15	11.9538	11.9538	plus	scaffold
44	scaffold14180	1	4062	4062	16	16	13.9438	13.9438	plus	scaffold
45	scaffold23635	1	122	122	17	17	13.9438	13.9438	plus	scaffold
46	scaffold31124	1	3407	3407	18	18	13.9438	13.9438	plus	scaffold
47	scaffold34217	1	2170	2170	19	19	14.0806	14.0806	plus	scaffold
48	scaffold21693	1	317	317	21	21	14.2173	14.2173	plus	scaffold
49	C1476232	1	122	122	22	22	14.354	14.354	plus	contig
50	scaffold10191	1	803	803	23	23	14.354	14.354	plus	scaffold
51	scaffold11319	1	4405	4405	24	24	14.354	14.354	plus	scaffold
52	scaffold18690	1	122	122	25	25	14.354	14.354	plus	scaffold
53	scaffold19812	1	681	681	26	26	14.354	14.354	plus	scaffold
54	scaffold22558	1	162	162	27	27	14.354	14.354	plus	scaffold
55	scaffold23420	1	2602	2602	28	28	14.354	14.354	plus	scaffold
56	scaffold24884	1	122	122	29	29	14.354	14.354	plus	scaffold
57	scaffold25415	1	387	387	30	30	14.354	14.354	plus	scaffold
58	scaffold27882	1	464	464	31	31	14.354	14.354	plus	scaffold
59	scaffold29506	1	2677	2677	32	32	14.354	14.354	plus	scaffold
60	scaffold4494	1	3172	3172	33	33	14.354	14.354	plus	scaffold
61	scaffold13679	1	549	549	34	34	14.354	14.354	plus	scaffold
62	scaffold16320	1	874	874	36	36	14.4907	14.4907	plus	scaffold
63	scaffold27307	1	1792	1792	39	39	14.4907	14.4907	plus	scaffold
64	scaffold13828	1	7064	7064	40	40	14.6274	14.6274	plus	scaffold
65	scaffold4882	1	4346	4346	41	41	14.6274	14.6274	plus	scaffold
66	scaffold15141	1	40134	40134	42	42	14.7641	14.7641	plus	scaffold
67	scaffold12618	1	403	403	43	43	14.7641	14.7641	plus	scaffold
68	scaffold16860	1	1449	1449	44	44	14.7641	14.7641	plus	scaffold
69	scaffold17918	1	1911	1911	45	45	14.7641	14.7641	plus	scaffold
70	scaffold27493	1	972	972	46	46	14.7641	14.7641	plus	scaffold
71	scaffold3336	1	904	904	47	47	14.7641	14.7641	plus	scaffold
72	scaffold2185	1	18309	18309	48	48	15.0378	15.0378	plus	scaffold
73	scaffold32063	1	122	122	49	49	15.0378	15.0378	plus	scaffold
74	scaffold27191	1	1171	1171	50	50	15.3114	15.3114	plus	scaffold
75	scaffold29290	1	1321	1321	51	51	15.3114	15.3114	plus	scaffold
76	scaffold20328	1	122	122	52	52	15.4481	15.4481	plus	scaffold
77	scaffold26467	1	2053	2053	53	53	15.4481	15.4481	plus	scaffold
78	scaffold29563	1	122	122	54	54	15.4481	15.4481	plus	scaffold
79	scaffold5909	1	8647	8647	55	55	15.4481	15.4481	plus	scaffold
80	scaffold7267	1	3742	3742	56	56	15.4481	15.4481	plus	scaffold
81	scaffold9849	1	3404	3404	57	57	15.4481	15.4481	plus	scaffold
82	scaffold14290	1	233	233	59	59	15.7218	15.7218	plus	scaffold
83	scaffold29785	1	501	501	61	61	15.7218	15.7218	plus	scaffold
84	scaffold3341	1	5712	5712	62	62	15.7218	15.7218	plus	scaffold
85	scaffold26535	1	625	625	63	63	16.1325	16.1325	plus	scaffold
86	scaffold21796	1	243	243	64	64	17.927	17.927	plus	scaffold
87	scaffold28625	1	1676	1676	65	65	17.927	17.927	plus	scaffold
88	scaffold32374	1	7768	7768	66	66	19.027	19.027	plus	scaffold
89	scaffold17077	1	386	386	67	67	19.1637	19.1637	plus	scaffold
90	scaffold28949	1	3925	3925	68	68	21.0471	21.0471	plus	scaffold
91	scaffold24564	1	574	574	69	69	21.2703	21.2703	plus	scaffold
92	scaffold26690	1	1435	1435	70	70	22.2319	22.2319	plus	scaffold
93	C1425604	1	122	122	73	73	23.15	23.15	plus	contig
94	scaffold15167	1	779	779	74	74	23.7846	23.7846	plus	scaffold
95	scaffold11978	1	2002	2002	77	77	24.8732	24.8732	plus	scaffold
96	scaffold27820	1	306	306	78	78	25.0098	25.0098	plus	scaffold
97	C1404480	1	706	706	79	79	28.7857	28.7857	plus	contig
98	C1399176	1	945	945	80	80	28.7857	28.7857	plus	contig
99	scaffold21002	1	1237	1237	81	81	29.1965	29.1965	plus	scaffold
100	C1449444	1	1896	1896	82	82	29.1965	29.1965	plus	contig
101	scaffold9582	1	3453	3453	83	83	29.4702	29.4702	plus	scaffold
102	scaffold3729	1	2010	2010	84	84	30.0183	30.0183	plus	scaffold
103	scaffold1899	1	2355	2355	85	85	30.2919	30.2919	plus	scaffold
104	scaffold5326	1	601	601	86	86	30.2919	30.2919	plus	scaffold
105	C1379066	1	540	540	87	87	30.4407	30.4407	plus	contig
106	C1466816	1	967	967	88	88	31.9442	31.9442	plus	contig
107	C1402384	1	462	462	89	89	32.0808	32.0808	plus	contig
108	scaffold126	1	376	376	92	92	33.7356	33.7356	plus	scaffold
109	scaffold33385	1	503	503	93	93	33.8723	33.8723	plus	scaffold
110	C1402172	1	432	432	94	94	34.2831	34.2831	plus	contig
111	C1445902	1	1406	1406	95	95	34.8312	34.8312	plus	contig
112	scaffold5833	1	2097	2097	96	96	34.8312	34.8312	plus	scaffold
113	scaffold2476	1	122	122	97	97	35.1048	35.1048	plus	scaffold
114	scaffold15372	1	2219	2219	98	98	35.1048	35.1048	plus	scaffold
115	scaffold11784	1	122	122	99	99	35.1048	35.1048	plus	scaffold
116	C1424286	1	343	343	100	100	35.6529	35.6529	plus	contig
117	scaffold1165	1	122	122	101	101	35.7896	35.7896	plus	scaffold
118	scaffold270	1	5224	5224	102	102	35.9968	35.9968	plus	scaffold
119	C1371098	1	541	541	103	103	37.2591	37.2591	plus	contig
120	C1453448	1	2405	2405	104	104	37.6329	37.6329	plus	contig
121	C1422094	1	822	822	105	105	38.971	38.971	plus	contig
122	C1455738	1	2170	2170	106	106	39.7184	39.7184	plus	contig
123	scaffold32486	1	2163	2163	107	107	39.7184	39.7184	plus	scaffold
124	scaffold7999	1	122	122	109	109	39.7184	39.7184	plus	scaffold
125	C1392080	1	585	585	110	110	39.992	39.992	plus	contig
126	C1450870	1	2199	2199	111	111	39.992	39.992	plus	contig
127	C1419076	1	966	966	118	118	41.6593	41.6593	plus	contig
128	C1400106	1	753	753	119	119	41.6787	41.6787	plus	contig
129	C1428214	1	765	765	120	120	42.2221	42.2221	plus	contig
130	C1406058	1	935	935	121	121	42.2221	42.2221	plus	contig
131	C1464396	1	1825	1825	122	122	43.0454	43.0454	plus	contig
132	C1413096	1	701	701	124	124	43.0454	43.0454	plus	contig
133	C1418564	1	1479	1479	125	125	43.0454	43.0454	plus	contig
134	C1447728	1	412	412	128	128	43.0454	43.0454	plus	contig
135	scaffold11066	1	1858	1858	129	129	43.0454	43.0454	plus	scaffold
136	scaffold7434	1	3894	3894	130	130	43.0454	43.0454	plus	scaffold
137	C1406610	1	187	187	131	131	44.9779	44.9779	plus	contig
138	C1449934	1	1824	1824	132	132	44.9779	44.9779	plus	contig
139	C1451170	1	305	305	133	133	44.9779	44.9779	plus	contig
140	scaffold28117	1	1019	1019	134	134	44.9779	44.9779	plus	scaffold
141	C1394636	1	373	373	139	139	45.3882	45.3882	plus	contig
142	scaffold29664	1	990	990	140	140	45.7989	45.7989	plus	scaffold
143	C1433664	1	122	122	141	141	46.0725	46.0725	plus	contig
144	C1366568	1	427	427	142	142	46.2092	46.2092	plus	contig
145	C1458752	1	2695	2695	143	143	46.2092	46.2092	plus	contig
146	C1434450	1	1273	1273	144	144	46.3459	46.3459	plus	contig
147	scaffold17701	1	122	122	145	145	46.6196	46.6196	plus	scaffold
148	scaffold608	1	4049	4049	148	148	47.9904	47.9904	plus	scaffold
149	scaffold4429	1	1378	1378	154	154	48.9513	48.9513	plus	scaffold
150	scaffold30145	1	1810	1810	156	156	49.1776	49.1776	plus	scaffold
151	C1421236	1	1017	1017	157	157	51.2214	51.2214	plus	contig
152	C1430430	1	406	406	158	158	52.7562	52.7562	plus	contig
153	C1403974	1	1028	1028	161	161	54.7471	54.7471	plus	contig
154	scaffold4534	1	2290	2290	162	162	54.7471	54.7471	plus	scaffold
155	scaffold15398	1	1175	1175	163	163	55.1578	55.1578	plus	scaffold
156	scaffold7534	1	3665	3665	164	164	55.1578	55.1578	plus	scaffold
157	C1414272	1	707	707	165	165	55.4314	55.4314	plus	contig
158	scaffold23283	1	1446	1446	166	166	55.4314	55.4314	plus	scaffold
159	scaffold10217	1	3783	3783	167	167	55.9793	55.9793	plus	scaffold
160	scaffold12181	1	1046	1046	170	170	56.2747	56.2747	plus	scaffold
161	scaffold15885	1	1198	1198	171	171	56.4113	56.4113	plus	scaffold
162	scaffold9241	1	818	818	172	172	56.4113	56.4113	plus	scaffold
163	C1437430	1	401	401	173	173	57.0967	57.0967	plus	contig
164	scaffold315	1	2351	2351	174	174	57.0967	57.0967	plus	scaffold
165	C1449316	1	858	858	175	175	57.2334	57.2334	plus	contig
166	scaffold16693	1	1188	1188	176	176	57.2334	57.2334	plus	scaffold
167	scaffold5315	1	1543	1543	177	177	57.2334	57.2334	plus	scaffold
168	C1423536	1	1186	1186	178	178	57.7813	57.7813	plus	contig
169	scaffold5798	1	511	511	180	180	57.7813	57.7813	plus	scaffold
170	C1413742	1	1123	1123	182	182	57.918	57.918	plus	contig
171	C1408390	1	122	122	183	183	57.918	57.918	plus	contig
172	scaffold149	1	1070	1070	184	184	58.3286	58.3286	plus	scaffold
173	scaffold7506	1	2353	2353	185	185	59.843	59.843	plus	scaffold
174	C1432464	1	252	252	186	186	60.1166	60.1166	plus	contig
175	scaffold19916	1	2258	2258	187	187	60.1166	60.1166	plus	scaffold
176	C1431778	1	285	285	188	188	60.2532	60.2532	plus	contig
177	C1450424	1	1146	1146	189	189	60.8467	60.8467	plus	contig
178	C1377974	1	472	472	190	190	60.9298	60.9298	plus	contig
179	scaffold8103	1	1986	1986	191	191	62.0668	62.0668	plus	scaffold
180	C1398460	1	543	543	192	192	62.0668	62.0668	plus	contig
181	scaffold24055	1	577	577	195	195	62.0668	62.0668	plus	scaffold
182	scaffold18730	1	727	727	196	196	64.2767	64.2767	plus	scaffold
183	scaffold8603	1	2553	2553	197	197	64.6872	64.6872	plus	scaffold
184	scaffold19518	1	1556	1556	200	200	65.7859	65.7859	plus	scaffold
185	C1432152	1	1783	1783	203	203	65.7859	65.7859	plus	contig
186	C1451638	1	1004	1004	204	204	65.9226	65.9226	plus	contig
187	scaffold4773	1	2768	2768	205	205	65.9226	65.9226	plus	scaffold
188	scaffold13504	1	818	818	206	206	66.0593	66.0593	plus	scaffold
189	scaffold21337	1	1250	1250	210	210	66.4695	66.4695	plus	scaffold
190	C1470176	1	2762	2762	213	213	68.5251	68.5251	plus	contig
191	scaffold19931	1	252	252	214	214	69.4681	69.4681	plus	scaffold
192	scaffold1197	1	2572	2572	215	215	69.533	69.533	plus	scaffold
193	scaffold27485	1	1695	1695	219	219	70.0809	70.0809	plus	scaffold
194	scaffold4923	1	2557	2557	220	220	70.0809	70.0809	plus	scaffold
195	scaffold32802	1	892	892	221	221	70.6287	70.6287	plus	scaffold
196	C1405050	1	1083	1083	222	222	70.7654	70.7654	plus	contig
197	scaffold8291	1	377	377	223	223	70.7654	70.7654	plus	scaffold
198	scaffold12608	1	2241	2241	227	227	71.0389	71.0389	plus	scaffold
199	C1391860	1	1008	1008	228	228	71.0389	71.0389	plus	contig
200	C1394616	1	231	231	229	229	71.1756	71.1756	plus	contig
201	C1449392	1	845	845	230	230	71.1756	71.1756	plus	contig
202	scaffold32404	1	217	217	233	233	71.1756	71.1756	plus	scaffold
203	C1446954	1	915	915	238	238	71.1756	71.1756	plus	contig
204	scaffold359	1	2950	2950	239	239	72.2927	72.2927	plus	scaffold
Total		238
LG_2
No.	contig/scaffold name	number of mapped SNPs	first SNP	last SNP	first position	last position	first cM	last cM	orientation	type
1	scaffold27482	5	4201	4108	49	73	25.6581	25.6581	plus	scaffold
2	scaffold26461	4	9564	14532	44	69	24.5868	25.6581	plus	scaffold
3	scaffold10786	4	17561	17798	58	89	25.6581	25.6581	plus	scaffold
4	scaffold21104	4	22712	26307	63	86	25.6581	25.6581	plus	scaffold
5	scaffold28039	4	5389	5321	112	115	33.8676	33.8676	plus	scaffold
6	C1417680	4	1080	609	125	128	37.4521	37.4521	plus	contig
7	scaffold961	3	2209	2139	83	85	25.6581	25.6581	plus	scaffold
8	C1475530	3	4218	4100	95	100	27.718	27.718	plus	contig
9	scaffold8692	3	3371	6597	101	103	27.718	27.718	plus	scaffold
10	scaffold7451	3	139	2818	136	138	42.28	42.28	plus	scaffold
11	scaffold9885	2	787	862	3	4	1.2935	1.2935	plus	scaffold
12	C1472512	2	1150	3168	16	17	19.4992	19.4992	plus	contig
13	C1372558	2	765	856	20	21	20.8697	20.8697	plus	contig
14	C1374530	2	254	374	22	23	21.0064	21.0064	plus	contig
15	scaffold34117	2	3504	3635	28	29	21.0064	21.0064	plus	scaffold
16	scaffold8049	2	13683	13597	30	31	21.0064	21.0064	plus	scaffold
17	scaffold34080	2	8953	9018	32	33	21.417	21.417	plus	scaffold
18	scaffold23010	2	4983	5393	36	37	24.1311	24.1311	plus	scaffold
19	scaffold22879	2	6107	6273	41	42	24.2678	24.2678	plus	scaffold
20	scaffold1861	2	27744	13074	47	48	25.6581	25.6581	plus	scaffold
21	C1474174	2	3424	3753	51	52	25.6581	25.6581	plus	contig
22	C1479930	2	2909	3797	54	55	25.6581	25.6581	plus	contig
23	scaffold20020	2	38816	47989	61	62	25.6581	25.6581	plus	scaffold
24	scaffold34301	2	6481	7233	76	77	25.6581	25.6581	plus	scaffold
25	scaffold6835	2	10738	9589	80	81	25.6581	25.6581	plus	scaffold
26	scaffold4450	2	12140	9651	116	117	34.1412	34.1412	plus	scaffold
27	scaffold29493	2	432	543	131	132	37.9996	37.9996	plus	scaffold
28	scaffold2158	2	733	813	144	145	43.6486	43.6486	plus	scaffold
29	scaffold11027	2	674	584	146	147	44.3342	44.3342	plus	scaffold
30	scaffold22592	2	1214	602	150	151	45.4296	45.4296	plus	scaffold
31	scaffold3323	1	1039	1039	1	1	0	0	plus	scaffold
32	scaffold8879	1	1816	1816	2	2	0.8836	0.8836	plus	scaffold
33	scaffold30189	1	650	650	5	5	2.1181	2.1181	plus	scaffold
34	scaffold5835	1	11013	11013	6	6	3.2002	3.2002	plus	scaffold
35	scaffold383	1	312	312	7	7	6.239	6.239	plus	scaffold
36	scaffold7476	1	2292	2292	8	8	6.5124	6.5124	plus	scaffold
37	scaffold1037	1	524	524	9	9	11.2856	11.2856	plus	scaffold
38	scaffold21040	1	2824	2824	10	10	12.38	12.38	plus	scaffold
39	scaffold7810	1	552	552	11	11	15.0155	15.0155	plus	scaffold
40	scaffold15554	1	603	603	12	12	18.5701	18.5701	plus	scaffold
41	scaffold31150	1	5132	5132	13	13	18.6699	18.6699	plus	scaffold
42	C1395246	1	122	122	14	14	18.8139	18.8139	plus	contig
43	C1470370	1	2488	2488	15	15	18.8139	18.8139	plus	contig
44	scaffold30277	1	4891	4891	18	18	19.6359	19.6359	plus	scaffold
45	C1427044	1	581	581	19	19	20.459	20.459	plus	contig
46	scaffold13169	1	1042	1042	24	24	21.0064	21.0064	plus	scaffold
47	scaffold15112	1	6187	6187	25	25	21.0064	21.0064	plus	scaffold
48	scaffold17789	1	9703	9703	26	26	21.0064	21.0064	plus	scaffold
49	scaffold31901	1	7791	7791	27	27	21.0064	21.0064	plus	scaffold
50	scaffold23662	1	10227	10227	34	34	22.5536	22.5536	plus	scaffold
51	scaffold25785	1	23389	23389	35	35	23.7447	23.7447	plus	scaffold
52	scaffold9378	1	591	591	38	38	24.1311	24.1311	plus	scaffold
53	scaffold17875	1	1037	1037	39	39	24.2678	24.2678	plus	scaffold
54	scaffold13891	1	4558	4558	40	40	24.2678	24.2678	plus	scaffold
55	scaffold25117	1	8145	8145	43	43	24.4045	24.4045	plus	scaffold
56	scaffold9950	1	517	517	45	45	25.0487	25.0487	plus	scaffold
57	scaffold5239	1	9550	9550	46	46	25.5214	25.5214	plus	scaffold
58	C1469194	1	2447	2447	50	50	25.6581	25.6581	plus	contig
59	C1478636	1	4456	4456	53	53	25.6581	25.6581	plus	contig
60	scaffold10548	1	10678	10678	56	56	25.6581	25.6581	plus	scaffold
61	scaffold10674	1	16393	16393	57	57	25.6581	25.6581	plus	scaffold
62	scaffold15484	1	40685	40685	60	60	25.6581	25.6581	plus	scaffold
63	scaffold26458	1	14827	14827	66	66	25.6581	25.6581	plus	scaffold
64	scaffold31395	1	5820	5820	74	74	25.6581	25.6581	plus	scaffold
65	scaffold33474	1	999	999	75	75	25.6581	25.6581	plus	scaffold
66	scaffold34442	1	3220	3220	78	78	25.6581	25.6581	plus	scaffold
67	scaffold4569	1	28505	28505	79	79	25.6581	25.6581	plus	scaffold
68	scaffold9965	1	644	644	82	82	25.6581	25.6581	plus	scaffold
69	scaffold34306	1	2200	2200	88	88	25.6581	25.6581	plus	scaffold
70	scaffold11660	1	546	546	90	90	25.7948	25.7948	plus	scaffold
71	scaffold23526	1	3509	3509	91	91	25.7948	25.7948	plus	scaffold
72	scaffold33009	1	557	557	92	92	25.7948	25.7948	plus	scaffold
73	C1443202	1	1111	1111	93	93	27.1707	27.1707	plus	contig
74	scaffold10242	1	19990	19990	94	94	27.3529	27.3529	plus	scaffold
75	scaffold3675	1	941	941	96	96	27.718	27.718	plus	scaffold
76	C1418842	1	1140	1140	97	97	27.718	27.718	plus	contig
77	C1459764	1	2025	2025	98	98	27.718	27.718	plus	contig
78	scaffold34249	1	5033	5033	104	104	28.0477	28.0477	plus	scaffold
79	scaffold1972	1	1417	1417	105	105	28.5697	28.5697	plus	scaffold
80	C1372510	1	499	499	106	106	28.8587	28.8587	plus	contig
81	C1392100	1	305	305	107	107	28.8587	28.8587	plus	contig
82	scaffold27007	1	7830	7830	108	108	29.4066	29.4066	plus	scaffold
83	scaffold27624	1	4669	4669	109	109	30.1757	30.1757	plus	scaffold
84	C1370722	1	363	363	110	110	30.6697	30.6697	plus	contig
85	C1405224	1	803	803	111	111	33.8676	33.8676	plus	contig
86	scaffold4689	1	3622	3622	118	118	34.3044	34.3044	plus	scaffold
87	C1367046	1	691	691	119	119	34.4675	34.4675	plus	contig
88	scaffold15248	1	2078	2078	120	120	34.7411	34.7411	plus	scaffold
89	scaffold9364	1	162	162	121	121	34.7411	34.7411	plus	scaffold
90	scaffold11562	1	429	429	122	122	35.6818	35.6818	plus	scaffold
91	scaffold7152	1	3154	3154	123	123	36.7254	36.7254	plus	scaffold
92	scaffold5642	1	4939	4939	124	124	37.277	37.277	plus	scaffold
93	scaffold6930	1	452	452	129	129	37.4521	37.4521	plus	scaffold
94	scaffold27672	1	1014	1014	130	130	37.8629	37.8629	plus	scaffold
95	scaffold986	1	3659	3659	133	133	38.2732	38.2732	plus	scaffold
96	scaffold13280	1	1236	1236	134	134	39.2347	39.2347	plus	scaffold
97	scaffold10947	1	842	842	135	135	41.8693	41.8693	plus	scaffold
98	scaffold8098	1	1346	1346	139	139	42.28	42.28	plus	scaffold
99	scaffold7298	1	1859	1859	140	140	42.6907	42.6907	plus	scaffold
100	scaffold27227	1	1665	1665	141	141	42.9643	42.9643	plus	scaffold
101	scaffold4823	1	3443	3443	142	142	42.9643	42.9643	plus	scaffold
102	scaffold11531	1	1426	1426	143	143	43.2379	43.2379	plus	scaffold
103	scaffold20498	1	2072	2072	148	148	44.4709	44.4709	plus	scaffold
104	scaffold32937	1	3147	3147	149	149	45.0189	45.0189	plus	scaffold
105	scaffold25425	1	122	122	152	152	45.6505	45.6505	plus	scaffold
106	scaffold2539	1	2510	2510	153	153	46.2049	46.2049	plus	scaffold
107	scaffold3022	1	4814	4814	154	154	46.5877	46.5877	plus	scaffold
108	scaffold23552	1	1810	1810	155	155	47.9902	47.9902	plus	scaffold
109	C1403510	1	657	657	156	156	49.1028	49.1028	plus	contig
110	scaffold25	1	2378	2378	157	157	49.1028	49.1028	plus	scaffold
111	scaffold8348	1	1801	1801	158	158	49.1028	49.1028	plus	scaffold
112	C1420638	1	1499	1499	159	159	49.6509	49.6509	plus	contig
113	scaffold23646	1	4205	4205	160	160	50.4752	50.4752	plus	scaffold
Total		160
LG_3
No.	contig/scaffold name	number of mapped SNPs	first SNP	last SNP	first position	last position	first cM	last cM	orientation	type
1	scaffold16074	61	161670	43822	293	354	90.3499	96.563	minus	scaffold
2	scaffold6775	56	14001	922223	236	292	82.632	90.0763	plus	scaffold
3	scaffold7547	43	34544	606475	155	201	77.9953	80.9908	plus	scaffold
4	scaffold33151	12	111777	168495	216	228	82.3585	82.4952	plus	scaffold
5	scaffold16122	11	178257	1523	205	215	81.1275	82.0849	minus	scaffold
6	scaffold24776	9	22046	104979	226	239	82.4952	82.632	plus	scaffold
7	scaffold12958	8	75943	10098	112	121	40.4039	40.9514	minus	scaffold
8	scaffold18274	7	187639	90890	91	106	26.1255	32.8924	minus	scaffold
9	scaffold18875	6	79937	89107	30	38	14.3723	14.3723	plus	scaffold
10	scaffold28543	6	33940	12417	197	203	80.9908	80.9908	plus	scaffold
11	scaffold34087	5	108671	24856	10	14	5.5262	6.7469	minus	scaffold
12	scaffold6114	5	72064	93289	20	27	13.8253	14.0989	plus	scaffold
13	scaffold33712	5	69069	24737	23	29	14.0989	14.2356	minus	scaffold
14	scaffold34487	5	51716	116259	32	40	14.3723	14.509	plus	scaffold
15	scaffold3269	5	13700	105263	41	47	15.1947	15.8795	plus	scaffold
16	scaffold8987	5	40677	4328	78	83	24.2069	24.3435	minus	scaffold
17	scaffold6822	5	25494	117313	93	108	30.7833	32.8924	plus	scaffold
18	scaffold4299	4	48865	97966	86	89	25.578	25.7147	plus	scaffold
19	scaffold34363	4	24786	120858	122	125	41.2252	42.049	plus	scaffold
20	scaffold27519	3	121554	61373	44	49	15.8795	16.0162	minus	scaffold
21	scaffold6385	3	14452	9819	51	53	17.7931	17.7931	plus	scaffold
22	scaffold10994	3	27382	27463	57	59	19.3004	19.3004	plus	scaffold
23	scaffold2230	2	31220	27012	18	19	9.6834	12.3484	minus	scaffold
24	scaffold1389	2	4277	4347	64	65	22.367	22.367	plus	scaffold
25	scaffold31529	2	20442	20048	67	69	23.2491	23.3857	minus	scaffold
26	scaffold9926	2	16061	15975	68	71	23.2491	23.3857	minus	scaffold
27	scaffold1818	2	43394	16481	72	74	23.5225	23.5225	plus	scaffold
28	scaffold15506	2	90988	75053	77	79	24.2069	24.3435	minus	scaffold
29	scaffold1447	2	18005	47228	90	97	26.1255	32.8924	plus	scaffold
30	scaffold33468	2	17373	43817	119	120	40.9514	40.9514	plus	scaffold
31	scaffold3990	2	2623	2545	127	128	63.7658	63.8982	minus	scaffold
32	scaffold6725	2	155	332	130	131	64.7219	64.7219	plus	scaffold
33	scaffold16191	2	497	605	137	138	68.4376	68.4376	plus	scaffold
34	scaffold6192	2	2430	2524	141	142	70.6526	70.6526	plus	scaffold
35	scaffold31284	2	1245	1356	146	147	72.9913	72.9913	plus	scaffold
36	scaffold11965	1	678	678	1	1	0	0	plus	scaffold
37	scaffold25669	1	394	394	2	2	0	0	plus	scaffold
38	scaffold26844	1	122	122	3	3	1.7565	1.7565	plus	scaffold
39	scaffold17702	1	122	122	4	4	2.13	2.13	plus	scaffold
40	scaffold32143	1	2524	2524	5	5	2.5959	2.5959	plus	scaffold
41	scaffold24614	1	789	789	6	6	3.0618	3.0618	plus	scaffold
42	scaffold13058	1	1824	1824	7	7	3.7475	3.7475	plus	scaffold
43	scaffold13881	1	285	285	8	8	3.8842	3.8842	plus	scaffold
44	scaffold16823	1	122	122	9	9	3.8842	3.8842	plus	scaffold
45	scaffold6534	1	8553	8553	15	15	6.9062	6.9062	plus	scaffold
46	scaffold2191	1	3302	3302	16	16	6.9062	6.9062	plus	scaffold
47	C1483920	1	4587	4587	17	17	7.3081	7.3081	plus	contig
48	scaffold34281	1	15852	15852	42	42	15.1947	15.1947	plus	scaffold
49	scaffold34375	1	1099	1099	50	50	16.6052	16.6052	plus	scaffold
50	scaffold13106	1	2352	2352	54	54	17.9298	17.9298	plus	scaffold
51	scaffold11596	1	15530	15530	55	55	18.478	18.478	plus	scaffold
52	scaffold2900	1	3301	3301	56	56	19.1637	19.1637	plus	scaffold
53	C1412290	1	205	205	60	60	19.8485	19.8485	plus	contig
54	scaffold28766	1	2268	2268	61	61	20.4374	20.4374	plus	scaffold
55	scaffold12790	1	12709	12709	62	62	20.6147	20.6147	plus	scaffold
56	scaffold10076	1	14115	14115	63	63	21.3008	21.3008	plus	scaffold
57	C1460520	1	1544	1544	66	66	23.0658	23.0658	plus	contig
58	scaffold31971	1	17580	17580	70	70	23.3857	23.3857	plus	scaffold
59	scaffold17449	1	20066	20066	73	73	23.5225	23.5225	plus	scaffold
60	scaffold32066	1	21405	21405	75	75	23.9333	23.9333	plus	scaffold
61	scaffold554	1	56694	56694	76	76	23.9333	23.9333	plus	scaffold
62	scaffold11630	1	64007	64007	84	84	25.1672	25.1672	plus	scaffold
63	scaffold23652	1	106676	106676	85	85	25.1672	25.1672	plus	scaffold
64	scaffold20973	1	69379	69379	92	92	28.1085	28.1085	plus	scaffold
65	scaffold4034	1	119420	119420	100	100	32.8924	32.8924	plus	scaffold
66	scaffold4287	1	18546	18546	101	101	32.8924	32.8924	plus	scaffold
67	scaffold8492	1	31544	31544	105	105	32.8924	32.8924	plus	scaffold
68	scaffold18595	1	56688	56688	107	107	32.8924	32.8924	plus	scaffold
69	scaffold16650	1	74424	74424	109	109	33.3034	33.3034	plus	scaffold
70	scaffold34328	1	5997	5997	110	110	34.3059	34.3059	plus	scaffold
71	scaffold34270	1	10346	10346	111	111	35.6367	35.6367	plus	scaffold
72	scaffold17822	1	122	122	126	126	44.4165	44.4165	plus	scaffold
73	scaffold17797	1	157	157	129	129	63.8982	63.8982	plus	scaffold
74	C1424850	1	923	923	132	132	65.2701	65.2701	plus	contig
75	scaffold1921	1	597	597	133	133	65.2701	65.2701	plus	scaffold
76	scaffold21538	1	268	268	134	134	65.2701	65.2701	plus	scaffold
77	scaffold15558	1	1414	1414	135	135	66.7865	66.7865	plus	scaffold
78	scaffold15736	1	7029	7029	136	136	68.1639	68.1639	plus	scaffold
79	scaffold11963	1	527	527	139	139	70.6526	70.6526	plus	scaffold
80	scaffold14071	1	507	507	140	140	70.6526	70.6526	plus	scaffold
81	scaffold11378	1	1260	1260	143	143	71.3383	71.3383	plus	scaffold
82	scaffold23699	1	989	989	144	144	72.8546	72.8546	plus	scaffold
83	scaffold23613	1	122	122	145	145	72.9913	72.9913	plus	scaffold
84	scaffold8158	1	616	616	148	148	73.5395	73.5395	plus	scaffold
85	scaffold18211	1	122	122	149	149	73.8131	73.8131	plus	scaffold
86	scaffold21721	1	1858	1858	150	150	73.9498	73.9498	plus	scaffold
87	scaffold28324	1	484	484	151	151	73.9498	73.9498	plus	scaffold
88	scaffold29682	1	555	555	152	152	76.4094	76.4094	plus	scaffold
89	scaffold7563	1	561	561	153	153	77.4739	77.4739	plus	scaffold
90	scaffold6931	1	567	567	154	154	77.6661	77.6661	plus	scaffold
91	C1436726	1	1467	1467	204	204	80.9908	80.9908	plus	contig
92	scaffold24691	1	6830	6830	335	335	91.4438	91.4438	plus	scaffold
Total		354
LG_4
No.	contig/scaffold name	number of mapped SNPs	first SNP	last SNP	first position	last position	first cM	last cM	orientation	type
1	C1374048	4	527	849	53	56	47.6752	47.6752	plus	contig
2	scaffold12198	4	5488	5910	148	151	72.438	72.438	plus	scaffold
3	scaffold9980	3	1855	604	1	8	0	0.5587	minus	scaffold
4	C1417012	3	523	818	68	70	55.6475	55.6475	plus	contig
5	C1431694	3	533	972	91	93	59.042	59.042	plus	contig
6	scaffold3610	2	484	556	9	10	1.3819	1.3819	plus	scaffold
7	scaffold6844	2	507	585	20	21	13.0606	13.0606	plus	scaffold
8	scaffold28878	2	402	267	60	61	49.9957	50.1718	minus	scaffold
9	scaffold10772	2	6943	6875	82	98	58.6318	59.042	minus	scaffold
10	C1481610	2	10618	10231	85	97	58.9053	59.042	minus	contig
11	C1422396	2	1223	1332	89	90	59.042	59.042	plus	contig
12	scaffold14456	2	122	235	100	101	59.042	59.042	plus	scaffold
13	scaffold33166	2	9283	2102	114	124	59.042	59.1261	minus	scaffold
14	scaffold6910	2	6301	6373	131	132	69.4132	69.4132	plus	scaffold
15	scaffold12105	2	7316	7395	134	135	70.2356	70.2356	plus	scaffold
16	scaffold29153	2	9883	7807	136	137	70.3099	70.3841	minus	scaffold
17	scaffold5363	2	4790	4723	138	141	70.3841	70.3841	plus	scaffold
18	scaffold34434	2	6209	6340	139	140	70.3841	70.3841	plus	scaffold
19	scaffold2646	2	16013	16112	157	158	75.1208	75.8276	plus	scaffold
20	scaffold31718	2	17933	18006	163	164	81.5724	81.5724	plus	scaffold
21	C1456526	2	1786	966	166	167	82.2573	82.2573	plus	contig
22	C1438240	2	1837	1930	170	171	85.7055	85.7055	plus	contig
23	scaffold28919	2	2625	2950	172	173	86.2535	86.2535	plus	scaffold
24	C1449422	2	766	1990	178	180	91.4336	91.5046	plus	contig
25	scaffold10358	2	3835	3907	179	181	91.5046	91.5046	plus	scaffold
26	scaffold26180	2	2460	2290	186	187	97.3077	97.3077	plus	scaffold
27	scaffold34504	2	21187	29725	191	192	105.818	105.818	plus	scaffold
28	scaffold22041	1	570	570	2	2	0.5587	0.5587	plus	scaffold
29	scaffold12009	1	3368	3368	3	3	0.5587	0.5587	plus	scaffold
30	scaffold20395	1	4548	4548	4	4	0.5587	0.5587	plus	scaffold
31	scaffold23512	1	347	347	5	5	0.5587	0.5587	plus	scaffold
32	scaffold26801	1	122	122	6	6	0.5587	0.5587	plus	scaffold
33	scaffold29883	1	122	122	11	11	2.2048	2.2048	plus	scaffold
34	scaffold4149	1	1133	1133	12	12	5.8202	5.8202	plus	scaffold
35	scaffold17868	1	122	122	13	13	6.7723	6.7723	plus	scaffold
36	scaffold16897	1	1100	1100	14	14	7.6697	7.6697	plus	scaffold
37	scaffold29927	1	641	641	15	15	9.1629	9.1629	plus	scaffold
38	scaffold17802	1	558	558	16	16	10.7236	10.7236	plus	scaffold
39	scaffold32068	1	477	477	17	17	10.7236	10.7236	plus	scaffold
40	scaffold13665	1	867	867	18	18	12.2391	12.2391	plus	scaffold
41	scaffold1993	1	6913	6913	19	19	12.6498	12.6498	plus	scaffold
42	scaffold6457	1	754	754	22	22	13.7462	13.7462	plus	scaffold
43	scaffold1927	1	602	602	23	23	14.157	14.157	plus	scaffold
44	scaffold16587	1	3518	3518	24	24	14.157	14.157	plus	scaffold
45	scaffold32105	1	805	805	25	25	14.5677	14.5677	plus	scaffold
46	scaffold13844	1	233	233	26	26	14.8414	14.8414	plus	scaffold
47	scaffold27725	1	1669	1669	27	27	15.2059	15.2059	plus	scaffold
48	scaffold25625	1	915	915	28	28	16.5359	16.5359	plus	scaffold
49	C1430302	1	761	761	29	29	17.3593	17.3593	plus	contig
50	scaffold9793	1	2416	2416	30	30	18.1849	18.1849	plus	scaffold
51	scaffold14419	1	412	412	31	31	22.0621	22.0621	plus	scaffold
52	scaffold11181	1	122	122	32	32	23.0393	23.0393	plus	scaffold
53	scaffold15913	1	2052	2052	33	33	24.6581	24.6581	plus	scaffold
54	scaffold25869	1	993	993	34	34	25.2431	25.2431	plus	scaffold
55	scaffold23719	1	2163	2163	35	35	26.3426	26.3426	plus	scaffold
56	scaffold358	1	935	935	36	36	27.6536	27.6536	plus	scaffold
57	scaffold31060	1	1277	1277	37	37	27.8623	27.8623	plus	scaffold
58	scaffold6322	1	6208	6208	38	38	28.5119	28.5119	plus	scaffold
59	scaffold30019	1	122	122	39	39	29.5752	29.5752	plus	scaffold
60	scaffold5293	1	8021	8021	40	40	29.5752	29.5752	plus	scaffold
61	scaffold897	1	6583	6583	41	41	30.0832	30.0832	plus	scaffold
62	scaffold11275	1	1370	1370	42	42	32.8189	32.8189	plus	scaffold
63	scaffold29477	1	9789	9789	43	43	33.3332	33.3332	plus	scaffold
64	scaffold11430	1	26334	26334	44	44	33.5038	33.5038	plus	scaffold
65	scaffold10237	1	18201	18201	45	45	36.6953	36.6953	plus	scaffold
66	scaffold8434	1	605	605	46	46	36.9798	36.9798	plus	scaffold
67	scaffold29800	1	563	563	47	47	37.9671	37.9671	plus	scaffold
68	scaffold5308	1	2078	2078	48	48	38.687	38.687	plus	scaffold
69	scaffold2785	1	514	514	49	49	42.2259	42.2259	plus	scaffold
70	C1381216	1	869	869	50	50	44.9584	44.9584	plus	contig
71	C1416242	1	708	708	51	51	45.7753	45.7753	plus	contig
72	C1432088	1	459	459	52	52	47.1271	47.1271	plus	contig
73	scaffold16234	1	460	460	57	57	47.6752	47.6752	plus	scaffold
74	C1428086	1	528	528	58	58	48.1539	48.1539	plus	contig
75	C1400382	1	907	907	59	59	48.6609	48.6609	plus	contig
76	scaffold1736	1	385	385	62	62	54.4252	54.4252	plus	scaffold
77	scaffold31775	1	881	881	63	63	54.8258	54.8258	plus	scaffold
78	scaffold22048	1	122	122	64	64	54.9626	54.9626	plus	scaffold
79	C1447240	1	1917	1917	65	65	55.5108	55.5108	plus	contig
80	scaffold13721	1	1161	1161	66	66	55.5108	55.5108	plus	scaffold
81	scaffold8446	1	3378	3378	67	67	55.5108	55.5108	plus	scaffold
82	C1481604	1	807	807	71	71	56.7044	56.7044	plus	contig
83	scaffold34177	1	4357	4357	72	72	57.2099	57.2099	plus	scaffold
84	C1431606	1	986	986	73	73	57.758	57.758	plus	contig
85	scaffold1986	1	122	122	74	74	58.1688	58.1688	plus	scaffold
86	scaffold743	1	10665	10665	75	75	58.1688	58.1688	plus	scaffold
87	scaffold11465	1	9373	9373	76	76	58.1688	58.1688	plus	scaffold
88	scaffold3005	1	1504	1504	77	77	58.1688	58.1688	plus	scaffold
89	scaffold11144	1	2374	2374	78	78	58.3055	58.3055	plus	scaffold
90	scaffold6590	1	399	399	79	79	58.3055	58.3055	plus	scaffold
91	scaffold9208	1	10004	10004	80	80	58.3055	58.3055	plus	scaffold
92	scaffold1130	1	1009	1009	81	81	58.4687	58.4687	plus	scaffold
93	scaffold14297	1	589	589	83	83	58.6318	58.6318	plus	scaffold
94	C1448490	1	913	913	84	84	58.9053	58.9053	plus	contig
95	scaffold25547	1	119	119	86	86	58.9053	58.9053	plus	scaffold
96	scaffold3213	1	838	838	87	87	58.9053	58.9053	plus	scaffold
97	C1390466	1	1088	1088	88	88	59.042	59.042	plus	contig
98	C1434502	1	1724	1724	94	94	59.042	59.042	plus	contig
99	C1439524	1	413	413	95	95	59.042	59.042	plus	contig
100	C1450030	1	1122	1122	96	96	59.042	59.042	plus	contig
101	scaffold11023	1	4518	4518	99	99	59.042	59.042	plus	scaffold
102	scaffold14799	1	2958	2958	102	102	59.042	59.042	plus	scaffold
103	scaffold15053	1	1990	1990	103	103	59.042	59.042	plus	scaffold
104	scaffold20329	1	5052	5052	104	104	59.042	59.042	plus	scaffold
105	scaffold2139	1	490	490	105	105	59.042	59.042	plus	scaffold
106	scaffold24858	1	122	122	106	106	59.042	59.042	plus	scaffold
107	scaffold26520	1	8827	8827	107	107	59.042	59.042	plus	scaffold
108	scaffold27495	1	2691	2691	108	108	59.042	59.042	plus	scaffold
109	scaffold28144	1	272	272	109	109	59.042	59.042	plus	scaffold
110	scaffold29038	1	10510	10510	110	110	59.042	59.042	plus	scaffold
111	scaffold31206	1	2839	2839	111	111	59.042	59.042	plus	scaffold
112	scaffold31521	1	15011	15011	112	112	59.042	59.042	plus	scaffold
113	scaffold32600	1	3174	3174	113	113	59.042	59.042	plus	scaffold
114	scaffold33302	1	14040	14040	115	115	59.042	59.042	plus	scaffold
115	scaffold33404	1	1436	1436	116	116	59.042	59.042	plus	scaffold
116	scaffold34287	1	1872	1872	117	117	59.042	59.042	plus	scaffold
117	scaffold34376	1	5214	5214	118	118	59.042	59.042	plus	scaffold
118	scaffold34525	1	14570	14570	119	119	59.042	59.042	plus	scaffold
119	scaffold4926	1	1774	1774	120	120	59.042	59.042	plus	scaffold
120	scaffold6273	1	715	715	121	121	59.042	59.042	plus	scaffold
121	scaffold9058	1	3361	3361	122	122	59.042	59.042	plus	scaffold
122	scaffold4377	1	3005	3005	123	123	59.042	59.042	plus	scaffold
123	scaffold7462	1	122	122	125	125	60.7068	60.7068	plus	scaffold
124	C1425470	1	930	930	126	126	62.9474	62.9474	plus	contig
125	scaffold8796	1	1577	1577	127	127	63.1529	63.1529	plus	scaffold
126	scaffold18589	1	6086	6086	128	128	64.5357	64.5357	plus	scaffold
127	C1470896	1	3957	3957	129	129	65.7738	65.7738	plus	contig
128	scaffold32128	1	4286	4286	130	130	67.7331	67.7331	plus	scaffold
129	scaffold5981	1	898	898	133	133	70.099	70.099	plus	scaffold
130	C1405414	1	305	305	142	142	70.7949	70.7949	plus	contig
131	scaffold1363	1	769	769	143	143	70.7949	70.7949	plus	scaffold
132	C1429360	1	876	876	144	144	71.2057	71.2057	plus	contig
133	scaffold5214	1	1100	1100	145	145	71.3424	71.3424	plus	scaffold
134	scaffold9178	1	267	267	146	146	71.7532	71.7532	plus	scaffold
135	C1418634	1	696	696	147	147	71.8899	71.8899	plus	contig
136	scaffold24700	1	21818	21818	152	152	72.594	72.594	plus	scaffold
137	scaffold7747	1	917	917	153	153	73.5361	73.5361	plus	scaffold
138	scaffold31365	1	1744	1744	154	154	73.8097	73.8097	plus	scaffold
139	scaffold34480	1	1402	1402	155	155	74.0834	74.0834	plus	scaffold
140	scaffold15356	1	6474	6474	156	156	74.4942	74.4942	plus	scaffold
141	scaffold16365	1	3162	3162	159	159	77.9441	77.9441	plus	scaffold
142	scaffold33227	1	122	122	160	160	78.8252	78.8252	plus	scaffold
143	scaffold33073	1	3276	3276	161	161	79.5098	79.5098	plus	scaffold
144	scaffold29589	1	1569	1569	162	162	80.8868	80.8868	plus	scaffold
145	scaffold26935	1	122	122	165	165	81.7091	81.7091	plus	scaffold
146	C1369078	1	208	208	168	168	83.9119	83.9119	plus	contig
147	scaffold32948	1	2016	2016	169	169	83.9119	83.9119	plus	scaffold
148	C1386918	1	582	582	174	174	87.2147	87.2147	plus	contig
149	scaffold84	1	122	122	175	175	87.2147	87.2147	plus	scaffold
150	C1407718	1	834	834	176	176	88.8688	88.8688	plus	contig
151	C1428406	1	807	807	177	177	91.3627	91.3627	plus	contig
152	scaffold12104	1	470	470	182	182	91.5046	91.5046	plus	scaffold
153	scaffold28925	1	1728	1728	183	183	93.0637	93.0637	plus	scaffold
154	scaffold10215	1	122	122	184	184	96.0716	96.0716	plus	scaffold
155	scaffold34000	1	106	106	185	185	96.2081	96.2081	plus	scaffold
156	scaffold3537	1	242	242	188	188	100.497	100.497	plus	scaffold
157	scaffold28057	1	6436	6436	189	189	101.418	101.418	plus	scaffold
158	scaffold16695	1	4188	4188	190	190	102.339	102.339	plus	scaffold
Total		192
LG-5
No.	contig/scaffold name	number of mapped SNPs	first SNP	last SNP	first position	last position	first cM	last cM	orientation	type
1	scaffold10043	25	430497	210368	117	197	32.4039	41.1364	minus	scaffold
2	scaffold5167	20	365527	61206	338	359	79.5157	84.8008	minus	scaffold
3	scaffold33634	17	30738	249384	262	281	65.0711	66.3028	plus	scaffold
4	scaffold33197	17	356407	38638	362	388	85.3482	87.9531	minus	scaffold
5	scaffold15935	13	218544	8891	397	409	89.8628	90.7288	minus	scaffold
6	scaffold32496	12	206069	685	231	242	52.7753	55.0101	minus	scaffold
7	scaffold21929	11	33839	137564	305	319	71.6268	75.7291	plus	scaffold
8	scaffold7124	10	45254	209844	61	71	16.3507	17.4353	plus	scaffold
9	scaffold826	10	104033	121881	140	188	33.9434	37.9919	plus	scaffold
10	scaffold9984	9	10421	35377	295	304	70.9421	71.0788	plus	scaffold
11	scaffold34257	9	14453	60224	360	371	85.2115	85.3482	plus	scaffold
12	scaffold30450	8	13054	9660	24	31	7.0095	7.0095	plus	scaffold
13	scaffold136	8	139725	24534	389	396	88.501	89.2036	minus	scaffold
14	scaffold34428	8	118717	55558	410	417	91.0024	91.9005	minus	scaffold
15	scaffold4632	7	141758	96911	100	116	29.9557	31.1346	minus	scaffold
16	scaffold4859	7	35788	108785	155	190	34.2169	38.3064	plus	scaffold
17	scaffold4634	6	65961	185852	99	113	29.5956	30.7181	plus	scaffold
18	scaffold10133	6	100922	6443	132	168	33.9434	37.5239	minus	scaffold
19	scaffold6784	6	159053	169534	169	194	37.8027	38.9502	plus	scaffold
20	scaffold5689	6	154569	23793	243	250	55.1468	60.2145	minus	scaffold
21	scaffold5096	6	169395	61600	278	288	66.3028	67.2612	minus	scaffold
22	scaffold33988	6	98150	15041	290	296	69.9823	70.9421	minus	scaffold
23	scaffold31283	6	107256	4732	334	340	78.6943	79.5157	minus	scaffold
24	scaffold14109	5	12451	2417	1	10	0	2.7355	minus	scaffold
25	scaffold33348	5	21653	33226	251	256	60.2145	62.0098	plus	scaffold
26	C1485024	5	1351	1193	313	320	75.7291	75.7291	plus	contig
27	scaffold26886	5	84508	15356	329	333	77.5133	78.1463	minus	scaffold
28	scaffold13496	4	18524	5087	4	7	2.7355	2.7355	plus	scaffold
29	scaffold34002	4	37947	83106	58	62	16.0771	16.3507	plus	scaffold
30	scaffold11276	4	2507	25713	84	87	25.3475	25.8618	plus	scaffold
31	scaffold34342	4	9588	9957	93	96	28.344	28.3546	plus	scaffold
32	scaffold140	4	186695	186762	114	198	30.7181	42.4251	plus	scaffold
33	scaffold34208	4	136160	31095	202	205	44.357	44.6306	minus	scaffold
34	scaffold18867	4	109709	39643	285	289	67.2612	68.4832	minus	scaffold
35	scaffold789	4	5899	2430	432	436	103.366	103.647	minus	scaffold
36	scaffold26708	3	133192	106396	48	53	13.4704	14.0184	minus	scaffold
37	scaffold34520	3	59689	11892	55	57	14.9794	15.1161	minus	scaffold
38	scaffold9057	3	46253	57839	80	82	22.3761	22.3761	plus	scaffold
39	scaffold5913	3	169133	214095	90	92	26.1572	27.0209	plus	scaffold
40	scaffold2054	3	54126	54566	176	178	37.8552	37.8552	plus	scaffold
41	scaffold34496	3	10658	8489	179	187	37.8552	37.9919	minus	scaffold
42	scaffold11127	3	42253	64018	218	220	48.9381	48.9381	plus	scaffold
43	scaffold3543	3	15977	23664	222	224	48.9381	49.065	plus	scaffold
44	scaffold981	3	23371	154885	226	228	50.3288	51.8504	plus	scaffold
45	scaffold26314	3	36883	9161	252	258	60.3512	63.8077	minus	scaffold
46	scaffold26410	3	20467	8299	326	328	76.8803	76.8803	plus	scaffold
47	scaffold34524	3	16448	28072	372	375	85.3482	85.3482	plus	scaffold
48	C1461060	2	698	631	3	13	2.7355	2.7355	plus	contig
49	scaffold3858	2	6498	9038	32	33	7.4203	7.4203	plus	scaffold
50	scaffold17328	2	2735	2816	39	40	11.0422	11.0422	plus	scaffold
51	scaffold7946	2	5647	5769	45	50	13.4704	13.4704	plus	scaffold
52	scaffold7386	2	24616	24704	72	73	18.799	18.799	plus	scaffold
53	C1485234	2	58314	35709	74	75	19.4189	19.8576	minus	contig
54	scaffold8736	2	26881	59267	78	79	22.1025	22.1025	plus	scaffold
55	scaffold15283	2	24271	13237	88	89	26.0095	26.1572	minus	scaffold
56	scaffold14710	2	29334	12919	97	98	28.4913	28.7877	minus	scaffold
57	scaffold4605	2	23497	23628	159	160	34.6276	34.6276	plus	scaffold
58	C1481596	2	1650	1736	170	189	37.829	38.1408	plus	contig
59	scaffold33917	2	37437	93441	206	208	44.7673	44.7673	plus	scaffold
60	C1443444	2	1046	866	209	211	45.4527	45.4527	plus	contig
61	scaffold34329	2	20670	3248	213	214	45.8634	45.8634	plus	scaffold
62	scaffold21492	2	91221	91138	229	230	52.0136	52.0136	plus	scaffold
63	scaffold34514	2	24635	14924	259	260	63.8077	63.8077	plus	scaffold
64	scaffold14539	2	9700	10681	321	322	76.1398	76.1398	plus	scaffold
65	scaffold4953	2	13143	13594	324	325	76.4696	76.4696	plus	scaffold
66	scaffold24768	2	710	547	430	431	103.092	103.092	plus	scaffold
67	scaffold2721	1	395	395	11	11	2.7355	2.7355	plus	scaffold
68	scaffold34381	1	6880	6880	12	12	2.7355	2.7355	plus	scaffold
69	scaffold251	1	13258	13258	14	14	2.8722	2.8722	plus	scaffold
70	scaffold24631	1	4704	4704	15	15	3.0089	3.0089	plus	scaffold
71	scaffold3472	1	3588	3588	16	16	3.0089	3.0089	plus	scaffold
72	scaffold34474	1	3003	3003	17	17	3.1456	3.1456	plus	scaffold
73	scaffold9039	1	4504	4504	18	18	3.2823	3.2823	plus	scaffold
74	scaffold24559	1	1768	1768	19	19	3.4534	3.4534	plus	scaffold
75	scaffold23929	1	1206	1206	20	20	3.9611	3.9611	plus	scaffold
76	scaffold6180	1	2646	2646	21	21	4.6073	4.6073	plus	scaffold
77	scaffold23441	1	9630	9630	22	22	6.082	6.082	plus	scaffold
78	scaffold33711	1	3596	3596	23	23	6.8494	6.8494	plus	scaffold
79	scaffold11110	1	3667	3667	34	34	7.5885	7.5885	plus	scaffold
80	scaffold21500	1	6978	6978	35	35	8.0308	8.0308	plus	scaffold
81	C1395162	1	693	693	36	36	10.3496	10.3496	plus	contig
82	C1429714	1	1337	1337	37	37	10.6793	10.6793	plus	contig
83	scaffold10472	1	1616	1616	38	38	11.0422	11.0422	plus	scaffold
84	scaffold23685	1	1285	1285	41	41	11.3159	11.3159	plus	scaffold
85	C1448100	1	1105	1105	42	42	11.864	11.864	plus	contig
86	C1395748	1	634	634	43	43	12.0007	12.0007	plus	contig
87	C1467488	1	2816	2816	44	44	12.5979	12.5979	plus	contig
88	C1482134	1	5050	5050	46	46	13.4704	13.4704	plus	contig
89	scaffold26165	1	2979	2979	47	47	13.4704	13.4704	plus	scaffold
90	scaffold2870	1	2686	2686	49	49	13.4704	13.4704	plus	scaffold
91	scaffold2125	1	1167	1167	51	51	13.4704	13.4704	plus	scaffold
92	C1439578	1	1496	1496	54	54	14.9794	14.9794	plus	contig
93	scaffold1981	1	103494	103494	76	76	20.7301	20.7301	plus	scaffold
94	scaffold17272	1	33002	33002	77	77	21.4493	21.4493	plus	scaffold
95	scaffold14935	1	14063	14063	83	83	23.8788	23.8788	plus	scaffold
96	scaffold34317	1	20373	20373	103	103	30.1185	30.1185	plus	scaffold
97	scaffold3420	1	26223	26223	109	109	30.5814	30.5814	plus	scaffold
98	scaffold34229	1	27982	27982	110	110	30.5814	30.5814	plus	scaffold
99	scaffold5342	1	163604	163604	115	115	31.0038	31.0038	plus	scaffold
100	scaffold3758	1	172569	172569	131	131	33.8067	33.8067	plus	scaffold
101	scaffold2491	1	6254	6254	135	135	33.9434	33.9434	plus	scaffold
102	scaffold31869	1	21756	21756	136	136	33.9434	33.9434	plus	scaffold
103	scaffold34478	1	5970	5970	137	137	33.9434	33.9434	plus	scaffold
104	scaffold5747	1	47200	47200	138	138	33.9434	33.9434	plus	scaffold
105	scaffold8207	1	25007	25007	139	139	33.9434	33.9434	plus	scaffold
106	scaffold28463	1	156175	156175	147	147	33.9434	33.9434	plus	scaffold
107	scaffold24018	1	36205	36205	165	165	34.9776	34.9776	plus	scaffold
108	scaffold2202	1	71479	71479	167	167	36.342	36.342	plus	scaffold
109	C1484034	1	4227	4227	171	171	37.8552	37.8552	plus	contig
110	C1484310	1	3029	3029	172	172	37.8552	37.8552	plus	contig
111	scaffold1241	1	73264	73264	173	173	37.8552	37.8552	plus	scaffold
112	scaffold3911	1	20675	20675	181	181	37.8552	37.8552	plus	scaffold
113	scaffold34107	1	16252	16252	191	191	38.3064	38.3064	plus	scaffold
114	scaffold31199	1	14341	14341	196	196	40.0336	40.0336	plus	scaffold
115	scaffold34479	1	2095	2095	199	199	43.9445	43.9445	plus	scaffold
116	scaffold19141	1	13641	13641	200	200	43.9467	43.9467	plus	scaffold
117	scaffold6252	1	27763	27763	201	201	44.0834	44.0834	plus	scaffold
118	scaffold21432	1	5547	5547	207	207	44.7673	44.7673	plus	scaffold
119	scaffold21365	1	2956	2956	210	210	45.4527	45.4527	plus	scaffold
120	scaffold32983	1	34	34	212	212	45.8634	45.8634	plus	scaffold
121	scaffold30565	1	67064	67064	215	215	46.6865	46.6865	plus	scaffold
122	scaffold8135	1	2831	2831	216	216	47.8123	47.8123	plus	scaffold
123	C1405934	1	727	727	217	217	48.9381	48.9381	plus	contig
124	scaffold14722	1	35520	35520	221	221	48.9381	48.9381	plus	scaffold
125	scaffold6598	1	8093	8093	225	225	49.2559	49.2559	plus	scaffold
126	scaffold385	1	4974	4974	244	244	55.1468	55.1468	plus	scaffold
127	scaffold22561	1	3141	3141	245	245	55.3486	55.3486	plus	scaffold
128	scaffold27317	1	50657	50657	261	261	64.3018	64.3018	plus	scaffold
129	scaffold29241	1	2180	2180	279	279	66.3028	66.3028	plus	scaffold
130	scaffold34373	1	2384	2384	323	323	76.4217	76.4217	plus	scaffold
131	scaffold22838	1	1087	1087	418	418	93.8807	93.8807	plus	scaffold
132	C1448580	1	2372	2372	419	419	94.5554	94.5554	plus	contig
133	scaffold8125	1	523	523	420	420	95.0836	95.0836	plus	scaffold
134	scaffold21845	1	1381	1381	421	421	95.2922	95.2922	plus	scaffold
135	scaffold8100	1	174	174	422	422	96.6027	96.6027	plus	scaffold
136	scaffold11053	1	122	122	423	423	99.256	99.256	plus	scaffold
137	scaffold9590	1	4219	4219	424	424	101.253	101.253	plus	scaffold
138	C1402956	1	453	453	425	425	102.545	102.545	plus	contig
139	C1448588	1	122	122	426	426	102.545	102.545	plus	contig
140	scaffold26949	1	3741	3741	427	427	102.545	102.545	plus	scaffold
141	scaffold12939	1	356	356	428	428	102.819	102.819	plus	scaffold
142	scaffold19352	1	625	625	429	429	102.956	102.956	plus	scaffold
143	scaffold3146	1	2149	2149	433	433	103.366	103.366	plus	scaffold
Total		436
LG_6
No.	contig/scaffold name	number of mapped SNPs	first SNP	last SNP	first position	last position	first cM	last cM	orientation	type
1	scaffold27982	24	210061	271934	1	26	0	1.1072	plus	scaffold
2	scaffold32331	11	20141	124643	64	76	10.534	10.9733	plus	scaffold
3	scaffold15526	8	181527	52575	87	95	13.5821	14.4027	minus	scaffold
4	scaffold30501	6	111627	45216	42	50	9.1103	9.5206	minus	scaffold
5	scaffold33442	6	56998	29325	114	119	22.9986	23.5817	minus	scaffold
6	scaffold7236	6	2951	932	189	194	78.4125	78.4125	plus	scaffold
7	scaffold3940	6	3479	3299	228	233	86.427	86.427	plus	scaffold
8	scaffold34300	5	42044	132019	27	31	2.0075	3.9859	plus	scaffold
9	scaffold32153	4	7821	16620	44	51	9.5206	9.5206	plus	scaffold
10	scaffold3186	4	70990	101319	53	58	9.9312	10.068	plus	scaffold
11	C1462140	4	2317	2079	180	187	78.2758	78.2758	plus	contig
12	scaffold2986	3	18641	114990	32	37	5.6077	8.4262	plus	scaffold
13	scaffold34503	3	42771	6413	34	39	5.892	8.5629	minus	scaffold
14	scaffold31524	3	18101	9819	56	62	10.068	10.2047	minus	scaffold
15	scaffold9272	3	20288	20405	59	63	10.2047	10.3547	plus	scaffold
16	scaffold34513	3	7034	8683	77	79	10.9733	10.9733	plus	scaffold
17	C1478068	3	2906	3015	80	82	11.11	11.11	plus	contig
18	C1483798	3	12392	15132	101	103	15.071	15.071	plus	contig
19	scaffold34312	3	43635	116748	104	106	15.4816	16.8573	plus	scaffold
20	scaffold7878	3	122	735	132	140	38.2113	38.2113	plus	scaffold
21	scaffold17964	3	1011	942	175	177	78.1391	78.1391	plus	scaffold
22	scaffold7454	3	6373	1139	267	269	89.5277	90.3986	minus	scaffold
23	scaffold26922	3	1128	956	304	306	96.495	96.495	plus	scaffold
24	scaffold30016	2	11627	3632	11	12	0.5603	0.5603	plus	scaffold
25	C1367158	2	673	597	36	38	7.233	8.4262	minus	contig
26	scaffold11230	2	16199	20364	40	41	8.9736	8.9736	plus	scaffold
27	scaffold31215	2	23386	23640	74	75	10.9733	10.9733	plus	scaffold
28	scaffold32720	2	23839	7531	83	84	12.0711	12.0711	plus	scaffold
29	scaffold2240	2	21368	21469	85	86	12.3447	12.3447	plus	scaffold
30	scaffold23170	2	60392	96267	96	97	14.6685	14.9343	plus	scaffold
31	C1424606	2	1382	1299	98	99	15.071	15.071	plus	contig
32	scaffold33965	2	15520	52266	108	109	18.3656	18.9892	plus	scaffold
33	scaffold34450	2	9959	114	110	111	19.4755	19.6232	minus	scaffold
34	scaffold10739	2	2994	6412	112	113	19.7709	21.0732	plus	scaffold
35	scaffold34510	2	132999	22349	121	122	24.5278	26.5447	minus	scaffold
36	scaffold29634	2	56659	59274	123	124	26.9473	26.9473	plus	scaffold
37	scaffold34517	2	19340	19416	125	126	27.084	27.084	plus	scaffold
38	scaffold2869	2	12092	12921	137	138	38.2113	38.2113	plus	scaffold
39	C1424188	2	642	1466	149	150	62.181	62.4196	plus	contig
40	C1402228	2	1174	1037	153	156	68.3549	68.3549	plus	contig
41	scaffold23246	2	483	580	162	163	69.8603	69.8603	plus	scaffold
42	scaffold14014	2	3315	6631	164	165	70.4083	70.4083	plus	scaffold
43	scaffold14130	2	4687	4782	168	169	72.808	72.808	plus	scaffold
44	C1407292	2	494	560	178	179	78.1391	78.1391	plus	contig
45	C1442146	2	1290	658	182	183	78.2758	78.2758	plus	contig
46	C1430198	2	1124	1659	200	201	80.1933	80.1933	plus	contig
47	scaffold1699	2	2540	2756	218	219	84.4045	84.4045	plus	scaffold
48	scaffold16239	2	122	254	225	226	86.2902	86.2902	plus	scaffold
49	scaffold25286	2	2462	427	259	260	89.1992	89.1992	plus	scaffold
50	C1386180	2	209	279	263	264	89.3359	89.3359	plus	contig
51	C1432960	2	834	745	266	270	89.5277	91.214	minus	contig
52	C1428070	2	232	442	275	276	92.1721	92.1721	plus	contig
53	scaffold15379	2	918	759	277	278	92.5828	92.5828	plus	scaffold
54	scaffold12998	2	3848	3941	286	287	94.6378	94.6378	plus	scaffold
55	C1447538	2	1464	1589	299	300	96.495	96.495	plus	contig
56	scaffold5172	1	19157	19157	52	52	9.5206	9.5206	plus	scaffold
57	scaffold33624	1	20134	20134	61	61	10.2047	10.2047	plus	scaffold
58	scaffold2239	1	19904	19904	89	89	13.5821	13.5821	plus	scaffold
59	C1462862	1	2219	2219	100	100	15.071	15.071	plus	contig
60	scaffold13833	1	28346	28346	107	107	17.5426	17.5426	plus	scaffold
61	scaffold34515	1	21770	21770	120	120	24.192	24.192	plus	scaffold
62	scaffold19655	1	3241	3241	127	127	29.8556	29.8556	plus	scaffold
63	scaffold20203	1	1335	1335	128	128	33.1913	33.1913	plus	scaffold
64	scaffold15081	1	446	446	129	129	37.5268	37.5268	plus	scaffold
65	scaffold8120	1	51478	51478	130	130	38.0745	38.0745	plus	scaffold
66	scaffold8778	1	18951	18951	131	131	38.0745	38.0745	plus	scaffold
67	scaffold2585	1	15570	15570	133	133	38.2113	38.2113	plus	scaffold
68	scaffold12961	1	3291	3291	134	134	38.2113	38.2113	plus	scaffold
69	scaffold18352	1	10111	10111	135	135	38.2113	38.2113	plus	scaffold
70	scaffold216	1	53621	53621	136	136	38.2113	38.2113	plus	scaffold
71	scaffold9688	1	1513	1513	141	141	38.2113	38.2113	plus	scaffold
72	scaffold4772	1	4406	4406	142	142	38.2946	38.2946	plus	scaffold
73	scaffold21271	1	21035	21035	143	143	39.3887	39.3887	plus	scaffold
74	scaffold16685	1	27758	27758	144	144	39.9829	39.9829	plus	scaffold
75	scaffold7096	1	6616	6616	145	145	43.3935	43.3935	plus	scaffold
76	scaffold28125	1	3971	3971	146	146	44.86	44.86	plus	scaffold
77	scaffold26361	1	413	413	147	147	46.3749	46.3749	plus	scaffold
78	scaffold2019	1	9665	9665	148	148	47.1866	47.1866	plus	scaffold
79	scaffold7183	1	692	692	151	151	65.7261	65.7261	plus	scaffold
80	C1403436	1	763	763	152	152	68.2184	68.2184	plus	contig
81	C1442754	1	1887	1887	154	154	68.3549	68.3549	plus	contig
82	scaffold16998	1	1713	1713	155	155	68.3549	68.3549	plus	scaffold
83	scaffold16126	1	1995	1995	157	157	68.4917	68.4917	plus	scaffold
84	C1465702	1	405	405	158	158	68.6283	68.6283	plus	contig
85	C1405178	1	697	697	159	159	69.1763	69.1763	plus	contig
86	scaffold11170	1	237	237	160	160	69.313	69.313	plus	scaffold
87	scaffold4326	1	1236	1236	161	161	69.6781	69.6781	plus	scaffold
88	scaffold1511	1	6094	6094	166	166	71.7847	71.7847	plus	scaffold
89	C1404576	1	559	559	167	167	71.9748	71.9748	plus	contig
90	C1442296	1	853	853	170	170	73.2874	73.2874	plus	contig
91	C1460260	1	2876	2876	171	171	74.3791	74.3791	plus	contig
92	C1402686	1	322	322	172	172	74.8575	74.8575	plus	contig
93	scaffold19636	1	661	661	173	173	76.4816	76.4816	plus	scaffold
94	C1445932	1	1241	1241	174	174	78.1391	78.1391	plus	contig
95	C1423992	1	1075	1075	181	181	78.2758	78.2758	plus	contig
96	scaffold946	1	4540	4540	186	186	78.2758	78.2758	plus	scaffold
97	C1434934	1	1652	1652	188	188	78.4125	78.4125	plus	contig
98	scaffold3751	1	898	898	195	195	78.6862	78.6862	plus	scaffold
99	scaffold11623	1	1964	1964	196	196	79.3718	79.3718	plus	scaffold
100	C1381698	1	791	791	197	197	79.5085	79.5085	plus	contig
101	C1382156	1	577	577	198	198	79.5085	79.5085	plus	contig
102	C1424186	1	1199	1199	199	199	79.6452	79.6452	plus	contig
103	C1459786	1	1317	1317	202	202	80.1933	80.1933	plus	contig
104	scaffold11988	1	1602	1602	203	203	80.604	80.604	plus	scaffold
105	C1424670	1	496	496	204	204	81.1521	81.1521	plus	contig
106	C1371366	1	805	805	205	205	81.7001	81.7001	plus	contig
107	scaffold32801	1	949	949	206	206	81.7001	81.7001	plus	scaffold
108	C1387760	1	188	188	207	207	81.7001	81.7001	plus	contig
109	C1417552	1	663	663	208	208	82.1109	82.1109	plus	contig
110	scaffold20233	1	1852	1852	209	209	82.1109	82.1109	plus	scaffold
111	C1385266	1	489	489	210	210	82.6589	82.6589	plus	contig
112	scaffold17530	1	843	843	211	211	82.6589	82.6589	plus	scaffold
113	scaffold8094	1	508	508	212	212	82.6589	82.6589	plus	scaffold
114	scaffold9753	1	230	230	213	213	82.6589	82.6589	plus	scaffold
115	scaffold17781	1	1775	1775	214	214	82.9576	82.9576	plus	scaffold
116	scaffold3281	1	503	503	215	215	83.1445	83.1445	plus	scaffold
117	C1366840	1	569	569	216	216	83.4433	83.4433	plus	contig
118	scaffold1612	1	857	857	217	217	84.4045	84.4045	plus	scaffold
119	scaffold823	1	1147	1147	220	220	84.4045	84.4045	plus	scaffold
120	scaffold20968	1	2130	2130	221	221	85.3656	85.3656	plus	scaffold
121	scaffold7932	1	2592	2592	222	222	85.3656	85.3656	plus	scaffold
122	scaffold29	1	417	417	223	223	85.691	85.691	plus	scaffold
123	scaffold14876	1	1453	1453	224	224	86.1536	86.1536	plus	scaffold
124	scaffold9573	1	1884	1884	227	227	86.2902	86.2902	plus	scaffold
125	scaffold7512	1	165	165	234	234	86.427	86.427	plus	scaffold
126	C1394948	1	585	585	235	235	86.975	86.975	plus	contig
127	scaffold11515	1	122	122	236	236	86.975	86.975	plus	scaffold
128	scaffold5609	1	122	122	237	237	86.975	86.975	plus	scaffold
129	scaffold9914	1	811	811	238	238	86.975	86.975	plus	scaffold
130	scaffold8657	1	1327	1327	239	239	86.975	86.975	plus	scaffold
131	C1443702	1	1122	1122	240	240	87.1381	87.1381	plus	contig
132	C1372476	1	734	734	241	241	87.3012	87.3012	plus	contig
133	scaffold17981	1	1476	1476	242	242	87.5748	87.5748	plus	scaffold
134	scaffold27348	1	959	959	243	243	87.5748	87.5748	plus	scaffold
135	scaffold28394	1	1526	1526	244	244	87.5748	87.5748	plus	scaffold
136	C1400070	1	945	945	245	245	87.5748	87.5748	plus	contig
137	scaffold1383	1	333	333	246	246	87.7115	87.7115	plus	scaffold
138	C1382536	1	602	602	247	247	87.7115	87.7115	plus	contig
139	C1409558	1	868	868	248	248	87.7115	87.7115	plus	contig
140	C1446976	1	676	676	249	249	87.7115	87.7115	plus	contig
141	scaffold10982	1	2271	2271	250	250	87.7115	87.7115	plus	scaffold
142	scaffold14432	1	1283	1283	251	251	87.7115	87.7115	plus	scaffold
143	scaffold14946	1	3912	3912	252	252	87.7115	87.7115	plus	scaffold
144	scaffold3389	1	1150	1150	253	253	88.113	88.113	plus	scaffold
145	scaffold7943	1	790	790	254	254	88.6518	88.6518	plus	scaffold
146	C1414894	1	1017	1017	255	255	89.0625	89.0625	plus	contig
147	scaffold19227	1	917	917	256	256	89.0625	89.0625	plus	scaffold
148	C1416134	1	467	467	257	257	89.0625	89.0625	plus	contig
149	scaffold27628	1	921	921	258	258	89.1992	89.1992	plus	scaffold
150	scaffold26242	1	1510	1510	261	261	89.1992	89.1992	plus	scaffold
151	scaffold17942	1	2006	2006	262	262	89.1992	89.1992	plus	scaffold
152	scaffold20270	1	996	996	265	265	89.3359	89.3359	plus	scaffold
153	scaffold24629	1	3002	3002	271	271	91.214	91.214	plus	scaffold
154	C1449512	1	731	731	272	272	91.6247	91.6247	plus	contig
155	scaffold15031	1	1670	1670	273	273	91.6247	91.6247	plus	scaffold
156	C1425814	1	399	399	274	274	91.7614	91.7614	plus	contig
157	scaffold13614	1	533	533	279	279	92.9936	92.9936	plus	scaffold
158	scaffold707	1	1932	1932	280	280	92.9936	92.9936	plus	scaffold
159	C1446086	1	1380	1380	281	281	93.8168	93.8168	plus	contig
160	C1404140	1	1081	1081	282	282	94.0904	94.0904	plus	contig
161	C1468228	1	2426	2426	283	283	94.0904	94.0904	plus	contig
162	C1430388	1	1382	1382	284	284	94.0904	94.0904	plus	contig
163	C1413720	1	1303	1303	285	285	94.5011	94.5011	plus	contig
164	C1367802	1	586	586	288	288	94.8821	94.8821	plus	contig
165	scaffold17167	1	154	154	289	289	95.5381	95.5381	plus	scaffold
166	scaffold5519	1	122	122	290	290	95.5381	95.5381	plus	scaffold
167	scaffold28489	1	1896	1896	291	291	95.6748	95.6748	plus	scaffold
168	scaffold2433	1	2083	2083	292	292	95.8115	95.8115	plus	scaffold
169	scaffold8485	1	468	468	293	293	95.8115	95.8115	plus	scaffold
170	scaffold301	1	657	657	294	294	96.0851	96.0851	plus	scaffold
171	scaffold10727	1	170	170	295	295	96.2217	96.2217	plus	scaffold
172	scaffold3864	1	2921	2921	296	296	96.3584	96.3584	plus	scaffold
173	C1459258	1	2039	2039	297	297	96.495	96.495	plus	contig
174	C1425638	1	1327	1327	298	298	96.495	96.495	plus	contig
175	C1452814	1	465	465	301	301	96.495	96.495	plus	contig
176	C1464504	1	2513	2513	302	302	96.495	96.495	plus	contig
177	scaffold17502	1	4933	4933	303	303	96.495	96.495	plus	scaffold
178	scaffold27785	1	1237	1237	307	307	96.495	96.495	plus	scaffold
179	scaffold3687	1	837	837	308	308	98.008	98.008	plus	scaffold
Total		308
LG_7
No.	contig/scaffold name	number of mapped SNPs	first SNP	last SNP	first position	last position	first cM	last cM	orientation	type
1	scaffold7796	66	77921	935395	72	137	27.8928	32.7692	plus	scaffold
2	scaffold27139	28	395750	6899	144	171	36.2492	40.8723	minus	scaffold
3	scaffold15478	22	283458	30804	19	40	10.3628	18.5688	minus	scaffold
4	scaffold34493	7	39684	69493	59	65	27.4771	27.4771	plus	scaffold
5	scaffold34335	6	16846	179707	138	143	33.8042	35.1497	plus	scaffold
6	scaffold12953	5	37399	24053	54	71	27.4771	27.6192	minus	scaffold
7	C1485142	4	52155	1914	41	44	18.9795	20.0916	minus	contig
8	scaffold14197	4	90130	5701	51	56	26.9297	27.4771	minus	scaffold
9	scaffold1330	3	19153	2012	16	18	9.127	9.2636	minus	scaffold
10	scaffold25198	3	19984	9704	57	68	27.4771	27.4771	plus	scaffold
11	scaffold10256	2	122	188	1	2	0	0	plus	scaffold
12	scaffold12212	2	1966	4285	3	4	0	0	plus	scaffold
13	C1483284	2	6215	8658	53	66	27.4771	27.4771	plus	contig
14	scaffold25457	2	1023	930	173	174	42.1087	42.1087	plus	scaffold
15	scaffold4240	2	1456	603	177	178	44.312	44.312	plus	scaffold
16	scaffold14185	1	1992	1992	5	5	0	0	plus	scaffold
17	scaffold2801	1	502	502	6	6	0	0	plus	scaffold
18	C1376646	1	291	291	7	7	0.1367	0.1367	plus	contig
19	scaffold20217	1	2841	2841	8	8	0.1367	0.1367	plus	scaffold
20	scaffold23023	1	2590	2590	9	9	0.1367	0.1367	plus	scaffold
21	scaffold28303	1	508	508	10	10	0.1367	0.1367	plus	scaffold
22	scaffold2142	1	130	130	11	11	0.4103	0.4103	plus	scaffold
23	scaffold135	1	877	877	12	12	0.9368	0.9368	plus	scaffold
24	scaffold12511	1	211	211	13	13	3.4055	3.4055	plus	scaffold
25	scaffold4128	1	2053	2053	14	14	6.4544	6.4544	plus	scaffold
26	scaffold25254	1	1144	1144	15	15	8.3428	8.3428	plus	scaffold
27	C1460394	1	121	121	45	45	20.8449	20.8449	plus	contig
28	scaffold31659	1	384	384	46	46	22.4286	22.4286	plus	scaffold
29	scaffold30841	1	645	645	47	47	23.9834	23.9834	plus	scaffold
30	scaffold2930	1	1033	1033	48	48	25.6749	25.6749	plus	scaffold
31	scaffold14476	1	1573	1573	49	49	25.9685	25.9685	plus	scaffold
32	scaffold5383	1	122	122	50	50	25.9685	25.9685	plus	scaffold
33	scaffold24468	1	365	365	172	172	41.972	41.972	plus	scaffold
34	scaffold19768	1	5893	5893	175	175	42.6568	42.6568	plus	scaffold
35	scaffold29483	1	122	122	176	176	42.6568	42.6568	plus	scaffold
36	scaffold6361	1	121	121	179	179	44.5856	44.5856	plus	scaffold
37	scaffold3179	1	10656	10656	180	180	44.7223	44.7223	plus	scaffold
38	scaffold15276	1	5294	5294	181	181	45.3329	45.3329	plus	scaffold
39	scaffold30820	1	7707	7707	182	182	45.6687	45.6687	plus	scaffold
40	scaffold1353	1	1782	1782	183	183	47.0775	47.0775	plus	scaffold
41	scaffold26629	1	2820	2820	184	184	47.7	47.7	plus	scaffold
42	scaffold21252	1	1620	1620	185	185	47.8884	47.8884	plus	scaffold
43	scaffold20822	1	9341	9341	186	186	48.0769	48.0769	plus	scaffold
44	scaffold27622	1	122	122	187	187	48.0769	48.0769	plus	scaffold
45	scaffold22940	1	1225	1225	188	188	48.2644	48.2644	plus	scaffold
46	scaffold10790	1	466	466	189	189	48.452	48.452	plus	scaffold
47	scaffold8532	1	21297	21297	190	190	48.452	48.452	plus	scaffold
48	scaffold17432	1	80064	80064	191	191	48.5887	48.5887	plus	scaffold
49	scaffold13205	1	1919	1919	192	192	48.5887	48.5887	plus	scaffold
50	scaffold18697	1	9934	9934	193	193	48.7255	48.7255	plus	scaffold
51	C1378906	1	971	971	194	194	48.8622	48.8622	plus	contig
52	scaffold20716	1	2154	2154	195	195	48.8622	48.8622	plus	scaffold
53	scaffold7872	1	122	122	196	196	48.8622	48.8622	plus	scaffold
54	scaffold10451	1	697	697	197	197	49.3007	49.3007	plus	scaffold
Total		197
LG_8
No.	contig/scaffold name	number of mapped SNPs	first SNP	last SNP	first position	last position	first cM	last cM	orientation	type
1	scaffold13225	36	3891	355041	161	196	66.3081	67.4293	plus	scaffold
2	scaffold33374	30	101176	225052	279	308	81.0543	81.8747	plus	scaffold
3	scaffold33868	27	342548	3508	197	223	67.5659	76.0542	minus	scaffold
4	scaffold12832	26	442896	63934	372	405	88.9362	94.2577	minus	scaffold
5	scaffold34353	24	11911	350964	401	429	93.8474	96.4242	plus	scaffold
6	scaffold6736	19	58797	331202	224	242	76.1909	77.8863	plus	scaffold
7	scaffold23855	19	275501	15861	326	344	84.0654	85.1621	minus	scaffold
8	scaffold5384	19	196686	26151	358	377	86.6903	89.0728	minus	scaffold
9	scaffold24125	17	196853	50030	245	261	78.1599	79.3911	minus	scaffold
10	scaffold17472	16	6580	278204	99	114	54.344	59.3056	plus	scaffold
11	scaffold29869	14	211373	193174	432	445	97.1543	99.2508	minus	scaffold
12	scaffold8284	9	6094	104522	135	143	63.2641	63.9481	plus	scaffold
13	scaffold32821	9	104595	222758	144	154	64.359	65.5418	plus	scaffold
14	scaffold32575	9	28806	159119	317	325	82.8326	83.5174	plus	scaffold
15	scaffold30238	8	19397	29530	115	122	59.5792	59.6502	plus	scaffold
16	scaffold34134	8	11190	100685	268	276	79.8122	80.9176	plus	scaffold
17	scaffold26480	7	23819	75798	345	352	85.8476	86.2796	plus	scaffold
18	scaffold2744	6	150835	26158	85	90	42.7704	45.6858	minus	scaffold
19	scaffold34485	6	60489	60946	123	130	59.7213	59.7213	plus	scaffold
20	scaffold34410	6	73222	32287	262	267	79.3911	79.6645	minus	scaffold
21	scaffold30973	5	6429	101171	94	98	52.603	54.0897	plus	scaffold
22	scaffold33915	5	10653	5218	312	316	82.559	82.559	plus	scaffold
23	scaffold2737	5	141273	53322	346	357	85.9953	86.6903	minus	scaffold
24	scaffold11723	5	118215	86600	422	431	96.0792	96.6062	minus	scaffold
25	scaffold17294	4	9149	9239	38	42	18.2569	18.2569	plus	scaffold
26	scaffold2001	3	13847	8733	48	50	19.9678	19.9678	plus	scaffold
27	scaffold6021	3	2255	3961	72	74	23.8679	23.8679	plus	scaffold
28	scaffold21998	3	8651	56365	132	134	61.4362	61.9365	plus	scaffold
29	scaffold34110	3	16997	18698	155	157	65.898	65.898	plus	scaffold
30	scaffold32451	3	34934	13506	275	278	80.644	81.0543	minus	scaffold
31	scaffold24094	3	43439	16868	309	311	82.2854	82.2854	plus	scaffold
32	scaffold23639	2	1163	57	1	3	0	0.137	minus	scaffold
33	scaffold17810	2	1522	2053	11	12	10.2139	10.2139	plus	scaffold
34	scaffold3176	2	7837	6575	14	15	11.1731	11.1731	plus	scaffold
35	scaffold32968	2	16238	16321	22	23	16.4718	16.4718	plus	scaffold
36	scaffold12856	2	3778	3843	24	25	17.7101	17.7101	plus	scaffold
37	scaffold21645	2	7320	7425	29	30	17.8468	17.8468	plus	scaffold
38	C1456800	2	2024	2107	35	36	18.1202	18.1202	plus	contig
39	scaffold5919	2	808	677	43	44	18.2569	18.2569	plus	scaffold
40	scaffold29875	2	1364	1438	51	52	20.2414	20.2414	plus	scaffold
41	scaffold26418	2	914	5655	56	64	21.8704	21.8704	plus	scaffold
42	scaffold31111	2	125	264	57	58	21.8704	21.8704	plus	scaffold
43	scaffold4643	2	15365	2791	61	63	21.8704	21.8704	plus	scaffold
44	C1455818	2	2099	993	62	67	21.8704	22.9211	minus	contig
45	scaffold10781	2	2272	2338	69	70	23.8679	23.8679	plus	scaffold
46	scaffold34423	2	36014	26192	92	93	52.3298	52.4662	minus	scaffold
47	scaffold33083	2	15623	24523	150	152	64.359	64.4038	plus	scaffold
48	scaffold32214	2	8792	14279	159	160	66.1714	66.1714	plus	scaffold
49	scaffold29778	2	6572	6683	243	244	77.8863	77.8863	plus	scaffold
50	scaffold6112	1	1230	1230	2	2	0.0672	0.0672	plus	scaffold
51	scaffold12971	1	754	754	4	4	0.8226	0.8226	plus	scaffold
52	scaffold28091	1	2080	2080	5	5	0.8226	0.8226	plus	scaffold
53	scaffold14022	1	2901	2901	6	6	0.9593	0.9593	plus	scaffold
54	scaffold17154	1	2858	2858	7	7	2.0539	2.0539	plus	scaffold
55	scaffold19348	1	996	996	8	8	5.534	5.534	plus	scaffold
56	C1404298	1	1093	1093	9	9	5.9487	5.9487	plus	contig
57	C1400560	1	574	574	10	10	10.0774	10.0774	plus	contig
58	C1376088	1	260	260	13	13	10.4875	10.4875	plus	contig
59	C1392086	1	1105	1105	16	16	11.8588	11.8588	plus	contig
60	scaffold12586	1	1021	1021	17	17	11.8588	11.8588	plus	scaffold
61	scaffold19927	1	294	294	18	18	13.2054	13.2054	plus	scaffold
62	C1447494	1	774	774	19	19	13.8611	13.8611	plus	contig
63	C1459922	1	122	122	20	20	14.2719	14.2719	plus	contig
64	scaffold29782	1	1680	1680	21	21	15.5102	15.5102	plus	scaffold
65	scaffold26872	1	26723	26723	26	26	17.7101	17.7101	plus	scaffold
66	scaffold25384	1	1052	1052	27	27	17.7101	17.7101	plus	scaffold
67	C1419494	1	346	346	28	28	17.8468	17.8468	plus	contig
68	scaffold13963	1	6575	6575	31	31	17.9835	17.9835	plus	scaffold
69	C1392276	1	526	526	32	32	17.9835	17.9835	plus	contig
70	C1480876	1	5930	5930	33	33	17.9835	17.9835	plus	contig
71	scaffold23353	1	2134	2134	34	34	18.1202	18.1202	plus	scaffold
72	scaffold19505	1	5740	5740	37	37	18.1202	18.1202	plus	scaffold
73	C1392910	1	596	596	39	39	18.2569	18.2569	plus	contig
74	scaffold21458	1	3047	3047	45	45	18.3937	18.3937	plus	scaffold
75	scaffold31228	1	9271	9271	46	46	18.3937	18.3937	plus	scaffold
76	scaffold12817	1	2767	2767	47	47	18.6981	18.6981	plus	scaffold
77	scaffold9901	1	23643	23643	53	53	20.8491	20.8491	plus	scaffold
78	C1420732	1	791	791	54	54	21.8704	21.8704	plus	contig
79	C1421828	1	459	459	55	55	21.8704	21.8704	plus	contig
80	scaffold5288	1	17871	17871	59	59	21.8704	21.8704	plus	scaffold
81	scaffold7398	1	32033	32033	60	60	21.8704	21.8704	plus	scaffold
82	scaffold1965	1	4568	4568	65	65	21.8704	21.8704	plus	scaffold
83	scaffold31629	1	10349	10349	66	66	22.0856	22.0856	plus	scaffold
84	scaffold34491	1	8498	8498	68	68	23.6548	23.6548	plus	scaffold
85	scaffold20227	1	5048	5048	71	71	23.8679	23.8679	plus	scaffold
86	C1450592	1	1659	1659	75	75	23.8679	23.8679	plus	contig
87	scaffold22950	1	1041	1041	76	76	24.0311	24.0311	plus	scaffold
88	scaffold15771	1	7623	7623	77	77	24.1942	24.1942	plus	scaffold
89	scaffold7985	1	17135	17135	78	78	25.8498	25.8498	plus	scaffold
90	scaffold3324	1	1666	1666	79	79	26.9498	26.9498	plus	scaffold
91	scaffold11161	1	461	461	80	80	26.9498	26.9498	plus	scaffold
92	scaffold1010	1	122	122	81	81	27.0864	27.0864	plus	scaffold
93	scaffold25985	1	122	122	82	82	28.325	28.325	plus	scaffold
94	scaffold24749	1	194	194	83	83	31.6731	31.6731	plus	scaffold
95	scaffold14984	1	884	884	84	84	31.9475	31.9475	plus	scaffold
96	scaffold27515	1	4456	4456	91	91	47.8478	47.8478	plus	scaffold
97	scaffold12394	1	4438	4438	124	124	59.7213	59.7213	plus	scaffold
98	scaffold34350	1	54083	54083	125	125	59.7213	59.7213	plus	scaffold
99	scaffold17926	1	115257	115257	131	131	60.8249	60.8249	plus	scaffold
100	scaffold34452	1	35546	35546	158	158	66.0347	66.0347	plus	scaffold
101	scaffold1922	1	694	694	353	353	86.6903	86.6903	plus	scaffold
Total		445

## Sheet: D
Number of mapped SNPs per linkge group
	I		II		III
LG	Number of of contigs	Number of of corrsponding SNPs	Number of of scaffolds	Number of corrsponding SNPs	Number of of contigs and scaffolds	Sum of number of corrsponding SNPs
1	15	17	86	428	101	445
2	18	26	125	410	143	436
3	5	5	87	349	92	354
4	57	75	122	233	179	308
5	59	65	145	173	204	238
6	5	9	49	188	54	197
7	31	43	127	149	158	192
8	22	32	91	128	113	160
Total	212	272	832	2058	1044	2330
Number of contigs and scaffolds mapped to each of the eight linkage groups by tag haplotypes
LG	No of contigs	no of scaffold	Total
1	289	1698	1987
2	179	969	1148
3	83	621	704
4	238	1239	1477
5	79	417	496
6	189	969	1158
7	134	1374	1508
8	114	666	780
Total	1305	7953	9258
Number of contigs and scaffolds mapped to each of the eight linkage groups by SNPs and tag haplotypes and size of each linkage group by cM
LG	Number of of contigs	Number of scafolds	Number of contigs and scaffolds	cM
1	348	1843	2191	72.2927
2	201	1060	1261	50.4752
3	88	708	796	91.4438
4	269	1366	1635	105.818
5	97	542	639	103.366
6	246	1091	1337	98.008
7	139	1423	1562	49.3007
8	129	752	881	99.25
Total	1517	8785	10302
