# Supplementary material for: High-Density Genetic Linkage Mapping of Lepidium Based on Genotyping-by-Sequencing SNPs and Segregating Contig Tag Haplotypes
Source: Front Plant Sci. 2020 Apr 30;11:448. doi: 10.3389/fpls.2020.00448 (PMC7204607; doi:10.3389/fpls.2020.00448)
Supplement: TABLE S2 — (A) List of contigs/scaffolds mapped by SNPs, and (B) cumulative percentage of contigs with >1 mapped SNPs. [file Table_2.XLSX]

## Sheet: Caption
Tables S2. (A) List of contigs/scaffolds mapped by SNPs, and (B) cumulative percentage of contigs with >1 mapped SNPs.

## Sheet: A
List of contigs/scaffolds mapped by SNPs
contig/scaffold name	number of Mapped SNPs	LG	minimum cM	maximum cM	cM Span
scaffold140	4	5	30.7181	42.4251	11.707
scaffold10043	25	5	32.4039	41.1364	8.7325
scaffold33868	27	8	67.5659	76.0542	8.4882
scaffold15478	22	7	10.3628	18.5688	8.206
scaffold6775	56	3	82.632	90.0763	7.4444
scaffold18274	7	3	26.1255	32.8924	6.7669
scaffold1447	2	3	26.1255	32.8924	6.7669
scaffold16074	61	3	90.3499	96.563	6.2131
scaffold12832	26	8	88.9362	94.2577	5.3215
scaffold5167	20	5	79.5157	84.8008	5.2852
scaffold5689	6	5	55.1468	60.2145	5.0677
scaffold17472	16	8	54.344	59.3056	4.9616
scaffold7796	66	7	27.8928	32.7692	4.8764
scaffold27139	28	7	36.2492	40.8723	4.6231
scaffold21929	11	5	71.6268	75.7291	4.1023
scaffold4859	7	5	34.2169	38.3064	4.0894
scaffold826	10	5	33.9434	37.9919	4.0485
scaffold10133	6	5	33.9434	37.5239	3.5805
scaffold26314	3	5	60.3512	63.8077	3.4564
scaffold7547	43	3	77.9953	80.9908	2.9954
scaffold2744	6	8	42.7704	45.6858	2.9153
scaffold2986	3	6	5.60766	8.42623	2.8186
scaffold14109	5	5	0	2.7355	2.7355
scaffold34503	3	6	5.892	8.56293	2.6709
scaffold2230	2	3	9.68336	12.3484	2.6651
scaffold33197	17	5	85.3482	87.9531	2.6048
scaffold34353	24	8	93.8474	96.4242	2.5768
scaffold5384	19	8	86.6903	89.0728	2.3825
scaffold32496	12	5	52.7753	55.0101	2.2348
scaffold6822	5	3	30.7833	32.8924	2.1091
scaffold29869	14	8	97.1543	99.2508	2.0965
scaffold34510	2	6	24.5278	26.5447	2.0169
scaffold34300	5	6	2.00746	3.98587	1.9784
scaffold33348	5	5	60.2145	62.0098	1.7952
scaffold6736	19	8	76.1909	77.8863	1.6954
C1432960	2	6	89.5277	91.214	1.6862
scaffold981	3	5	50.3288	51.8504	1.5216
scaffold30973	5	8	52.603	54.0897	1.4867
scaffold34312	3	6	15.4816	16.8573	1.3757
scaffold34335	6	7	33.8042	35.1497	1.3455
scaffold10739	2	6	19.7709	21.0732	1.3023
scaffold33634	17	5	65.0711	66.3028	1.2317
scaffold24125	17	8	78.1599	79.3911	1.2312
scaffold18867	4	5	67.2612	68.4832	1.222
scaffold34087	5	3	5.52624	6.74691	1.2207
C1367158	2	6	7.23297	8.42623	1.1933
scaffold32821	9	8	64.359	65.5418	1.1829
scaffold4632	7	5	29.9557	31.1346	1.1789
scaffold6784	6	5	37.8027	38.9502	1.1475
scaffold4634	6	5	29.5956	30.7181	1.1225
scaffold13225	36	8	66.3081	67.4293	1.1212
C1485142	4	7	18.9795	20.0916	1.1121
scaffold27982	24	6	0	1.10721	1.1072
scaffold34134	8	8	79.8122	80.9176	1.1054
scaffold23855	19	8	84.0654	85.1621	1.0967
scaffold7124	10	5	16.3507	17.4353	1.0845
scaffold26461	4	2	24.5868	25.6581	1.0713
C1455818	2	8	21.8704	22.9211	1.0507
scaffold33988	6	5	69.9823	70.9421	0.9598
scaffold5096	6	5	66.3028	67.2612	0.9584
scaffold16122	11	3	81.1275	82.0849	0.9574
scaffold34428	8	5	91.0024	91.9005	0.898
scaffold7454	3	6	89.5277	90.3986	0.8709
scaffold15935	13	5	89.8628	90.7288	0.866
scaffold5913	3	5	26.1572	27.0209	0.8636
scaffold34363	4	3	41.2252	42.049	0.8238
scaffold31283	6	5	78.6943	79.5157	0.8214
scaffold15526	8	6	13.5821	14.4027	0.8206
scaffold33374	30	8	81.0543	81.8747	0.8204
scaffold2646	2	4	75.1208	75.8276	0.7069
scaffold136	8	5	88.501	89.2036	0.7026
scaffold2737	5	8	85.9953	86.6903	0.695
scaffold3269	5	3	15.1947	15.8795	0.6848
scaffold32575	9	8	82.8326	83.5174	0.6847
scaffold8284	9	8	63.2641	63.9481	0.684
scaffold26886	5	5	77.5133	78.1463	0.633
scaffold33965	2	6	18.3656	18.9892	0.6236
scaffold33442	6	6	22.9986	23.5817	0.5831
scaffold9980	3	4	0	0.558744	0.5587
scaffold26708	3	5	13.4704	14.0184	0.548
scaffold12958	8	3	40.4039	40.9514	0.5476
scaffold14197	4	7	26.9297	27.4771	0.5474
scaffold11723	5	8	96.0792	96.6062	0.527
scaffold11276	4	5	25.3475	25.8618	0.5143
scaffold21998	3	8	61.4362	61.9365	0.5003
scaffold32331	11	6	10.534	10.9733	0.4393
C1485234	2	5	19.4189	19.8576	0.4387
scaffold26480	7	8	85.8476	86.2796	0.432
scaffold32451	3	8	80.644	81.0543	0.4103
scaffold30501	6	6	9.1103	9.52059	0.4103
scaffold10772	2	4	58.6318	59.042	0.4102
scaffold8092	2	1	53.9444	54.2829	0.3385
C1481596	2	5	37.829	38.1408	0.3118
scaffold14710	2	5	28.4913	28.7877	0.2963
scaffold789	4	5	103.366	103.647	0.2808
scaffold34002	4	5	16.0771	16.3507	0.2736
scaffold34208	4	5	44.357	44.6306	0.2736
scaffold6114	5	3	13.8253	14.0989	0.2736
scaffold7973	2	1	39.7184	39.992	0.2736
scaffold34410	6	8	79.3911	79.6645	0.2734
scaffold23170	2	6	14.6685	14.9343	0.2658
C1424188	2	6	62.181	62.4196	0.2386
scaffold28878	2	4	49.9957	50.1718	0.1761
scaffold9272	3	6	10.2047	10.3547	0.1501
scaffold15283	2	5	26.0095	26.1572	0.1477
scaffold34450	2	6	19.4755	19.6232	0.1477
scaffold10777	2	1	56.127	56.2747	0.1476
scaffold12953	5	7	27.4771	27.6192	0.1421
scaffold23639	2	8	0	0.136963	0.137
scaffold34257	9	5	85.2115	85.3482	0.1367
scaffold9984	9	5	70.9421	71.0788	0.1367
scaffold34520	3	5	14.9794	15.1161	0.1367
scaffold33151	12	3	82.3585	82.4952	0.1367
scaffold24776	9	3	82.4952	82.632	0.1367
scaffold33712	5	3	14.0989	14.2356	0.1367
scaffold34487	5	3	14.3723	14.509	0.1367
scaffold8987	5	3	24.2069	24.3435	0.1367
scaffold4299	4	3	25.578	25.7147	0.1367
scaffold27519	3	3	15.8795	16.0162	0.1367
scaffold15506	2	3	24.2069	24.3435	0.1367
scaffold9926	2	3	23.2491	23.3857	0.1367
scaffold31529	2	3	23.2491	23.3857	0.1367
scaffold3186	4	6	9.93125	10.068	0.1367
scaffold31524	3	6	10.068	10.2047	0.1367
scaffold7239	2	1	14.2173	14.354	0.1367
scaffold1330	3	7	9.12695	9.26363	0.1367
C1481610	2	4	58.9053	59.042	0.1367
scaffold34496	3	5	37.8552	37.9919	0.1366
scaffold34423	2	8	52.3298	52.4662	0.1365
scaffold3990	2	3	63.7658	63.8982	0.1324
scaffold3543	3	5	48.9381	49.065	0.1269
scaffold33166	2	4	59.042	59.1261	0.0841
scaffold29153	2	4	70.3099	70.3841	0.0742
scaffold30238	8	8	59.5792	59.6502	0.0711
C1449422	2	4	91.4336	91.5046	0.071
scaffold33083	2	8	64.359	64.4038	0.0449
scaffold34342	4	5	28.344	28.3546	0.0106
scaffold34485	6	8	59.7213	59.7213	0
scaffold33915	5	8	82.559	82.559	0
scaffold17294	4	8	18.2569	18.2569	0
scaffold24094	3	8	82.2854	82.2854	0
scaffold34110	3	8	65.898	65.898	0
scaffold6021	3	8	23.8679	23.8679	0
scaffold2001	3	8	19.9678	19.9678	0
scaffold26418	2	8	21.8704	21.8704	0
scaffold4643	2	8	21.8704	21.8704	0
C1456800	2	8	18.1202	18.1202	0
scaffold10781	2	8	23.8679	23.8679	0
scaffold12856	2	8	17.7101	17.7101	0
scaffold21645	2	8	17.8468	17.8468	0
scaffold31111	2	8	21.8704	21.8704	0
scaffold32968	2	8	16.4718	16.4718	0
scaffold5919	2	8	18.2569	18.2569	0
scaffold17810	2	8	10.2139	10.2139	0
scaffold3176	2	8	11.1731	11.1731	0
scaffold29875	2	8	20.2414	20.2414	0
scaffold29778	2	8	77.8863	77.8863	0
scaffold32214	2	8	66.1714	66.1714	0
C1376088	1	8	10.4875	10.4875	0
C1392086	1	8	11.8588	11.8588	0
C1392276	1	8	17.9835	17.9835	0
C1392910	1	8	18.2569	18.2569	0
C1400560	1	8	10.0774	10.0774	0
C1404298	1	8	5.94872	5.94872	0
C1419494	1	8	17.8468	17.8468	0
C1420732	1	8	21.8704	21.8704	0
C1421828	1	8	21.8704	21.8704	0
C1447494	1	8	13.8611	13.8611	0
C1450592	1	8	23.8679	23.8679	0
C1459922	1	8	14.2719	14.2719	0
C1480876	1	8	17.9835	17.9835	0
scaffold1010	1	8	27.0864	27.0864	0
scaffold11161	1	8	26.9498	26.9498	0
scaffold12394	1	8	59.7213	59.7213	0
scaffold12586	1	8	11.8588	11.8588	0
scaffold12817	1	8	18.6981	18.6981	0
scaffold12971	1	8	0.822584	0.822584	0
scaffold13963	1	8	17.9835	17.9835	0
scaffold14022	1	8	0.959259	0.959259	0
scaffold14984	1	8	31.9475	31.9475	0
scaffold15771	1	8	24.1942	24.1942	0
scaffold17154	1	8	2.05387	2.05387	0
scaffold17926	1	8	60.8249	60.8249	0
scaffold1922	1	8	86.6903	86.6903	0
scaffold19348	1	8	5.53404	5.53404	0
scaffold19505	1	8	18.1202	18.1202	0
scaffold1965	1	8	21.8704	21.8704	0
scaffold19927	1	8	13.2054	13.2054	0
scaffold20227	1	8	23.8679	23.8679	0
scaffold21458	1	8	18.3937	18.3937	0
scaffold22950	1	8	24.0311	24.0311	0
scaffold23353	1	8	18.1202	18.1202	0
scaffold24749	1	8	31.6731	31.6731	0
scaffold25384	1	8	17.7101	17.7101	0
scaffold25985	1	8	28.325	28.325	0
scaffold26872	1	8	17.7101	17.7101	0
scaffold27515	1	8	47.8478	47.8478	0
scaffold28091	1	8	0.822584	0.822584	0
scaffold29782	1	8	15.5102	15.5102	0
scaffold31228	1	8	18.3937	18.3937	0
scaffold31629	1	8	22.0856	22.0856	0
scaffold3324	1	8	26.9498	26.9498	0
scaffold34350	1	8	59.7213	59.7213	0
scaffold34452	1	8	66.0347	66.0347	0
scaffold34491	1	8	23.6548	23.6548	0
scaffold5288	1	8	21.8704	21.8704	0
scaffold6112	1	8	0.0672137	0.0672137	0
scaffold7398	1	8	21.8704	21.8704	0
scaffold7985	1	8	25.8498	25.8498	0
scaffold9901	1	8	20.8491	20.8491	0
scaffold30450	8	5	7.00955	7.00955	0
C1485024	5	5	75.7291	75.7291	0
scaffold13496	4	5	2.7355	2.7355	0
scaffold34524	3	5	85.3482	85.3482	0
scaffold2054	3	5	37.8552	37.8552	0
scaffold26410	3	5	76.8803	76.8803	0
scaffold9057	3	5	22.3761	22.3761	0
scaffold11127	3	5	48.9381	48.9381	0
C1461060	2	5	2.7355	2.7355	0
scaffold7946	2	5	13.4704	13.4704	0
scaffold33917	2	5	44.7673	44.7673	0
C1443444	2	5	45.4527	45.4527	0
scaffold4953	2	5	76.4696	76.4696	0
scaffold17328	2	5	11.0422	11.0422	0
scaffold21492	2	5	52.0136	52.0136	0
scaffold34329	2	5	45.8634	45.8634	0
scaffold34514	2	5	63.8077	63.8077	0
scaffold4605	2	5	34.6276	34.6276	0
scaffold7386	2	5	18.799	18.799	0
scaffold3858	2	5	7.42027	7.42027	0
scaffold8736	2	5	22.1025	22.1025	0
scaffold14539	2	5	76.1398	76.1398	0
scaffold24768	2	5	103.092	103.092	0
C1395162	1	5	10.3496	10.3496	0
C1395748	1	5	12.0007	12.0007	0
C1402956	1	5	102.545	102.545	0
C1405934	1	5	48.9381	48.9381	0
C1429714	1	5	10.6793	10.6793	0
C1439578	1	5	14.9794	14.9794	0
C1448100	1	5	11.864	11.864	0
C1448580	1	5	94.5554	94.5554	0
C1448588	1	5	102.545	102.545	0
C1467488	1	5	12.5979	12.5979	0
C1482134	1	5	13.4704	13.4704	0
C1484034	1	5	37.8552	37.8552	0
C1484310	1	5	37.8552	37.8552	0
scaffold10472	1	5	11.0422	11.0422	0
scaffold11053	1	5	99.256	99.256	0
scaffold11110	1	5	7.58855	7.58855	0
scaffold1241	1	5	37.8552	37.8552	0
scaffold12939	1	5	102.819	102.819	0
scaffold14722	1	5	48.9381	48.9381	0
scaffold14935	1	5	23.8788	23.8788	0
scaffold17272	1	5	21.4493	21.4493	0
scaffold19141	1	5	43.9467	43.9467	0
scaffold19352	1	5	102.956	102.956	0
scaffold1981	1	5	20.7301	20.7301	0
scaffold2125	1	5	13.4704	13.4704	0
scaffold21365	1	5	45.4527	45.4527	0
scaffold21432	1	5	44.7673	44.7673	0
scaffold21500	1	5	8.03085	8.03085	0
scaffold21845	1	5	95.2922	95.2922	0
scaffold2202	1	5	36.342	36.342	0
scaffold22561	1	5	55.3486	55.3486	0
scaffold22838	1	5	93.8807	93.8807	0
scaffold23441	1	5	6.08202	6.08202	0
scaffold23685	1	5	11.3159	11.3159	0
scaffold23929	1	5	3.96107	3.96107	0
scaffold24018	1	5	34.9776	34.9776	0
scaffold24559	1	5	3.45344	3.45344	0
scaffold24631	1	5	3.00891	3.00891	0
scaffold2491	1	5	33.9434	33.9434	0
scaffold251	1	5	2.8722	2.8722	0
scaffold26165	1	5	13.4704	13.4704	0
scaffold26949	1	5	102.545	102.545	0
scaffold2721	1	5	2.7355	2.7355	0
scaffold27317	1	5	64.3018	64.3018	0
scaffold28463	1	5	33.9434	33.9434	0
scaffold2870	1	5	13.4704	13.4704	0
scaffold29241	1	5	66.3028	66.3028	0
scaffold30565	1	5	46.6865	46.6865	0
scaffold31199	1	5	40.0336	40.0336	0
scaffold3146	1	5	103.366	103.366	0
scaffold31869	1	5	33.9434	33.9434	0
scaffold32983	1	5	45.8634	45.8634	0
scaffold33711	1	5	6.84936	6.84936	0
scaffold34107	1	5	38.3064	38.3064	0
scaffold3420	1	5	30.5814	30.5814	0
scaffold34229	1	5	30.5814	30.5814	0
scaffold34317	1	5	30.1185	30.1185	0
scaffold34373	1	5	76.4217	76.4217	0
scaffold34381	1	5	2.7355	2.7355	0
scaffold34474	1	5	3.1456	3.1456	0
scaffold34478	1	5	33.9434	33.9434	0
scaffold34479	1	5	43.9445	43.9445	0
scaffold3472	1	5	3.00891	3.00891	0
scaffold3758	1	5	33.8067	33.8067	0
scaffold385	1	5	55.1468	55.1468	0
scaffold3911	1	5	37.8552	37.8552	0
scaffold5342	1	5	31.0038	31.0038	0
scaffold5747	1	5	33.9434	33.9434	0
scaffold6180	1	5	4.60729	4.60729	0
scaffold6252	1	5	44.0834	44.0834	0
scaffold6598	1	5	49.2559	49.2559	0
scaffold8100	1	5	96.6027	96.6027	0
scaffold8125	1	5	95.0836	95.0836	0
scaffold8135	1	5	47.8123	47.8123	0
scaffold8207	1	5	33.9434	33.9434	0
scaffold9039	1	5	3.28231	3.28231	0
scaffold9590	1	5	101.253	101.253	0
scaffold18875	6	3	14.3723	14.3723	0
scaffold28543	6	3	80.9908	80.9908	0
scaffold10994	3	3	19.3004	19.3004	0
scaffold6385	3	3	17.7931	17.7931	0
scaffold1818	2	3	23.5225	23.5225	0
scaffold6725	2	3	64.7219	64.7219	0
scaffold1389	2	3	22.367	22.367	0
scaffold33468	2	3	40.9514	40.9514	0
scaffold16191	2	3	68.4376	68.4376	0
scaffold31284	2	3	72.9913	72.9913	0
scaffold6192	2	3	70.6526	70.6526	0
C1412290	1	3	19.8485	19.8485	0
C1424850	1	3	65.2701	65.2701	0
C1436726	1	3	80.9908	80.9908	0
C1460520	1	3	23.0658	23.0658	0
C1483920	1	3	7.3081	7.3081	0
scaffold10076	1	3	21.3008	21.3008	0
scaffold11378	1	3	71.3383	71.3383	0
scaffold11596	1	3	18.478	18.478	0
scaffold11630	1	3	25.1672	25.1672	0
scaffold11963	1	3	70.6526	70.6526	0
scaffold11965	1	3	0	0	0
scaffold12790	1	3	20.6147	20.6147	0
scaffold13058	1	3	3.7475	3.7475	0
scaffold13106	1	3	17.9298	17.9298	0
scaffold13881	1	3	3.88419	3.88419	0
scaffold14071	1	3	70.6526	70.6526	0
scaffold15558	1	3	66.7865	66.7865	0
scaffold15736	1	3	68.1639	68.1639	0
scaffold16650	1	3	33.3034	33.3034	0
scaffold16823	1	3	3.88419	3.88419	0
scaffold17449	1	3	23.5225	23.5225	0
scaffold17702	1	3	2.13004	2.13004	0
scaffold17797	1	3	63.8982	63.8982	0
scaffold17822	1	3	44.4165	44.4165	0
scaffold18211	1	3	73.8131	73.8131	0
scaffold18595	1	3	32.8924	32.8924	0
scaffold1921	1	3	65.2701	65.2701	0
scaffold20973	1	3	28.1085	28.1085	0
scaffold21538	1	3	65.2701	65.2701	0
scaffold21721	1	3	73.9498	73.9498	0
scaffold2191	1	3	6.90624	6.90624	0
scaffold23613	1	3	72.9913	72.9913	0
scaffold23652	1	3	25.1672	25.1672	0
scaffold23699	1	3	72.8546	72.8546	0
scaffold24614	1	3	3.06177	3.06177	0
scaffold24691	1	3	91.4438	91.4438	0
scaffold25669	1	3	1e-07	1e-07	0
scaffold26844	1	3	1.75653	1.75653	0
scaffold28324	1	3	73.9498	73.9498	0
scaffold28766	1	3	20.4374	20.4374	0
scaffold2900	1	3	19.1637	19.1637	0
scaffold29682	1	3	76.4094	76.4094	0
scaffold31971	1	3	23.3857	23.3857	0
scaffold32066	1	3	23.9333	23.9333	0
scaffold32143	1	3	2.59595	2.59595	0
scaffold34270	1	3	35.6367	35.6367	0
scaffold34281	1	3	15.1947	15.1947	0
scaffold34328	1	3	34.3059	34.3059	0
scaffold34375	1	3	16.6052	16.6052	0
scaffold4034	1	3	32.8924	32.8924	0
scaffold4287	1	3	32.8924	32.8924	0
scaffold554	1	3	23.9333	23.9333	0
scaffold6534	1	3	6.90624	6.90624	0
scaffold6931	1	3	77.6661	77.6661	0
scaffold7563	1	3	77.4739	77.4739	0
scaffold8158	1	3	73.5395	73.5395	0
scaffold8492	1	3	32.8924	32.8924	0
scaffold3940	6	6	86.427	86.427	0
scaffold7236	6	6	78.4125	78.4125	0
C1462140	4	6	78.2758	78.2758	0
scaffold32153	4	6	9.52059	9.52059	0
scaffold7878	3	6	38.2113	38.2113	0
scaffold17964	3	6	78.1391	78.1391	0
C1478068	3	6	11.11	11.11	0
C1483798	3	6	15.071	15.071	0
scaffold34513	3	6	10.9733	10.9733	0
scaffold26922	3	6	96.495	96.495	0
C1402228	2	6	68.3549	68.3549	0
C1407292	2	6	78.1391	78.1391	0
C1430198	2	6	80.1933	80.1933	0
C1447538	2	6	96.495	96.495	0
scaffold12998	2	6	94.6378	94.6378	0
scaffold14014	2	6	70.4083	70.4083	0
scaffold16239	2	6	86.2902	86.2902	0
scaffold1699	2	6	84.4045	84.4045	0
scaffold2869	2	6	38.2113	38.2113	0
scaffold29634	2	6	26.9473	26.9473	0
scaffold31215	2	6	10.9733	10.9733	0
scaffold32720	2	6	12.0711	12.0711	0
scaffold34517	2	6	27.084	27.084	0
scaffold30016	2	6	0.560314	0.560314	0
C1424606	2	6	15.071	15.071	0
scaffold11230	2	6	8.9736	8.9736	0
scaffold2240	2	6	12.3447	12.3447	0
C1386180	2	6	89.3359	89.3359	0
C1428070	2	6	92.1721	92.1721	0
C1442146	2	6	78.2758	78.2758	0
scaffold14130	2	6	72.808	72.808	0
scaffold15379	2	6	92.5828	92.5828	0
scaffold23246	2	6	69.8603	69.8603	0
scaffold25286	2	6	89.1992	89.1992	0
C1366840	1	6	83.4433	83.4433	0
C1367802	1	6	94.8821	94.8821	0
C1371366	1	6	81.7001	81.7001	0
C1372476	1	6	87.3012	87.3012	0
C1381698	1	6	79.5085	79.5085	0
C1382156	1	6	79.5085	79.5085	0
C1382536	1	6	87.7115	87.7115	0
C1385266	1	6	82.6589	82.6589	0
C1387760	1	6	81.7001	81.7001	0
C1394948	1	6	86.975	86.975	0
C1400070	1	6	87.5748	87.5748	0
C1402686	1	6	74.8575	74.8575	0
C1403436	1	6	68.2184	68.2184	0
C1404140	1	6	94.0904	94.0904	0
C1404576	1	6	71.9748	71.9748	0
C1405178	1	6	69.1763	69.1763	0
C1409558	1	6	87.7115	87.7115	0
C1413720	1	6	94.5011	94.5011	0
C1414894	1	6	89.0625	89.0625	0
C1416134	1	6	89.0625	89.0625	0
C1417552	1	6	82.1109	82.1109	0
C1423992	1	6	78.2758	78.2758	0
C1424186	1	6	79.6452	79.6452	0
C1424670	1	6	81.1521	81.1521	0
C1425638	1	6	96.495	96.495	0
C1425814	1	6	91.7614	91.7614	0
C1430388	1	6	94.0904	94.0904	0
C1434934	1	6	78.4125	78.4125	0
C1442296	1	6	73.2874	73.2874	0
C1442754	1	6	68.3549	68.3549	0
C1443702	1	6	87.1381	87.1381	0
C1445932	1	6	78.1391	78.1391	0
C1446086	1	6	93.8168	93.8168	0
C1446976	1	6	87.7115	87.7115	0
C1449512	1	6	91.6247	91.6247	0
C1452814	1	6	96.495	96.495	0
C1459258	1	6	96.495	96.495	0
C1459786	1	6	80.1933	80.1933	0
C1460260	1	6	74.3791	74.3791	0
C1462862	1	6	15.071	15.071	0
C1464504	1	6	96.495	96.495	0
C1465702	1	6	68.6283	68.6283	0
C1468228	1	6	94.0904	94.0904	0
scaffold10727	1	6	96.2217	96.2217	0
scaffold10982	1	6	87.7115	87.7115	0
scaffold11170	1	6	69.313	69.313	0
scaffold11515	1	6	86.975	86.975	0
scaffold11623	1	6	79.3718	79.3718	0
scaffold11988	1	6	80.604	80.604	0
scaffold12961	1	6	38.2113	38.2113	0
scaffold13614	1	6	92.9936	92.9936	0
scaffold1383	1	6	87.7115	87.7115	0
scaffold13833	1	6	17.5426	17.5426	0
scaffold14432	1	6	87.7115	87.7115	0
scaffold14876	1	6	86.1536	86.1536	0
scaffold14946	1	6	87.7115	87.7115	0
scaffold15031	1	6	91.6247	91.6247	0
scaffold15081	1	6	37.5268	37.5268	0
scaffold1511	1	6	71.7847	71.7847	0
scaffold1612	1	6	84.4045	84.4045	0
scaffold16126	1	6	68.4917	68.4917	0
scaffold16685	1	6	39.9829	39.9829	0
scaffold16998	1	6	68.3549	68.3549	0
scaffold17167	1	6	95.5381	95.5381	0
scaffold17502	1	6	96.495	96.495	0
scaffold17530	1	6	82.6589	82.6589	0
scaffold17781	1	6	82.9576	82.9576	0
scaffold17942	1	6	89.1992	89.1992	0
scaffold17981	1	6	87.5748	87.5748	0
scaffold18352	1	6	38.2113	38.2113	0
scaffold19227	1	6	89.0625	89.0625	0
scaffold19636	1	6	76.4816	76.4816	0
scaffold19655	1	6	29.8556	29.8556	0
scaffold2019	1	6	47.1866	47.1866	0
scaffold20203	1	6	33.1913	33.1913	0
scaffold20233	1	6	82.1109	82.1109	0
scaffold20270	1	6	89.3359	89.3359	0
scaffold20968	1	6	85.3656	85.3656	0
scaffold21271	1	6	39.3887	39.3887	0
scaffold216	1	6	38.2113	38.2113	0
scaffold2239	1	6	13.5821	13.5821	0
scaffold2433	1	6	95.8115	95.8115	0
scaffold24629	1	6	91.214	91.214	0
scaffold2585	1	6	38.2113	38.2113	0
scaffold26242	1	6	89.1992	89.1992	0
scaffold26361	1	6	46.3749	46.3749	0
scaffold27348	1	6	87.5748	87.5748	0
scaffold27628	1	6	89.1992	89.1992	0
scaffold27785	1	6	96.495	96.495	0
scaffold28125	1	6	44.86	44.86	0
scaffold28394	1	6	87.5748	87.5748	0
scaffold28489	1	6	95.6748	95.6748	0
scaffold29	1	6	85.691	85.691	0
scaffold301	1	6	96.0851	96.0851	0
scaffold32801	1	6	81.7001	81.7001	0
scaffold3281	1	6	83.1445	83.1445	0
scaffold33624	1	6	10.2047	10.2047	0
scaffold3389	1	6	88.113	88.113	0
scaffold34515	1	6	24.192	24.192	0
scaffold3687	1	6	98.008	98.008	0
scaffold3751	1	6	78.6862	78.6862	0
scaffold3864	1	6	96.3584	96.3584	0
scaffold4326	1	6	69.6781	69.6781	0
scaffold4772	1	6	38.2946	38.2946	0
scaffold5172	1	6	9.52059	9.52059	0
scaffold5519	1	6	95.5381	95.5381	0
scaffold5609	1	6	86.975	86.975	0
scaffold707	1	6	92.9936	92.9936	0
scaffold7096	1	6	43.3935	43.3935	0
scaffold7183	1	6	65.7261	65.7261	0
scaffold7512	1	6	86.427	86.427	0
scaffold7932	1	6	85.3656	85.3656	0
scaffold7943	1	6	88.6518	88.6518	0
scaffold8094	1	6	82.6589	82.6589	0
scaffold8120	1	6	38.0745	38.0745	0
scaffold823	1	6	84.4045	84.4045	0
scaffold8485	1	6	95.8115	95.8115	0
scaffold8657	1	6	86.975	86.975	0
scaffold8778	1	6	38.0745	38.0745	0
scaffold946	1	6	78.2758	78.2758	0
scaffold9573	1	6	86.2902	86.2902	0
scaffold9688	1	6	38.2113	38.2113	0
scaffold9753	1	6	82.6589	82.6589	0
scaffold9914	1	6	86.975	86.975	0
C1438206	3	1	43.0454	43.0454	0
scaffold15565	3	1	48.9513	48.9513	0
C1434360	3	1	71.0389	71.0389	0
scaffold26740	3	1	70.0809	70.0809	0
scaffold29263	3	1	39.992	39.992	0
scaffold8402	3	1	47.9904	47.9904	0
scaffold11048	2	1	57.7813	57.7813	0
scaffold16775	2	1	15.7218	15.7218	0
scaffold12568	2	1	66.4695	66.4695	0
scaffold2322	2	1	66.196	66.196	0
scaffold7994	2	1	71.1756	71.1756	0
C1371440	2	1	45.3882	45.3882	0
C1440078	2	1	46.8236	46.8236	0
scaffold16908	2	1	24.7364	24.7364	0
scaffold20235	2	1	32.0808	32.0808	0
scaffold20262	2	1	62.0668	62.0668	0
scaffold20813	2	1	40.1287	40.1287	0
scaffold2402	2	1	22.5056	22.5056	0
scaffold28735	2	1	45.1146	45.1146	0
scaffold20479	2	1	14.4907	14.4907	0
scaffold10402	2	1	65.7859	65.7859	0
scaffold12271	2	1	71.1756	71.1756	0
scaffold2527	2	1	71.1756	71.1756	0
scaffold561	2	1	65.7859	65.7859	0
C1366568	1	1	46.2092	46.2092	0
C1371098	1	1	37.2591	37.2591	0
C1377974	1	1	60.9298	60.9298	0
C1379066	1	1	30.4407	30.4407	0
C1391860	1	1	71.0389	71.0389	0
C1392080	1	1	39.992	39.992	0
C1394616	1	1	71.1756	71.1756	0
C1394636	1	1	45.3882	45.3882	0
C1398460	1	1	62.0668	62.0668	0
C1399176	1	1	28.7857	28.7857	0
C1400106	1	1	41.6787	41.6787	0
C1402172	1	1	34.2831	34.2831	0
C1402384	1	1	32.0808	32.0808	0
C1403974	1	1	54.7471	54.7471	0
C1404480	1	1	28.7857	28.7857	0
C1405050	1	1	70.7654	70.7654	0
C1406058	1	1	42.2221	42.2221	0
C1406610	1	1	44.9779	44.9779	0
C1408390	1	1	57.918	57.918	0
C1413096	1	1	43.0454	43.0454	0
C1413742	1	1	57.918	57.918	0
C1414272	1	1	55.4314	55.4314	0
C1418564	1	1	43.0454	43.0454	0
C1419076	1	1	41.6593	41.6593	0
C1421236	1	1	51.2214	51.2214	0
C1422094	1	1	38.971	38.971	0
C1423536	1	1	57.7813	57.7813	0
C1424286	1	1	35.6529	35.6529	0
C1425604	1	1	23.15	23.15	0
C1428214	1	1	42.2221	42.2221	0
C1430430	1	1	52.7562	52.7562	0
C1431778	1	1	60.2532	60.2532	0
C1432152	1	1	65.7859	65.7859	0
C1432464	1	1	60.1166	60.1166	0
C1433664	1	1	46.0725	46.0725	0
C1434450	1	1	46.3459	46.3459	0
C1437430	1	1	57.0967	57.0967	0
C1445902	1	1	34.8312	34.8312	0
C1446954	1	1	71.1756	71.1756	0
C1447728	1	1	43.0454	43.0454	0
C1449316	1	1	57.2334	57.2334	0
C1449392	1	1	71.1756	71.1756	0
C1449444	1	1	29.1965	29.1965	0
C1449934	1	1	44.9779	44.9779	0
C1450424	1	1	60.8467	60.8467	0
C1450870	1	1	39.992	39.992	0
C1451170	1	1	44.9779	44.9779	0
C1451638	1	1	65.9226	65.9226	0
C1453448	1	1	37.6329	37.6329	0
C1455738	1	1	39.7184	39.7184	0
C1458752	1	1	46.2092	46.2092	0
C1464396	1	1	43.0454	43.0454	0
C1466816	1	1	31.9442	31.9442	0
C1470176	1	1	68.5251	68.5251	0
C1476232	1	1	14.354	14.354	0
scaffold10191	1	1	14.354	14.354	0
scaffold10217	1	1	55.9793	55.9793	0
scaffold11066	1	1	43.0454	43.0454	0
scaffold11319	1	1	14.354	14.354	0
scaffold1165	1	1	35.7896	35.7896	0
scaffold11784	1	1	35.1048	35.1048	0
scaffold1197	1	1	69.533	69.533	0
scaffold11978	1	1	24.8732	24.8732	0
scaffold12181	1	1	56.2747	56.2747	0
scaffold123	1	1	8.20355	8.20355	0
scaffold126	1	1	33.7356	33.7356	0
scaffold12608	1	1	71.0389	71.0389	0
scaffold12618	1	1	14.7641	14.7641	0
scaffold13504	1	1	66.0593	66.0593	0
scaffold13679	1	1	14.354	14.354	0
scaffold13828	1	1	14.6274	14.6274	0
scaffold14180	1	1	13.9438	13.9438	0
scaffold14290	1	1	15.7218	15.7218	0
scaffold149	1	1	58.3286	58.3286	0
scaffold15141	1	1	14.7641	14.7641	0
scaffold15167	1	1	23.7846	23.7846	0
scaffold1537	1	1	8.20355	8.20355	0
scaffold15372	1	1	35.1048	35.1048	0
scaffold15398	1	1	55.1578	55.1578	0
scaffold15885	1	1	56.4113	56.4113	0
scaffold16320	1	1	14.4907	14.4907	0
scaffold16693	1	1	57.2334	57.2334	0
scaffold16860	1	1	14.7641	14.7641	0
scaffold17077	1	1	19.1637	19.1637	0
scaffold17194	1	1	3.12794	3.12794	0
scaffold17701	1	1	46.6196	46.6196	0
scaffold17918	1	1	14.7641	14.7641	0
scaffold18690	1	1	14.354	14.354	0
scaffold18730	1	1	64.2767	64.2767	0
scaffold1899	1	1	30.2919	30.2919	0
scaffold19518	1	1	65.7859	65.7859	0
scaffold19812	1	1	14.354	14.354	0
scaffold19916	1	1	60.1166	60.1166	0
scaffold19931	1	1	69.4681	69.4681	0
scaffold20018	1	1	8.20355	8.20355	0
scaffold20328	1	1	15.4481	15.4481	0
scaffold21002	1	1	29.1965	29.1965	0
scaffold21337	1	1	66.4695	66.4695	0
scaffold21693	1	1	14.2173	14.2173	0
scaffold21796	1	1	17.927	17.927	0
scaffold2185	1	1	15.0378	15.0378	0
scaffold22221	1	1	8.20355	8.20355	0
scaffold22486	1	1	8.20355	8.20355	0
scaffold22558	1	1	14.354	14.354	0
scaffold23283	1	1	55.4314	55.4314	0
scaffold23420	1	1	14.354	14.354	0
scaffold23635	1	1	13.9438	13.9438	0
scaffold24055	1	1	62.0668	62.0668	0
scaffold24564	1	1	21.2703	21.2703	0
scaffold2476	1	1	35.1048	35.1048	0
scaffold24884	1	1	14.354	14.354	0
scaffold25415	1	1	14.354	14.354	0
scaffold26467	1	1	15.4481	15.4481	0
scaffold26535	1	1	16.1325	16.1325	0
scaffold26690	1	1	22.2319	22.2319	0
scaffold26797	1	1	8.20355	8.20355	0
scaffold26999	1	1	0	0	0
scaffold270	1	1	35.9968	35.9968	0
scaffold27191	1	1	15.3114	15.3114	0
scaffold27307	1	1	14.4907	14.4907	0
scaffold27485	1	1	70.0809	70.0809	0
scaffold27493	1	1	14.7641	14.7641	0
scaffold27820	1	1	25.0098	25.0098	0
scaffold27882	1	1	14.354	14.354	0
scaffold28117	1	1	44.9779	44.9779	0
scaffold28625	1	1	17.927	17.927	0
scaffold2888	1	1	9.00094	9.00094	0
scaffold28949	1	1	21.0471	21.0471	0
scaffold29290	1	1	15.3114	15.3114	0
scaffold29506	1	1	14.354	14.354	0
scaffold29546	1	1	1.97527	1.97527	0
scaffold29563	1	1	15.4481	15.4481	0
scaffold29664	1	1	45.7989	45.7989	0
scaffold29785	1	1	15.7218	15.7218	0
scaffold30145	1	1	49.1776	49.1776	0
scaffold30454	1	1	8.20355	8.20355	0
scaffold31124	1	1	13.9438	13.9438	0
scaffold315	1	1	57.0967	57.0967	0
scaffold32063	1	1	15.0378	15.0378	0
scaffold32374	1	1	19.027	19.027	0
scaffold32404	1	1	71.1756	71.1756	0
scaffold32486	1	1	39.7184	39.7184	0
scaffold32802	1	1	70.6287	70.6287	0
scaffold3336	1	1	14.7641	14.7641	0
scaffold33385	1	1	33.8723	33.8723	0
scaffold3341	1	1	15.7218	15.7218	0
scaffold34217	1	1	14.0806	14.0806	0
scaffold359	1	1	72.2927	72.2927	0
scaffold3729	1	1	30.0183	30.0183	0
scaffold4429	1	1	48.9513	48.9513	0
scaffold4494	1	1	14.354	14.354	0
scaffold4534	1	1	54.7471	54.7471	0
scaffold4773	1	1	65.9226	65.9226	0
scaffold4882	1	1	14.6274	14.6274	0
scaffold4923	1	1	70.0809	70.0809	0
scaffold5315	1	1	57.2334	57.2334	0
scaffold5326	1	1	30.2919	30.2919	0
scaffold5798	1	1	57.7813	57.7813	0
scaffold5833	1	1	34.8312	34.8312	0
scaffold5896	1	1	8.20355	8.20355	0
scaffold5909	1	1	15.4481	15.4481	0
scaffold608	1	1	47.9904	47.9904	0
scaffold6175	1	1	11.9538	11.9538	0
scaffold724	1	1	8.20355	8.20355	0
scaffold7267	1	1	15.4481	15.4481	0
scaffold7336	1	1	2.71722	2.71722	0
scaffold7434	1	1	43.0454	43.0454	0
scaffold7506	1	1	59.843	59.843	0
scaffold7534	1	1	55.1578	55.1578	0
scaffold7999	1	1	39.7184	39.7184	0
scaffold8103	1	1	62.0668	62.0668	0
scaffold8291	1	1	70.7654	70.7654	0
scaffold8603	1	1	64.6872	64.6872	0
scaffold9241	1	1	56.4113	56.4113	0
scaffold9582	1	1	29.4702	29.4702	0
scaffold9849	1	1	15.4481	15.4481	0
scaffold34493	7	7	27.4771	27.4771	0
scaffold25198	3	7	27.4771	27.4771	0
C1483284	2	7	27.4771	27.4771	0
scaffold4240	2	7	44.312	44.312	0
scaffold10256	2	7	0	1e-07	0
scaffold12212	2	7	2e-07	3e-07	0
scaffold25457	2	7	42.1087	42.1087	0
C1376646	1	7	0.136715	0.136715	0
C1378906	1	7	48.8622	48.8622	0
C1460394	1	7	20.8449	20.8449	0
scaffold10451	1	7	49.3007	49.3007	0
scaffold10790	1	7	48.452	48.452	0
scaffold12511	1	7	3.40545	3.40545	0
scaffold13205	1	7	48.5887	48.5887	0
scaffold135	1	7	0.936787	0.936787	0
scaffold1353	1	7	47.0775	47.0775	0
scaffold14185	1	7	4e-07	4e-07	0
scaffold14476	1	7	25.9685	25.9685	0
scaffold15276	1	7	45.3329	45.3329	0
scaffold17432	1	7	48.5887	48.5887	0
scaffold18697	1	7	48.7255	48.7255	0
scaffold19768	1	7	42.6568	42.6568	0
scaffold20217	1	7	0.136715	0.136715	0
scaffold20716	1	7	48.8622	48.8622	0
scaffold20822	1	7	48.0769	48.0769	0
scaffold21252	1	7	47.8884	47.8884	0
scaffold2142	1	7	0.41034	0.41034	0
scaffold22940	1	7	48.2644	48.2644	0
scaffold23023	1	7	0.136715	0.136715	0
scaffold24468	1	7	41.972	41.972	0
scaffold25254	1	7	8.34283	8.34283	0
scaffold26629	1	7	47.7	47.7	0
scaffold27622	1	7	48.0769	48.0769	0
scaffold2801	1	7	5e-07	5e-07	0
scaffold28303	1	7	0.136715	0.136715	0
scaffold2930	1	7	25.6749	25.6749	0
scaffold29483	1	7	42.6568	42.6568	0
scaffold30820	1	7	45.6687	45.6687	0
scaffold30841	1	7	23.9834	23.9834	0
scaffold31659	1	7	22.4286	22.4286	0
scaffold3179	1	7	44.7223	44.7223	0
scaffold4128	1	7	6.45443	6.45443	0
scaffold5383	1	7	25.9685	25.9685	0
scaffold6361	1	7	44.5856	44.5856	0
scaffold7872	1	7	48.8622	48.8622	0
scaffold8532	1	7	48.452	48.452	0
C1374048	4	4	47.6752	47.6752	0
scaffold12198	4	4	72.438	72.438	0
C1417012	3	4	55.6475	55.6475	0
C1431694	3	4	59.042	59.042	0
scaffold5363	2	4	70.3841	70.3841	0
scaffold10358	2	4	91.5046	91.5046	0
C1438240	2	4	85.7055	85.7055	0
scaffold12105	2	4	70.2356	70.2356	0
scaffold28919	2	4	86.2535	86.2535	0
C1422396	2	4	59.042	59.042	0
scaffold14456	2	4	59.042	59.042	0
scaffold3610	2	4	1.38186	1.38186	0
scaffold6844	2	4	13.0606	13.0606	0
C1456526	2	4	82.2573	82.2573	0
scaffold26180	2	4	97.3077	97.3077	0
scaffold31718	2	4	81.5724	81.5724	0
scaffold34434	2	4	70.3841	70.3841	0
scaffold34504	2	4	105.818	105.818	0
scaffold6910	2	4	69.4132	69.4132	0
C1369078	1	4	83.9119	83.9119	0
C1381216	1	4	44.9584	44.9584	0
C1386918	1	4	87.2147	87.2147	0
C1390466	1	4	59.042	59.042	0
C1400382	1	4	48.6609	48.6609	0
C1405414	1	4	70.7949	70.7949	0
C1407718	1	4	88.8688	88.8688	0
C1416242	1	4	45.7753	45.7753	0
C1418634	1	4	71.8899	71.8899	0
C1425470	1	4	62.9474	62.9474	0
C1428086	1	4	48.1539	48.1539	0
C1428406	1	4	91.3627	91.3627	0
C1429360	1	4	71.2057	71.2057	0
C1430302	1	4	17.3593	17.3593	0
C1431606	1	4	57.758	57.758	0
C1432088	1	4	47.1271	47.1271	0
C1434502	1	4	59.042	59.042	0
C1439524	1	4	59.042	59.042	0
C1447240	1	4	55.5108	55.5108	0
C1448490	1	4	58.9053	58.9053	0
C1450030	1	4	59.042	59.042	0
C1470896	1	4	65.7738	65.7738	0
C1481604	1	4	56.7044	56.7044	0
scaffold10215	1	4	96.0716	96.0716	0
scaffold10237	1	4	36.6953	36.6953	0
scaffold11023	1	4	59.042	59.042	0
scaffold11144	1	4	58.3055	58.3055	0
scaffold11181	1	4	23.0393	23.0393	0
scaffold11275	1	4	32.8189	32.8189	0
scaffold1130	1	4	58.4687	58.4687	0
scaffold11430	1	4	33.5038	33.5038	0
scaffold11465	1	4	58.1688	58.1688	0
scaffold12009	1	4	0.558744	0.558744	0
scaffold12104	1	4	91.5046	91.5046	0
scaffold1363	1	4	70.7949	70.7949	0
scaffold13665	1	4	12.2391	12.2391	0
scaffold13721	1	4	55.5108	55.5108	0
scaffold13844	1	4	14.8414	14.8414	0
scaffold14297	1	4	58.6318	58.6318	0
scaffold14419	1	4	22.0621	22.0621	0
scaffold14799	1	4	59.042	59.042	0
scaffold15053	1	4	59.042	59.042	0
scaffold15356	1	4	74.4942	74.4942	0
scaffold15913	1	4	24.6581	24.6581	0
scaffold16234	1	4	47.6752	47.6752	0
scaffold16365	1	4	77.9441	77.9441	0
scaffold16587	1	4	14.157	14.157	0
scaffold16695	1	4	102.339	102.339	0
scaffold16897	1	4	7.66969	7.66969	0
scaffold1736	1	4	54.4252	54.4252	0
scaffold17802	1	4	10.7236	10.7236	0
scaffold17868	1	4	6.7723	6.7723	0
scaffold18589	1	4	64.5357	64.5357	0
scaffold1927	1	4	14.157	14.157	0
scaffold1986	1	4	58.1688	58.1688	0
scaffold1993	1	4	12.6498	12.6498	0
scaffold20329	1	4	59.042	59.042	0
scaffold20395	1	4	0.558744	0.558744	0
scaffold2139	1	4	59.042	59.042	0
scaffold22041	1	4	0.558744	0.558744	0
scaffold22048	1	4	54.9626	54.9626	0
scaffold23512	1	4	0.558744	0.558744	0
scaffold23719	1	4	26.3426	26.3426	0
scaffold24700	1	4	72.594	72.594	0
scaffold24858	1	4	59.042	59.042	0
scaffold25547	1	4	58.9053	58.9053	0
scaffold25625	1	4	16.5359	16.5359	0
scaffold25869	1	4	25.2431	25.2431	0
scaffold26520	1	4	59.042	59.042	0
scaffold26801	1	4	0.558744	0.558744	0
scaffold26935	1	4	81.7091	81.7091	0
scaffold27495	1	4	59.042	59.042	0
scaffold27725	1	4	15.2059	15.2059	0
scaffold2785	1	4	42.2259	42.2259	0
scaffold28057	1	4	101.418	101.418	0
scaffold28144	1	4	59.042	59.042	0
scaffold28925	1	4	93.0637	93.0637	0
scaffold29038	1	4	59.042	59.042	0
scaffold29477	1	4	33.3332	33.3332	0
scaffold29589	1	4	80.8868	80.8868	0
scaffold29800	1	4	37.9671	37.9671	0
scaffold29883	1	4	2.20483	2.20483	0
scaffold29927	1	4	9.16293	9.16293	0
scaffold30019	1	4	29.5752	29.5752	0
scaffold3005	1	4	58.1688	58.1688	0
scaffold31060	1	4	27.8623	27.8623	0
scaffold31206	1	4	59.042	59.042	0
scaffold31365	1	4	73.8097	73.8097	0
scaffold31521	1	4	59.042	59.042	0
scaffold31775	1	4	54.8258	54.8258	0
scaffold32068	1	4	10.7236	10.7236	0
scaffold32105	1	4	14.5677	14.5677	0
scaffold32128	1	4	67.7331	67.7331	0
scaffold3213	1	4	58.9053	58.9053	0
scaffold32600	1	4	59.042	59.042	0
scaffold32948	1	4	83.9119	83.9119	0
scaffold33073	1	4	79.5098	79.5098	0
scaffold33227	1	4	78.8252	78.8252	0
scaffold33302	1	4	59.042	59.042	0
scaffold33404	1	4	59.042	59.042	0
scaffold34000	1	4	96.2081	96.2081	0
scaffold34177	1	4	57.2099	57.2099	0
scaffold34287	1	4	59.042	59.042	0
scaffold34376	1	4	59.042	59.042	0
scaffold34480	1	4	74.0834	74.0834	0
scaffold34525	1	4	59.042	59.042	0
scaffold3537	1	4	100.497	100.497	0
scaffold358	1	4	27.6536	27.6536	0
scaffold4149	1	4	5.82022	5.82022	0
scaffold4377	1	4	59.042	59.042	0
scaffold4926	1	4	59.042	59.042	0
scaffold5214	1	4	71.3424	71.3424	0
scaffold5293	1	4	29.5752	29.5752	0
scaffold5308	1	4	38.687	38.687	0
scaffold5981	1	4	70.099	70.099	0
scaffold6273	1	4	59.042	59.042	0
scaffold6322	1	4	28.5119	28.5119	0
scaffold6457	1	4	13.7462	13.7462	0
scaffold6590	1	4	58.3055	58.3055	0
scaffold743	1	4	58.1688	58.1688	0
scaffold7462	1	4	60.7068	60.7068	0
scaffold7747	1	4	73.5361	73.5361	0
scaffold84	1	4	87.2147	87.2147	0
scaffold8434	1	4	36.9798	36.9798	0
scaffold8446	1	4	55.5108	55.5108	0
scaffold8796	1	4	63.1529	63.1529	0
scaffold897	1	4	30.0832	30.0832	0
scaffold9058	1	4	59.042	59.042	0
scaffold9178	1	4	71.7532	71.7532	0
scaffold9208	1	4	58.3055	58.3055	0
scaffold9793	1	4	18.1849	18.1849	0
scaffold27482	5	2	25.6581	25.6581	0
scaffold10786	4	2	25.6581	25.6581	0
scaffold21104	4	2	25.6581	25.6581	0
C1417680	4	2	37.4521	37.4521	0
scaffold28039	4	2	33.8676	33.8676	0
C1475530	3	2	27.718	27.718	0
scaffold7451	3	2	42.28	42.28	0
scaffold8692	3	2	27.718	27.718	0
scaffold961	3	2	25.6581	25.6581	0
C1372558	2	2	20.8697	20.8697	0
C1374530	2	2	21.0064	21.0064	0
C1472512	2	2	19.4992	19.4992	0
C1474174	2	2	25.6581	25.6581	0
C1479930	2	2	25.6581	25.6581	0
scaffold11027	2	2	44.3342	44.3342	0
scaffold20020	2	2	25.6581	25.6581	0
scaffold2158	2	2	43.6486	43.6486	0
scaffold22592	2	2	45.4296	45.4296	0
scaffold22879	2	2	24.2678	24.2678	0
scaffold23010	2	2	24.1311	24.1311	0
scaffold29493	2	2	37.9996	37.9996	0
scaffold34080	2	2	21.417	21.417	0
scaffold34117	2	2	21.0064	21.0064	0
scaffold34301	2	2	25.6581	25.6581	0
scaffold4450	2	2	34.1412	34.1412	0
scaffold6835	2	2	25.6581	25.6581	0
scaffold8049	2	2	21.0064	21.0064	0
scaffold9885	2	2	1.29351	1.29351	0
scaffold1861	2	2	25.6581	25.6581	0
C1367046	1	2	34.4675	34.4675	0
C1370722	1	2	30.6697	30.6697	0
C1372510	1	2	28.8587	28.8587	0
C1392100	1	2	28.8587	28.8587	0
C1395246	1	2	18.8139	18.8139	0
C1403510	1	2	49.1028	49.1028	0
C1405224	1	2	33.8676	33.8676	0
C1418842	1	2	27.718	27.718	0
C1420638	1	2	49.6509	49.6509	0
C1427044	1	2	20.459	20.459	0
C1443202	1	2	27.1707	27.1707	0
C1459764	1	2	27.718	27.718	0
C1469194	1	2	25.6581	25.6581	0
C1470370	1	2	18.8139	18.8139	0
C1478636	1	2	25.6581	25.6581	0
scaffold10242	1	2	27.3529	27.3529	0
scaffold1037	1	2	11.2856	11.2856	0
scaffold10548	1	2	25.6581	25.6581	0
scaffold10674	1	2	25.6581	25.6581	0
scaffold10947	1	2	41.8693	41.8693	0
scaffold11531	1	2	43.2379	43.2379	0
scaffold11562	1	2	35.6818	35.6818	0
scaffold11660	1	2	25.7948	25.7948	0
scaffold13169	1	2	21.0064	21.0064	0
scaffold13280	1	2	39.2347	39.2347	0
scaffold13891	1	2	24.2678	24.2678	0
scaffold15112	1	2	21.0064	21.0064	0
scaffold15248	1	2	34.7411	34.7411	0
scaffold15484	1	2	25.6581	25.6581	0
scaffold15554	1	2	18.5701	18.5701	0
scaffold17789	1	2	21.0064	21.0064	0
scaffold17875	1	2	24.2678	24.2678	0
scaffold1972	1	2	28.5697	28.5697	0
scaffold20498	1	2	44.4709	44.4709	0
scaffold21040	1	2	12.38	12.38	0
scaffold23526	1	2	25.7948	25.7948	0
scaffold23552	1	2	47.9902	47.9902	0
scaffold23646	1	2	50.4752	50.4752	0
scaffold23662	1	2	22.5536	22.5536	0
scaffold25	1	2	49.1028	49.1028	0
scaffold25117	1	2	24.4045	24.4045	0
scaffold2539	1	2	46.2049	46.2049	0
scaffold25425	1	2	45.6505	45.6505	0
scaffold25785	1	2	23.7447	23.7447	0
scaffold26458	1	2	25.6581	25.6581	0
scaffold27007	1	2	29.4066	29.4066	0
scaffold27227	1	2	42.9643	42.9643	0
scaffold27624	1	2	30.1757	30.1757	0
scaffold27672	1	2	37.8629	37.8629	0
scaffold30189	1	2	2.11812	2.11812	0
scaffold3022	1	2	46.5877	46.5877	0
scaffold30277	1	2	19.6359	19.6359	0
scaffold31150	1	2	18.6699	18.6699	0
scaffold31395	1	2	25.6581	25.6581	0
scaffold31901	1	2	21.0064	21.0064	0
scaffold32937	1	2	45.0189	45.0189	0
scaffold33009	1	2	25.7948	25.7948	0
scaffold3323	1	2	0	0	0
scaffold33474	1	2	25.6581	25.6581	0
scaffold34249	1	2	28.0477	28.0477	0
scaffold34306	1	2	25.6581	25.6581	0
scaffold34442	1	2	25.6581	25.6581	0
scaffold3675	1	2	27.718	27.718	0
scaffold383	1	2	6.23901	6.23901	0
scaffold4569	1	2	25.6581	25.6581	0
scaffold4689	1	2	34.3044	34.3044	0
scaffold4823	1	2	42.9643	42.9643	0
scaffold5239	1	2	25.5214	25.5214	0
scaffold5642	1	2	37.277	37.277	0
scaffold5835	1	2	3.20022	3.20022	0
scaffold6930	1	2	37.4521	37.4521	0
scaffold7152	1	2	36.7254	36.7254	0
scaffold7298	1	2	42.6907	42.6907	0
scaffold7476	1	2	6.51239	6.51239	0
scaffold7810	1	2	15.0155	15.0155	0
scaffold8098	1	2	42.28	42.28	0
scaffold8348	1	2	49.1028	49.1028	0
scaffold8879	1	2	0.883644	0.883644	0
scaffold9364	1	2	34.7411	34.7411	0
scaffold9378	1	2	24.1311	24.1311	0
scaffold986	1	2	38.2732	38.2732	0
scaffold9950	1	2	25.0487	25.0487	0
scaffold9965	1	2	25.6581	25.6581	0

## Sheet: B
Cumulative percentage of contigs with >1 mapped SNPs
cM span maximum	cumulative	%age of contigs
0.1	174	0.570492
0.2	203	0.665574
0.3	212	0.695082
0.4	214	0.701639
0.5	220	0.721311
0.6	228	0.747541
0.7	234	0.767213
0.8	236	0.77377
0.9	244	0.8
1	247	0.809836
1.1	251	0.822951
1.2	260	0.852459
1.3	264	0.865574
1.4	267	0.87541
1.5	268	0.878689
1.6	269	0.881967
1.7	271	0.888525
1.8	272	0.891803
1.9	272	0.891803
2	273	0.895082
2.1	275	0.901639
2.2	276	0.904918
2.3	277	0.908197
2.4	278	0.911475
2.5	278	0.911475
2.6	279	0.914754
2.7	282	0.92459
2.8	283	0.927869
2.9	284	0.931148
3	286	0.937705
3.1	286	0.937705
3.2	286	0.937705
3.3	286	0.937705
3.4	286	0.937705
3.5	287	0.940984
3.6	288	0.944262
3.7	288	0.944262
3.8	288	0.944262
3.9	288	0.944262
4	288	0.944262
4.1	290	0.95082
4.2	291	0.954098
4.3	291	0.954098
4.4	291	0.954098
4.5	291	0.954098
4.6	291	0.954098
4.7	292	0.957377
4.8	292	0.957377
4.9	293	0.960656
5	294	0.963934
5.1	295	0.967213
5.2	295	0.967213
5.3	296	0.970492
5.4	297	0.97377
5.5	297	0.97377
5.6	297	0.97377
5.7	297	0.97377
5.8	297	0.97377
5.9	297	0.97377
6	297	0.97377
6.1	297	0.97377
6.2	297	0.97377
6.3	298	0.977049
6.4	298	0.977049
6.5	298	0.977049
6.6	298	0.977049
6.7	298	0.977049
6.8	300	0.983607
6.9	300	0.983607
7	300	0.983607
7.1	300	0.983607
7.2	300	0.983607
7.3	300	0.983607
7.4	300	0.983607
7.5	301	0.986885
7.6	301	0.986885
7.7	301	0.986885
7.8	301	0.986885
7.9	301	0.986885
8	301	0.986885
8.1	301	0.986885
8.2	301	0.986885
8.3	302	0.990164
8.4	302	0.990164
8.5	303	0.993443
8.6	303	0.993443
8.7	303	0.993443
8.8	304	0.996721
8.9	304	0.996721
9	304	0.996721
9.1	304	0.996721
9.2	304	0.996721
9.3	304	0.996721
9.4	304	0.996721
9.5	304	0.996721
9.6	304	0.996721
9.7	304	0.996721
9.8	304	0.996721
9.9	304	0.996721
10	304	0.996721
10.1	304	0.996721
10.2	304	0.996721
10.3	304	0.996721
10.4	304	0.996721
10.5	304	0.996721
10.6	304	0.996721
10.7	304	0.996721
10.8	304	0.996721
10.9	304	0.996721
11	304	0.996721
11.1	304	0.996721
11.2	304	0.996721
11.3	304	0.996721
11.4	304	0.996721
11.5	304	0.996721
11.6	304	0.996721
11.7	304	0.996721
11.8	305	1
11.9	305	1
12	305	1
