# Supplementary material for: High-Density Genetic Linkage Mapping of Lepidium Based on Genotyping-by-Sequencing SNPs and Segregating Contig Tag Haplotypes
Source: Front Plant Sci. 2020 Apr 30;11:448. doi: 10.3389/fpls.2020.00448 (PMC7204607; doi:10.3389/fpls.2020.00448)
Supplement: TABLE S3 — (A) List of the 34342 genetically mapped tags from contigs, and (B) list of the 9931 mapped contig tag haplotypes. [file Table_3.XLSX]

## Sheet: Caption
Tables S3. (A) List of the 34342 genetically mapped tags from contigs, and (B) list of the 9931 mapped contig tag haplotypes.

## Sheet: A
List of the 34342 genetically mapped tags from contigs
tag sequence	tag length	contig number	contig name	strand	start position	divergence	tag num	number of tags in contig	genetic chromosome	Genetic start position	Genetic end position	Start SNP	End SNP	Recombination fraction	Reference allele count	Alternate allele count	Source
CAGCATGTGTCTTTAGTGTTTGAGAAATCTGAAGGTGAAATCTTCTGGGTTTGTCCTGAAATTT	64	5	scaffold10	1	9715	0	1	1	8	77	77	scaffold15771_7623_flip	scaffold15771_7623_flip	0.027027	1	36	ALT
CAGCGACGGCTTATTTACCTGGAAGAGTTGAGAGCAAAAAGTTATATAATTTTTATAGTATCTT	64	9	scaffold20	-1	667	0	1	1	3	150	157	scaffold21721_1858_orig	scaffold7547_72447_orig	0	0	35	ALT
CTGCTTCCGGTGAAGACATGACCACTGTAGGCAAAATAACCAGGCTTAAGACTTGAAGATTCAC	64	10	scaffold23	1	1809	0	1	2	5	424	427	scaffold9590_4219_orig	scaffold26949_3741_orig	0	0	40	ALT
CAGCATTGTTCAACACATGATCAGTTAGCAGATTTGATGACTAAAGCTGTCAAATTGGAAACTT	64	10	scaffold23	1	4194	0	2	2	5	425	427	C1402956_453_orig	scaffold26949_3741_orig	0.0138889	1	71	ALT
CAGCACCATCACCATACAAAGTAAATGTCACAGCTTCGTCCCTAGAATACTTCTGAGCAAAAGC	64	12	scaffold25	-1	2682	0	1	1	2	156	160	C1403510_657_flip	scaffold23646_4205_flip	0	0	60	ALT
CAGCATTCGTCACATCACCTGTCTTGGAAGACATCGCTTTTGAAGAATTTCCATTACCCTTTTC	64	15	scaffold29	1	4587	0	1	1	6	217	234	scaffold1612_857_flip	scaffold7512_165_flip	0	71	0	REF
CTGCTCGGTTTGCGGAATTGAGAAGAAGAGCATCTATTGAATCTGATAGTACTATGTCAAGTTC	64	16	scaffold30	1	12121	0	1	1	2	5	5	scaffold30189_650_flip	scaffold30189_650_flip	0	66	0	REF
CAGCAAAGAGATGAGAGGCTGAATAAGCTCGTGATCAAATATTAGCTCGATCGGACACTCGAGT	64	21	scaffold36	1	362	0	1	26	6	129	144	scaffold15081_446_flip	scaffold16685_27758_flip	0	0	74	ALT
CAGCCAATGACGTAGTGATAAAACTTGAGGATGATGATGTCACAGCCGAACCAGTTAGAGAAGA	64	21	scaffold36	-1	906	0	2	26	6	128	144	scaffold20203_1335_flip	scaffold16685_27758_flip	0	0	57	ALT
CTGCCGTGGCGCTACCTGTGGTCGAGGGAAGAGTTACCGCGGTCGAGTGAAAGTGTGCTCGTGG	64	21	scaffold36	1	4051	0	3	26	6	129	129	scaffold15081_446_flip	scaffold15081_446_flip	0.010989	1	90	ALT
CTGCGGCCGTGGACCACAAGGTCGACGCCAGAAGCTTGACCCGGTGTACCGCCCATGGTGTTTT	64	21	scaffold36	-1	4332	0	4	26	6	129	144	scaffold15081_446_flip	scaffold16685_27758_flip	0	0	92	ALT
CTGCGGAATAGTCGATCCTTCCCTTGTCTATACAAGTAGGGCTCATCCCAAGTGTACCGAACTA	64	21	scaffold36	1	7558	0	5	26	6	129	144	scaffold15081_446_flip	scaffold16685_27758_flip	0	0	73	ALT
CAGCCTCGATAGGTGATCTGCAACTGCATTCTCTATACCATTCTTGTCAACGATCTCGATGTCA	64	21	scaffold36	1	7842	0	6	26	6	130	144	scaffold8120_51478_flip	scaffold16685_27758_flip	0	0	87	ALT
CTGCGGATTGAGGATGATCTTCCTATTGATGACTCTCTACCGGAAGAGCAAGTGATGTTCATCC	64	21	scaffold36	-1	7844	0	7	26	6	129	144	scaffold15081_446_flip	scaffold16685_27758_flip	0	0	65	ALT
CTGCATGTGATCTATTATGCAAGTCGGACACTTGATGATGCTCTGGTCAAATACGCCACCATCG	64	21	scaffold36	-1	8132	0	8	26	6	129	142	scaffold15081_446_flip	scaffold4772_4406_flip	0.0120482	1	82	ALT
CAGCATCATCAAGCAATCCTTGCCAAAGAAGCTCACAGATCCGAGAATTTTTACTCTACCTTGT	64	21	scaffold36	-1	9967	0	9	26	6	129	144	scaffold15081_446_flip	scaffold16685_27758_flip	0	0	72	ALT
CAGCTGGCTATCCGAATCCCGGAGGTGGAGGCTGAACTTCAATGCCATGAACATCTCCTTGCTG	64	21	scaffold36	1	17646	0	10	26	6	129	142	scaffold15081_446_flip	scaffold4772_4406_flip	0.00980392	1	101	ALT
CAGCTAAGAAGCCACCAAGGAGAACTTCTTGAGGGTGTTTTGGAGGTTGACGCATTTGAAAAGT	64	21	scaffold36	-1	17931	0	11	26	6	130	142	scaffold8120_51478_flip	scaffold4772_4406_flip	0.00980392	1	101	ALT
CTGCCCTAGTCGACCGTGAGGTCAATGTCGGCTGAAAAAAAAAAAAAAAAAAAAAAAAAAAAAA	34	21	scaffold36	1	19112	0	12	26	6	130	144	scaffold8120_51478_flip	scaffold16685_27758_flip	0.00961539	1	103	ALT
CTGCATGTGCCAATCATTTGTGGTGGCTGAAAAAAAAAAAAAAAAAAAAAAAAAAAAAAAAAAA	29	21	scaffold36	1	19143	0	13	26	6	130	144	scaffold8120_51478_flip	scaffold16685_27758_flip	0.0408163	2	47	ALT
CAGCTCAGTGATATGCATCATTATTAGCTAGACTTTCATTCACTTTTTTGCATAATTTGTACCA	64	21	scaffold36	1	25183	0	14	26	6	130	144	scaffold8120_51478_flip	scaffold16685_27758_flip	0	0	89	ALT
CAGCCATAAATTTTGTTCATGAAACTTGGTATTTCTTCTGTATGATTTTTTTTATCTGAAATTT	64	21	scaffold36	-1	25521	0	15	26	6	130	144	scaffold8120_51478_flip	scaffold16685_27758_flip	0	0	89	ALT
CAGCCACCTAAGACAGTCAAAGACATTAGGAGCTTCTTGGGGCATGCTGGTTTCTATAGGAGGT	64	21	scaffold36	1	30876	0	16	26	6	130	144	scaffold8120_51478_flip	scaffold16685_27758_flip	0	0	82	ALT
CTGCATGTTATCTACTATGCAAATAGAATACTCAATGATGCTCAAATCAGGTACGCCACTACAG	64	21	scaffold36	1	31167	0	17	26	6	130	144	scaffold8120_51478_flip	scaffold16685_27758_flip	0	0	100	ALT
CAGCTTCTTGTCTTTTTTCTGCCCTAGCACTGCCCCAACAGCATAGTCACTAGCATCACACATA	64	21	scaffold36	-1	31169	0	18	26	6	129	144	scaffold15081_446_flip	scaffold16685_27758_flip	0	0	83	ALT
CTGCAAAACTCCCTGAACTTCACCTTCAACTACGCATCTCCTGAATAAACCATCTCCACCCTTC	64	21	scaffold36	-1	31756	0	19	26	6	130	144	scaffold8120_51478_flip	scaffold16685_27758_flip	0	0	66	ALT
CAGCTATCAGATTCACCAAGATCGATCTCTTAGATTCACCACTTTCGCTTATCACCTCCGAGGA	64	21	scaffold36	1	39214	0	20	26	6	129	144	scaffold15081_446_flip	scaffold16685_27758_flip	0	0	73	ALT
CAGCTCAGTGATATTCATCATTATTAGCTAGACTTTTATTCACTTTTTGCATCAATTTTACCAT	64	21	scaffold36	1	40352	0	21	26	6	129	144	scaffold15081_446_flip	scaffold16685_27758_flip	0	0	54	ALT
CAGCCAGAAATTTTGTTCCTAAAACTTGGTTTTTCTTCTGTTTGATTTTTTTTTTGTCATCAAA	64	21	scaffold36	-1	40836	0	22	26	6	129	144	scaffold15081_446_flip	scaffold16685_27758_flip	0	0	49	ALT
CAGCACATAAATTAGATCTTGGGTTTCTGGTATATGGAGGCAGAAAAAAAAAAAAAAAAAAAAA	43	21	scaffold36	-1	42286	0	23	26	6	130	144	scaffold8120_51478_flip	scaffold16685_27758_flip	0	0	97	ALT
CTGCACTAGCTTGGTTTCAGAGCCGGGCTGATCAATTTCTACCGCTTGATCAGATCCTGTTTTG	64	21	scaffold36	1	44865	0	24	26	6	129	144	scaffold15081_446_flip	scaffold16685_27758_flip	0	0	74	ALT
CAGCGTTCCACGCACAACATACATGGCTTGACAAGGTAGGGTGTGTCGGATCCAACATGTCACA	64	21	scaffold36	-1	45175	0	25	26	6	129	144	scaffold15081_446_flip	scaffold16685_27758_flip	0	0	76	ALT
CTGCATAACGAGATTGTCCCGACCAAGTTTGTATGTGGAGATATTCTTAGGCGCTTCGATATAC	64	21	scaffold36	1	47033	0	26	26	6	129	144	scaffold15081_446_flip	scaffold16685_27758_flip	0	0	41	ALT
CTGCGATTGTTTAATGACGGTTGTTTACGGTCGTGACGTCGCTAAAAATACAACGTTAAATAAA	64	26	scaffold45	1	1356	0	1	4	4	64	129	scaffold22048_122_flip	C1470896_3957_flip	0	49	0	REF
CTGCATCTACTTTATTTAACGTTGTATTTTTAGCGACGTCACGACCGTAAACAACCGTCATTAA	64	26	scaffold45	-1	1429	0	2	4	4	78	80	scaffold11144_2374_flip	scaffold9208_10004_flip	0	43	0	REF
CAGCATCTGATAAGAGCACTGGGAGACTCATGTCTGTGCCGAGTTCCTAGGATGATTACCAATG	64	26	scaffold45	1	4725	0	3	4	4	65	125	C1447240_1917_flip	scaffold7462_122_flip	0	61	0	REF
CAGCCTTGAACCAGTCATTGTTAATAGTTATCAGATTTACTCAACATGAAGGTGAACATGATGT	64	26	scaffold45	-1	5139	0	4	4	4	73	125	C1431606_986_flip	scaffold7462_122_flip	0	61	0	REF
CAGCTGGCAAATGTGTGTTGATTGCAGAGCCATCAACAACATAACGGTTAAGTATCGCCACCTT	64	35	scaffold56	1	8962	0	1	7	7	186	197	scaffold20822_9341_orig	scaffold10451_697_orig	0	0	33	ALT
CAGCCAAAGTGCTAAAATCTTTGACAAATCTTCTGTAGAATCAGGCCATACCGTGAAAACTTCT	64	35	scaffold56	-1	9572	0	2	7	7	181	197	scaffold15276_5294_orig	scaffold10451_697_orig	0	0	36	ALT
CAGCAGAGGCGAACCTGGCTTCTAATATACCTGCACATGCGGCTCTACAAACTTTAGCCATAGC	64	35	scaffold56	1	25392	0	3	7	7	183	197	scaffold1353_1782_orig	scaffold10451_697_orig	0	0	48	ALT
CTGCAGGGAACCCCTCAGCCTTGTATGCATCCAGGCTTAGACAGGTTGTTACATTGGGTCCATA	64	35	scaffold56	-1	25526	0	4	7	7	189	196	scaffold10790_466_orig	scaffold7872_122_orig	0.0208333	1	47	ALT
CTGCTCATACCTCTTGTTCCCAATCAGACCTCTAAGTAACCTTGCAATCTCTTTGACAACATTA	64	35	scaffold56	-1	34714	0	5	7	7	189	197	scaffold10790_466_orig	scaffold10451_697_orig	0	0	69	ALT
CTGCACGTACCGCAGGACGAGGCCGAATGTATCGCAGGATGAGGCCGCACGTACCAAAGGACGA	64	35	scaffold56	1	36403	0	6	7	7	183	197	scaffold1353_1782_orig	scaffold10451_697_orig	0	0	73	ALT
CAGCCGCGAGCGTCCGATTGCGTCCGTCCGTGTCCAACTGCGTCCATCAGCCTGCGGCCATCCA	64	35	scaffold56	-1	36629	0	7	7	7	189	197	scaffold10790_466_orig	scaffold10451_697_orig	0	0	69	ALT
CAGCATGGTTGGTATATACAACAACCTTAGAACCCACCAGATAAGACCTGAACTTTTCAAAGGC	64	42	scaffold66	1	3805	0	1	5	3	84	111	scaffold11630_64007_orig	scaffold34270_10346_orig	0	45	0	REF
CAGCTGTAGCCACCTACGACAGTCAAGGACATTAGAAGCTTCTTGGGGCATGCTGGGTTCTATA	64	42	scaffold66	-1	4255	0	2	5	3	55	110	scaffold11596_15530_orig	scaffold34328_5997_orig	0	40	0	REF
CTGCGGGAACTGAAGCTCTCGACGGCGGCGCTGAAAAAAAAAAAAAAAAAAAAAAAAAAAAAAA	33	42	scaffold66	1	27929	0	3	5	3	75	110	scaffold32066_21405_orig	scaffold34328_5997_orig	0	61	0	REF
CAGCGCCATCTTCTCCGGTCACCTTCGTTTCGGGGCAACATCTCTCACGAGCCTCTCTTCGTTC	64	42	scaffold66	-1	27931	0	4	5	3	75	110	scaffold32066_21405_orig	scaffold34328_5997_orig	0	52	0	REF
CAGCGCCGCCGTCGAGAGCTTCAGTTCCCGCAGAAAAAAAAAAAAAAAAAAAAAAAAAAAAAAA	33	42	scaffold66	-1	27961	0	5	5	3	92	92	scaffold20973_69379_orig	scaffold20973_69379_orig	0	31	0	REF
CTGCTCTAGAAAGCACACAAGAAAGGAACATTTCAAAGCACCATTCATCAGAATATGAATGCTT	64	43	scaffold67	1	2470	0	1	1	7	184	197	scaffold26629_2820_orig	scaffold10451_697_orig	0	0	70	ALT
CTGCTAGTCGAATACACAATGATTCACCTGAAGGCATGAGTTTCGCTGTTCAAGTTCAAAACAG	64	45	scaffold70	1	1461	0	1	8	8	48	81	scaffold2001_13847_orig	scaffold1010_122_orig	0	36	0	REF
CAGCATTCGATGTTGAAACAATAGTGATAAAACCGTGAGATGACTGCTCAGATCAATATACAGC	64	45	scaffold70	-1	1721	0	2	8	8	34	78	scaffold23353_2134_flip	scaffold7985_17135_orig	0	34	0	REF
CAGCCACAAATCAAAATTCATTGGCTCTCCTTTTAACAAGAAGGGTTGGCGTATTTTAATCTTC	64	45	scaffold70	1	2989	0	3	8	8	53	78	scaffold9901_23643_flip	scaffold7985_17135_orig	0	72	0	REF
CTGCTCGGTGTCAAGCCGGTTACTTTTCCATTGGAATAAAACCACAAATTAGCTCTTGAAACTG	64	45	scaffold70	1	4394	0	4	8	8	53	78	scaffold9901_23643_flip	scaffold7985_17135_orig	0	74	0	REF
CAGCCCCGTTTCAGAGATTATATCAAGGACATATTTTTCTTTGACACAAATACATTCCTTTGGA	64	45	scaffold70	-1	4396	0	5	8	8	78	78	scaffold7985_17135_orig	scaffold7985_17135_orig	0.0240964	81	2	REF
CAGCTTCCCAATGGTCGGATTTGGGCGATTGCATGAACTGTGATAAAATGTGTATCACATATAA	64	45	scaffold70	-1	4601	0	6	8	8	53	81	scaffold9901_23643_flip	scaffold1010_122_orig	0	72	0	REF
CAGCACTTTCTCTCAGATCCGCCTCCAACATTCCAAGCGTCCAAATCAGCTTCAAATCACCTAA	64	45	scaffold70	1	8811	0	7	8	8	53	78	scaffold9901_23643_flip	scaffold7985_17135_orig	0	76	0	REF
CAGCCTCTCAGTAGATGATATACATGCATTTTGGCTTGATTTCATATCTATTATTGCACTGGTT	64	45	scaffold70	-1	9045	0	8	8	8	78	78	scaffold7985_17135_orig	scaffold7985_17135_orig	0.0123457	80	1	REF
CTGCTTCGCTTGTGAATAGAGATGAAATTGAATGATGAGAGAATCTCCGTTTGCGTTTTCTTTG	64	48	scaffold75	1	6531	0	1	2	7	14	14	scaffold4128_2053_flip	scaffold4128_2053_flip	0	31	0	REF
CAGCAGAGAGAATTTAAACAATATTCAAGAAACAATAATTTTTTTTAAATGGTTTTTCACGACT	64	48	scaffold75	-1	7391	0	2	2	7	13	14	scaffold12511_211_flip	scaffold4128_2053_flip	0.0333333	29	1	REF
CTGCCACTTCGGTTATGATTTAAAAAACAAAAACCACTTTAGCCATCATCTGCTAGTATTTGGA	64	53	scaffold82	-1	7654	0	1	2	3	112	116	scaffold12958_75943_orig	scaffold12958_84457_orig	0.016129	61	1	REF
CAGCTCCATTGGAACGACATTCAGAAAATACATTATCAGCCTTCACACCTATGGACGAATTATG	64	53	scaffold82	1	8404	0	2	2	3	112	117	scaffold12958_75943_orig	scaffold12958_24581_orig	0	64	0	REF
CTGCTGTTTTTCTCTTATTAGAAGTCACATGCAAGCTCATATAGTTCTTCTCTTGCAAATTGGC	64	55	scaffold84	1	65	0	1	1	4	168	169	C1369078_208_flip	scaffold32948_2016_flip	0.0333333	29	1	REF
CTGCGAAGATCAAAGTAAATATTAATCAGCAATGAGAAGAAATCCCAATGGAAAAATGAACTGC	64	57	scaffold87	-1	584	0	1	3	1	4	4	scaffold17194_816_orig	scaffold17194_816_orig	0.0333333	29	1	REF
CAGCAATGAAGTACCAAAACATTACTCATTTGGCTAAAGAAAATGAGATAAAAAAAGCAATAAA	64	57	scaffold87	-1	932	0	2	3	1	66	67	scaffold32374_7768_orig	scaffold17077_386_orig	0	79	0	REF
CAGCTGATCAAGGAGGTGGTGGTGGTGGTTTTGCAAGAAGGGGAGGTTATGGTGGTGGTCGTGG	64	57	scaffold87	1	1042	0	3	3	1	66	67	scaffold32374_7768_orig	scaffold17077_386_orig	0	87	0	REF
CAGCATTAATACTGCCCACTTGACACAGCCCGTGAATAAGAGTGTTGTAACAAATTGTATCAGG	64	60	scaffold90	-1	6433	0	1	1	2	1	2	scaffold3323_1039_flip	scaffold8879_1816_flip	0	0	55	ALT
CAGCTATTTATTCATCTCTACAACAAGTATACCCACTAGCCCAACACGGAGCATGCGTTGTGCA	64	61	scaffold91	1	9995	0	1	10	1	5	63	scaffold123_238_orig	scaffold26535_625_orig	0	84	0	REF
CTGCATTTAAAGACTCAGCGATGTTGGAGCTCATAATGTTATATCGATGCCCTGGAAAATAAGA	64	61	scaffold91	-1	10297	0	2	10	1	5	63	scaffold123_238_orig	scaffold26535_625_orig	0	73	0	REF
CTGCAAATTCTATGATCATTGGTTGGATTCGCACGTCCATTGATCCTCAGATTCGATCTACGGT	64	61	scaffold91	1	17496	0	3	10	1	36	57	scaffold16320_874_orig	scaffold9849_3404_orig	0	86	0	REF
CTGCTTCCGCTGATATTGCTAAAGAGAAAGAATATGATCATTTGCACCAGTTTTTGTTTAGCTT	64	61	scaffold91	1	17763	0	4	10	1	4	67	scaffold17194_816_orig	scaffold17077_386_orig	0	37	0	REF
CAGCACAGACACACACACGAGAGGTCTGATAGTTCTGCAATTCTTCCCACAGTTTGGACAACCT	64	61	scaffold91	-1	17765	0	5	10	1	36	57	scaffold16320_874_orig	scaffold9849_3404_orig	0	91	0	REF
CTGCACGGGTATCTTAATTGGTACTACGAGAATATACGTAATGAGAGCCCTTCAGGCAGGGGGC	64	61	scaffold91	1	18086	0	6	10	1	5	63	scaffold123_238_orig	scaffold26535_625_orig	0	98	0	REF
CAGCAAGAAACACTCACTCGCAAGGTGTCCTTGTCGCTTGCAATGTGTGCACTGTAGAATTGAA	64	61	scaffold91	-1	18088	0	7	10	1	5	63	scaffold123_238_orig	scaffold26535_625_orig	0	51	0	REF
CAGCAAGTTTATCAGCTGAGTAATTTGGTCGATACCAACAGAGGATAGACTGTTGCTACGAGCA	64	61	scaffold91	-1	18287	0	8	10	1	36	57	scaffold16320_874_orig	scaffold9849_3404_orig	0	98	0	REF
CAGCAAAGTTCACGACTGTACGATATCTCTTGGGTGTTGCTGAAAAAAAAAAAAAAAAAAAAAA	42	61	scaffold91	1	20481	0	9	10	1	5	63	scaffold123_238_orig	scaffold26535_625_orig	0	87	0	REF
CAGCAACACCCAAGAGATATCGTACAGTCGTGAACTTTGCTGAAAAAAAAAAAAAAAAAAAAAA	42	61	scaffold91	-1	20522	0	10	10	1	4	63	scaffold17194_816_orig	scaffold26535_625_orig	0	39	0	REF
CTGCCGCAAGAAACCGACACTTATGTGAGGTAACAATTTTGTTGATATTACTAAGCAGAAAAAA	58	68	scaffold98	1	254	0	1	2	7	181	197	scaffold15276_5294_orig	scaffold10451_697_orig	0	36	0	REF
CTGCTTAGTAATATCAACAAAATTGTTACCTCACATAAGTGTCGGTTTCTTGCGGCAGAAAAAA	58	68	scaffold98	-1	311	0	2	2	7	183	197	scaffold1353_1782_orig	scaffold10451_697_orig	0	38	0	REF
CAGCTTGAATTGTGGCTTTGGAATCAGCTTGATTAAGAGCCAAAACCATGTCATGAATCTCAGG	64	69	scaffold99	1	8026	0	1	19	5	167	167	scaffold2202_71479_flip	scaffold2202_71479_flip	0.0232558	84	2	REF
CAGCTCAATTACCACTTTTACCTTATGAATCCTTGCAGTCTATCTTTACTAATGGTTTGAAACC	64	69	scaffold99	-1	8151	0	2	19	5	167	167	scaffold2202_71479_flip	scaffold2202_71479_flip	0.0119048	83	1	REF
CTGCTTTTGTTCATGAGTTTGAAAACTAAGCAGAAAAAAAAAAAAAAAAAAAAAAAAAAAAAAA	33	69	scaffold99	-1	8181	0	3	19	5	131	198	scaffold3758_172569_flip	scaffold140_186762_flip	0	53	0	REF
CAGCAGATTAGATGAAAGAAAAGGATGAGCGTGAGGATGGGGAAAAGGAATCGAAGGATGCTGA	64	69	scaffold99	1	8555	0	4	19	5	131	226	scaffold3758_172569_flip	scaffold981_23371_flip	0	48	0	REF
CTGCGCCTCAAGTTTCTCCATCGCGTTTTACTGAGGGACCTCCAGGATTCACCACTCCAACTTG	64	69	scaffold99	-1	8688	0	5	19	5	131	226	scaffold3758_172569_flip	scaffold981_23371_flip	0	49	0	REF
CAGCCGATACCTGTAGAAGAGAGGTTTCCTATTTGGAGGATGAAAATCTCCATGAACAGGATCC	64	69	scaffold99	1	17743	0	6	19	5	131	198	scaffold3758_172569_flip	scaffold140_186762_flip	0	68	0	REF
CTGCACTTCTCCTTTCTCTCCTCCTTATGTGATTTTTTCGTACACCTCTTTCCCGCATCTGCCT	64	69	scaffold99	-1	17941	0	7	19	5	131	198	scaffold3758_172569_flip	scaffold140_186762_flip	0	50	0	REF
CAGCAAATCACCAACCCTCGGGCATGATTTCTCTCGACCACGAGCAACATTTCTCTCGACCATG	64	69	scaffold99	1	27814	0	8	19	5	98	198	scaffold14710_12919_flip	scaffold140_186762_flip	0	47	0	REF
CAGCCGGCGTCGACCTCACAGCCGACTAGAGAACCTCGACGCTACGGCTTAAACGCTTTAAAAT	64	69	scaffold99	1	28084	0	9	19	5	131	198	scaffold3758_172569_flip	scaffold140_186762_flip	0	74	0	REF
CAGCTAAAAAGCCACCAAGGAGAACTTCTTGAAGGTGTTTCAGAGGTTGACGAATTTGGGAAGT	64	69	scaffold99	1	29301	0	10	19	5	167	167	scaffold2202_71479_flip	scaffold2202_71479_flip	0.0169492	58	1	REF
CTGCTAGGCCCATTGGGGCATTTGATGAGCCTAATCTCAGGGCTATGCAGACCGGAATCCTTAC	64	69	scaffold99	1	29594	0	11	19	5	131	198	scaffold3758_172569_flip	scaffold140_186762_flip	0	73	0	REF
CAGCTGACTGTCCAAAACTCAGAGGTGGAGGCTGAACTCCGATGCCATGAACACCTCCTTGTTG	64	69	scaffold99	-1	29596	0	12	19	5	131	198	scaffold3758_172569_flip	scaffold140_186762_flip	0	50	0	REF
CTGCAATCACGGGAGTAAGGATTCCGGTCTGCATAGCCCTGAGATTAGGCTCATCAAATGCCCC	64	69	scaffold99	-1	29671	0	13	19	5	167	198	scaffold2202_71479_flip	scaffold140_186762_flip	0.0240964	81	2	REF
CTGCCTTGTTCCAAAGAGAAAAGGGAAACAAAATCATCTTGATTGCATCCTCCGTTGCTCCCTT	64	69	scaffold99	-1	29863	0	14	19	5	131	198	scaffold3758_172569_flip	scaffold140_186762_flip	0	72	0	REF
CTGCATGTGATCTATTATGCAAGTTAAACACTTGATGATGCTTAGGTCAAATACGCCACCACCA	64	69	scaffold99	1	33373	0	15	19	5	131	198	scaffold3758_172569_flip	scaffold140_186762_flip	0	74	0	REF
CAGCTTCTTATCCTTTCTTTGTCCCAAAACTTCTTCAACCGCATACTCACTTGCATCACACATA	64	69	scaffold99	-1	33375	0	16	19	5	131	198	scaffold3758_172569_flip	scaffold140_186762_flip	0	74	0	REF
CTGCATGGTCAGTGTGCACGAGTACTTTAGACCCCATCAAGTAAGATTGAAACTTTTCAAATGC	64	69	scaffold99	-1	33526	0	17	19	5	167	168	scaffold2202_71479_flip	scaffold10133_6443_flip	0	83	0	REF
CTGCTAGGCCCATTGGGGCATTTGATGAGCCTAATCTCAGGGCTATGCAGACCGGAATCCCTAC	64	69	scaffold99	1	34182	0	18	19	5	167	198	scaffold2202_71479_flip	scaffold140_186762_flip	0.0344828	84	3	REF
CAGCTGGTTGTCCAAAACCCAAAGGTGGAGGCTGAACTCTGATGCCATGAACACCTCCTTGTTG	64	69	scaffold99	-1	34184	0	19	19	5	131	198	scaffold3758_172569_flip	scaffold140_186762_flip	0	54	0	REF
CAGCTTCCTCCATCTATCACTAAGCTACAGACCTTGCCTTGCACCATAAAACGAGTATGAAATA	64	78	scaffold110	1	1590	0	1	1	2	12	110	scaffold15554_603_flip	C1370722_363_flip	0	0	35	ALT
CTGCCGAGAATTGTTTCCGATACACAAGGCACCTTCGTGGCAGGGAAGCTAATATCAAATAATA	64	79	scaffold111	1	195	0	1	2	4	73	125	C1431606_986_flip	scaffold7462_122_flip	0	69	0	REF
CAGCTGAAATAAACCCATGGCAAAGCAACATACCTGTTTAAGCATAGTCGCTCGTCTAACGTTT	64	79	scaffold111	1	6077	0	2	2	4	74	124	scaffold1986_122_flip	scaffold33166_2102_flip	0.0133333	1	74	ALT
CTGCAGTGTCACTTCTGGTCAAAAAAGAGATCTAAAACATAACAGGACGATCAAAGAAACCAAC	64	87	scaffold123	-1	160	0	1	1	1	5	63	scaffold123_238_orig	scaffold26535_625_orig	0	0	55	ALT
CAGCAACTGTATAATATACGTGGAAGGAAACAAGAACCAATTCGAATAGATTTTGTTGCAAAAT	64	89	scaffold126	-1	248	0	1	5	1	88	94	C1466816_967_orig	C1402172_432_orig	0	0	57	ALT
CTGCATCACCATTTCTACTACGACTCTAAAAAGTCTTAAAACGCCAGAAAACATACAAACAACA	64	89	scaffold126	1	704	0	2	5	1	88	99	C1466816_967_orig	scaffold11784_122_orig	0	0	47	ALT
CTGCAGTGCGGAAACGAAGATTTACCAGAGTGGTCCACGAGGTGGAGCAACGTCGAGTGCGATA	64	89	scaffold126	1	979	0	3	5	1	92	94	scaffold126_376_orig	C1402172_432_orig	0	0	37	ALT
CAGCACAATTTCGTCGCTTTTCATTCTCTCTTTCTTATTCTAATACAAAGCCTGGTGGTAAAAA	64	89	scaffold126	-1	981	0	4	5	1	92	94	scaffold126_376_orig	C1402172_432_orig	0	0	51	ALT
CAGCATCTCCAACACCATTAGACAATTTGGCGTTTTCCTTGTCCACCACCGACTCAATGCCCAT	64	89	scaffold126	1	1503	0	5	5	1	89	94	C1402384_462_orig	C1402172_432_orig	0	0	66	ALT
CTGCCGTCACCACCATCCGCCGCCGCTGAAAAAAAAAAAAAAAAAAAAAAAAAAAAAAAAAAAA	28	96	scaffold134	1	20329	0	1	8	7	184	197	scaffold26629_2820_orig	scaffold10451_697_orig	0	56	0	REF
CAGCGGCGGCGGCGGACGGCAGAAAAAAAAAAAAAAAAAAAAAAAAAAAAAAAAAAAAAAAAAA	22	96	scaffold134	-1	20375	0	2	8	7	184	197	scaffold26629_2820_orig	scaffold10451_697_orig	0	60	0	REF
CAGCCACCAGTGAGGGTGAATCCTTCTGTACCAGTTCGGGACGTACGGAACAACAACATCTTCA	64	96	scaffold134	1	21588	0	3	8	7	181	197	scaffold15276_5294_orig	scaffold10451_697_orig	0	38	0	REF
CTGCGCACCGGAGCATCAAGGACAGCCCGATGTCGCCCACAAGTTCTTCAGCTTGTGGCTCCTC	64	96	scaffold134	-1	21852	0	4	8	7	184	197	scaffold26629_2820_orig	scaffold10451_697_orig	0	37	0	REF
CAGCACCTGTCTGTCATATGCCCATGGTTTCCCCAACATGAGATGACACGCATCCATCGGGGCG	64	96	scaffold134	-1	22199	0	5	8	7	184	197	scaffold26629_2820_orig	scaffold10451_697_orig	0	67	0	REF
CTGCGGTCAATACGGCTCGCTTCCATGTTCACCACCCGGAACGATCTCCACATCTCTCTCCTTG	64	96	scaffold134	-1	22394	0	6	8	7	188	188	scaffold22940_1225_orig	scaffold22940_1225_orig	0.0123457	80	1	REF
CAGCCTCGACCGGGGCAAGCCGCGGGAACTTTACCAATGTCACCCACAGACATCTCCACGGTCA	64	96	scaffold134	1	37946	0	7	8	7	183	197	scaffold1353_1782_orig	scaffold10451_697_orig	0	46	0	REF
CTGCCACTTCTAACCCTAATCCGCCACCGCCTTTCTTTCCTTTGCTTCCGCCACCACCTTGTGT	64	96	scaffold134	-1	38123	0	8	8	7	183	197	scaffold1353_1782_orig	scaffold10451_697_orig	0	40	0	REF
CTGCACCCGCTACAACATCGAGGTCGACTGGTCTGAAACGTGACTTCTCAAGATCTGAATCTTC	64	97	scaffold135	1	1823	0	1	1	7	1	13	scaffold10256_122_flip	scaffold12511_211_flip	0	0	30	ALT
CTGCATCATTATCATCTGTGGATAGAAGAAGATTCTGTTTCAAGAACGAAAGAACTTAGCAATC	64	98	scaffold136	1	14513	0	1	32	5	376	422	scaffold33197_248779_orig	scaffold8100_174_orig	0	40	0	REF
CTGCATAAAATGCTTAGCAGTAGCTTCAGGAACCCTTCCATGACGGTGAATATACATAGATAGA	64	98	scaffold136	1	14948	0	2	32	5	397	407	scaffold15935_218544_orig	scaffold15935_72999_orig	0	0	77	ALT
CTGCTGAGTTATTCAGAACCATTCTTTCTAGGTCTCGTGGTTCTTCTATCACTTCACGCATATC	64	98	scaffold136	1	20519	0	3	32	5	384	414	scaffold33197_37845_orig	scaffold34428_98916_orig	0	41	0	REF
CTGCAATTATGGTACCACCTAAAATACAAATAAACCCGTGTTTTGAAACATAGAGAGGACCAAA	64	98	scaffold136	-1	24436	0	4	32	5	338	375	scaffold5167_365527_orig	scaffold34524_28072_orig	0	30	0	REF
CAGCAAAATGAGACGCTACGGCACTTGCTTCGAGCCTCAAGATTCTCATTTAGAAACTTGTGAC	64	98	scaffold136	1	35104	0	5	32	5	384	417	scaffold33197_37845_orig	scaffold34428_55558_orig	0	73	0	REF
CAGCTAATAATAGACTTAAACACAACCTGAGCAAATCACCTGACCATAGAAAAAAACAAAAATG	64	98	scaffold136	-1	35670	0	6	32	5	389	414	scaffold136_139725_orig	scaffold34428_98916_orig	0	72	0	REF
CAGCTGGGCACTGGCACTGATCATGCTGAGGTAAAATCTTTTGTAATCTAATATCAGTGACTTT	64	98	scaffold136	-1	37968	0	7	32	5	389	417	scaffold136_139725_orig	scaffold34428_55558_orig	0	94	0	REF
CAGCAATTACAGGTCAATTTCTTTCTCTCCTGAGTTAGTCATCTGTGAAAGAACTGATCCAGTT	64	98	scaffold136	-1	38444	0	8	32	5	348	414	scaffold5167_280782_orig	scaffold34428_98916_orig	0	30	0	REF
CAGCTTCATCTGGGATTTGTTTATTTATTTATTTATTTATTCAACTACACCTGACAATGCTAGA	64	98	scaffold136	1	38761	0	9	32	5	389	414	scaffold136_139725_orig	scaffold34428_98916_orig	0	77	0	REF
CTGCAGATTGCATAAGAAACAATAAAAATTTGGGAATTTTGTGAATCAAATCACTAAAACCGAG	64	98	scaffold136	1	56292	0	10	32	5	389	414	scaffold136_139725_orig	scaffold34428_98916_orig	0	69	0	REF
CAGCAAACAAAACAAACAAAGTTATAAAGGAGACTCGATCTGAGGCTGGAAATTGGAGAAATGA	64	98	scaffold136	-1	56583	0	11	32	5	389	414	scaffold136_139725_orig	scaffold34428_98916_orig	0	66	0	REF
CAGCTACCTAACAAGTATAATAGGAGATTTCATGAGGGCACTACTGAAATCATTAAGTAAAACG	64	98	scaffold136	-1	59653	0	12	32	5	389	395	scaffold136_139725_orig	scaffold136_53881_orig	0.010989	90	1	REF
CTGCCTCTGTGTATCGTGACCGGATCAAAGCTTTAGCTGAAGGTAGGCCATGGAGTGATCCGCC	64	98	scaffold136	1	77491	0	13	32	5	344	423	scaffold5167_293396_orig	scaffold11053_122_orig	0	31	0	REF
CTGCAGGGAAAGAGAGCTTCTTTGCTAGGAGAATGGCGGAGAATGAGTCTAAGCCTGAAGGTCT	64	98	scaffold136	1	77827	0	14	32	5	389	409	scaffold136_139725_orig	scaffold15935_8891_orig	0.0106383	93	1	REF
CAGCAGAAGCCTCTAGCTGTGATCGCGTGTAGATATCTTCAGATGATTTTGACTTAACATGTGC	64	98	scaffold136	-1	77829	0	15	32	5	382	422	scaffold33197_85911_orig	scaffold8100_174_orig	0	38	0	REF
CTGCTTTGTTCCCATTTCCAAAGTTTTGGTAGTAACCATTATTCTCATTTTCACTCTGTTGATT	64	98	scaffold136	-1	78602	0	16	32	5	384	417	scaffold33197_37845_orig	scaffold34428_55558_orig	0	60	0	REF
CAGCTTCATTCTGTTCAAGCATTTCTCTAAACAGATTTATAGCTTCTGTTGTTTTCCTTTTCCT	64	98	scaffold136	1	79679	0	17	32	5	389	417	scaffold136_139725_orig	scaffold34428_55558_orig	0	82	0	REF
CAGCTGAAGAAGCCGAATCTATCTGGACAAAGATGACTGAACATAAATCTTTAAATGTTTTAAA	64	98	scaffold136	1	83582	0	18	32	5	384	419	scaffold33197_37845_orig	C1448580_2372_orig	0	31	0	REF
CTGCAAAAAATATGCGTTTCTTGGACGTTTCTCTAACTTTCTTTTTAAAAGAGTTTGTATCTCT	64	98	scaffold136	-1	92374	0	19	32	5	389	396	scaffold136_139725_orig	scaffold136_24534_orig	0	31	0	REF
CTGCTTAAACGACATTTTTAGGTCAAATAAAAAATGTCAAATCCTCATGCAACTTTCTTTATTT	64	98	scaffold136	-1	99381	0	20	32	5	384	396	scaffold33197_37845_orig	scaffold136_24534_orig	0	30	0	REF
CTGCACTTTAACCTATCCAATGGCGTTTAATGCTTCGGATTGATCCTACTTTGCAAGAAAAAAC	64	98	scaffold136	-1	111634	0	21	32	5	330	422	scaffold26886_25193_flip	scaffold8100_174_orig	0	31	0	REF
CTGCTATCTTTTTATAGGTGAGAGGAGTTGCTATGATGAAGGAAAGCGTACTGCAGAAACCCTG	64	98	scaffold136	-1	128232	0	22	32	5	389	423	scaffold136_139725_orig	scaffold11053_122_orig	0	40	0	REF
CTGCAGGTTTCGTAGAAGAAGGCTTCTTAGAAGATGAGGTAGATGCAGGTTTCCTAGAAGAAGG	64	98	scaffold136	1	161142	0	23	32	5	389	417	scaffold136_139725_orig	scaffold34428_55558_orig	0	71	0	REF
CAGCCCCGTTTCGTTCAGCTACTTCGATCGCAACCAAGAAGAGAGCGAAACTCCAGACATAGAA	64	98	scaffold136	1	162199	0	24	32	5	389	414	scaffold136_139725_orig	scaffold34428_98916_orig	0	95	0	REF
CAGCTCCAAAACTCCTAGCCGGGTTAATTCCGGTTCCGGTTATTGGAATGGTTGCCAAATGTAC	64	98	scaffold136	-1	170939	0	25	32	5	389	414	scaffold136_139725_orig	scaffold34428_98916_orig	0	95	0	REF
CTGCAAACGTCTAAACGTCTAATAAACCAAACCAAACCAAACCAGATTCTCTTAAGTAATAATG	64	98	scaffold136	1	171182	0	26	32	5	355	414	scaffold5167_154175_flip	scaffold34428_98916_orig	0	43	0	REF
CAGCATTCCGGTTCGATTCGTAAATCATGGGAAGTTATTGTACTATTGTAGACACAGATGAACT	64	98	scaffold136	-1	171467	0	27	32	5	389	417	scaffold136_139725_orig	scaffold34428_55558_orig	0	64	0	REF
CTGCTGGAGCCGGAGGACTGAACCCGGGATTAATCGTGTTGCTTGTTGTTGGAGGTCCGGTTCT	64	98	scaffold136	1	185075	0	28	32	5	389	414	scaffold136_139725_orig	scaffold34428_98916_orig	0	77	0	REF
CTGCAACCAAATGTGTGTATGAAGGCAAAGTTAAACATAAGTCTACCCAAGCAAAAAGGGTGGT	64	98	scaffold136	-1	185421	0	29	32	5	376	417	scaffold33197_248779_orig	scaffold34428_55558_orig	0	85	0	REF
CAGCTTTCCTCCATTGCTCACACTGGATCTTCACTCTTCTAAGCTCAGTTTCCATGGCTTCTGT	64	98	scaffold136	-1	192616	0	30	32	5	389	395	scaffold136_139725_orig	scaffold136_53881_orig	0.010989	90	1	REF
CTGCAAATGCATATGGTCTACTGTAAACAGCTTGTGAAAAATTATTCCAATGCCACAATATTAG	64	98	scaffold136	-1	197059	0	31	32	5	389	417	scaffold136_139725_orig	scaffold34428_55558_orig	0	72	0	REF
CTGCAGAAGTACCATTGATTACAATATTAATATACTCAAGATGTGGTTACCACTAGAACCCTAG	64	98	scaffold136	-1	197455	0	32	32	5	376	417	scaffold33197_248779_orig	scaffold34428_55558_orig	0	39	0	REF
CAGCGGGTTTGCTGGAGATGCTTCAACAATACGTTTGGGGACTGATATGCTGTATGATGGGAGA	64	100	scaffold138	-1	2773	0	1	2	2	10	10	scaffold21040_2824_flip	scaffold21040_2824_flip	0	0	81	ALT
CTGCCAACTAAATCTGGTTACTTATGGTGCAGTAGTAAATGGAGTATGTAAGACAGGTGATATT	64	100	scaffold138	-1	10204	0	2	2	2	5	10	scaffold30189_650_flip	scaffold21040_2824_flip	0	0	50	ALT
CAGCCTCAAAACATCCTACGAATTTGCAAACAGAATCATTGATCTTTCCCCACCTTTGCTTACA	64	101	scaffold140	1	1926	0	1	127	5	167	198	scaffold2202_71479_flip	scaffold140_186762_flip	0.0232558	84	2	REF
CAGCCACAAACAGACATTTTTAGTCTGAATAATTACCTAAACTCCTCGATACCGTCTCCATATC	64	101	scaffold140	1	33676	0	2	127	5	131	198	scaffold3758_172569_flip	scaffold140_186762_flip	0	74	0	REF
CTGCATGGCGGAGAGCATATCATGGCGACACGTGGGGGTTCCTTGCCACCTTATCTTTTTGTTT	64	101	scaffold140	1	52294	0	3	127	5	131	198	scaffold3758_172569_flip	scaffold140_186762_flip	0	73	0	REF
CTGCACCAAAAGGCTTTGAGTACATTTGACAGTATTACAAAGAAAGAGAAAGAGTATTGGGCTT	64	101	scaffold140	-1	52446	0	4	127	5	131	198	scaffold3758_172569_flip	scaffold140_186762_flip	0	73	0	REF
CAGCAAGCATTTTTTACAAAAATAATGAATAATGTACAATTCCATTATGGATACACTTCAAATC	64	101	scaffold140	1	57722	0	5	127	5	167	167	scaffold2202_71479_flip	scaffold2202_71479_flip	0.0117647	84	1	REF
CAGCAAAAACAACTTCAAACGATAAGAGTTGTTGCATTACAACATGACAATCGTTACTCTTCAT	64	101	scaffold140	-1	57890	0	6	127	5	131	198	scaffold3758_172569_flip	scaffold140_186762_flip	0	74	0	REF
CAGCAACGTAAGCGGCAAAGCTCGGATCTTTCTCACTCAGGTAGCCAAGCAGAAAAAAAAAAAA	52	101	scaffold140	1	64006	0	7	127	5	167	198	scaffold2202_71479_flip	scaffold140_186762_flip	0.0117647	84	1	REF
CTGCTTGGCTACCTGAGTGAGAAAGATCCGAGCTTTGCCGCTTACGTTGCTGAAAAAAAAAAAA	52	101	scaffold140	-1	64057	0	8	127	5	167	167	scaffold2202_71479_flip	scaffold2202_71479_flip	0.0232558	84	2	REF
CAGCGATTTTATGTTCTAAGTTATGAGTTTGCTTGATTTTTTTTTATCTAAGTTTAGTTTCTAA	64	101	scaffold140	1	69041	0	9	127	5	98	198	scaffold14710_12919_flip	scaffold140_186762_flip	0	41	0	REF
CAGCTGTTCCCGCTGATGTATCACAAAGCTTGTATCATACACCTTAAGAGGAATATTGTGGCAA	64	101	scaffold140	-1	69516	0	10	127	5	93	226	scaffold34342_9588_flip	scaffold981_23371_flip	0	31	0	REF
CAGCCACCCCTGACGTGTACGAACACGCTCTCGCGTGCGTGTGACGCCATGAACGCTTCTTTGC	64	101	scaffold140	1	78104	0	11	127	5	99	198	scaffold4634_65961_flip	scaffold140_186762_flip	0	66	0	REF
CAGCCGATGCCACTCATTCATGATGCAATGGAAGCGCCTTGAACCGCAAGGGGGTGAAACCCTA	64	101	scaffold140	-1	78374	0	12	127	5	131	198	scaffold3758_172569_flip	scaffold140_186762_flip	0	72	0	REF
CTGCAATGTCTGCATTGGAGGTTTTATACATTTTGATCTTACAAGATTTCCAGTTATTATTTTA	64	101	scaffold140	1	80791	0	13	127	5	99	226	scaffold4634_65961_flip	scaffold981_23371_flip	0	33	0	REF
CAGCCTTTAGAAAGAATGCTAAATAGTGCCACCAAGCACACTTCAATCTACATTGAAAAGGATT	64	101	scaffold140	-1	80992	0	14	127	5	131	198	scaffold3758_172569_flip	scaffold140_186762_flip	0	47	0	REF
CAGCTGACGACAGATTGTTTCTTCCCCCGCATTTAAGAGTAACAAGCCCTTAGCATCTTCATCT	64	101	scaffold140	-1	82487	0	15	127	5	131	198	scaffold3758_172569_flip	scaffold140_186762_flip	0	74	0	REF
CAGCCAAAAATGAGAACCAAATATTCTACTGAGCAAACACAAAATATCAAGCATCTAATCCAAT	64	101	scaffold140	1	90315	0	16	127	5	131	226	scaffold3758_172569_flip	scaffold981_23371_flip	0	46	0	REF
CAGCTCTCGGAGAAACAATTGATGAATCAAAGATGATAAAGAAGTTTTTAACCGGACTTCCGAG	64	101	scaffold140	1	95531	0	17	127	5	93	198	scaffold34342_9588_flip	scaffold140_186762_flip	0	61	0	REF
CAGCCGAAACCAACGAGAAGATAACAAAGACCAAAACCAGAAGTTTAGGAAGGATCGATCAAAG	64	101	scaffold140	1	95841	0	18	127	5	131	198	scaffold3758_172569_flip	scaffold140_186762_flip	0	74	0	REF
CTGCAAGATCTTCCTCTTCATCTACCTCTACCACGGTTTCCTCTACCAAAACCTCCTCTTTCAC	64	101	scaffold140	-1	95843	0	19	127	5	93	198	scaffold34342_9588_flip	scaffold140_186762_flip	0	65	0	REF
CTGCAACAAAGTGTCTCGGCTTATCACATCTCCAACAAATCACCTTTGATCGATCCTTCCTAAA	64	101	scaffold140	-1	95947	0	20	127	5	131	198	scaffold3758_172569_flip	scaffold140_186762_flip	0	74	0	REF
CAGCTCAAGCTTTGGAGTTAATTCATGGTGATTTGTGTGGACTGATTTCTCCATCAACTCTAGC	64	101	scaffold140	1	96680	0	21	127	5	167	198	scaffold2202_71479_flip	scaffold140_186762_flip	0.0117647	84	1	REF
CAGCCGAAGTAAACTCTCCACCTCGATCAGTTCTAAGCATTTTAATGTTCAAAGTAGTTTGCTT	64	101	scaffold140	-1	96925	0	22	127	5	131	198	scaffold3758_172569_flip	scaffold140_186762_flip	0	73	0	REF
CTGCTTGAGGTATCTACTTGACACAAGACCAGAATTATCATATGCAGTAGGAGTGTTGAGTAGA	64	101	scaffold140	1	98580	0	23	127	5	93	226	scaffold34342_9588_flip	scaffold981_23371_flip	0	50	0	REF
CAGCAAACTTACAAGGCATACTCATCCTAATCCCCAATGCAATCCTAAATACGATTCTAAATGA	64	101	scaffold140	1	107987	0	24	127	5	93	198	scaffold34342_9588_flip	scaffold140_186762_flip	0	63	0	REF
CAGCATGATTTGTTTAGTTGTGTTCTTGGATTTTTCTTCAAGGTTCTATTACACATGGGACCGT	64	101	scaffold140	-1	108311	0	25	127	5	98	198	scaffold14710_12919_flip	scaffold140_186762_flip	0	63	0	REF
CAGCTCCCCAAAAGGATCTCGACGTCCCTTCTAATGCTAAGTGCATTCATGGTCTCCTTGTGAG	64	101	scaffold140	1	109746	0	26	127	5	167	198	scaffold2202_71479_flip	scaffold140_186762_flip	0.0117647	84	1	REF
CTGCCTTAGGCTTGTTCTCCTTCAGCTTCTCTTCTTCCCTCTTGCTCGCTTGAAGCTTCTCATC	64	101	scaffold140	1	109855	0	27	127	5	131	198	scaffold3758_172569_flip	scaffold140_186762_flip	0	74	0	REF
CAGCCCTAAAAGCCTTGAAAGCAATGTAATTCATTGGCACATGCTACCCTCACAAGGAGACCAT	64	101	scaffold140	-1	109857	0	28	127	5	131	198	scaffold3758_172569_flip	scaffold140_186762_flip	0	74	0	REF
CAGCATCCTCATCCATGGACTCGTTCTCCTCCAACGCGTCTCCTTCTTCTTTGCTTGGTGATTC	64	101	scaffold140	1	110002	0	29	127	5	131	198	scaffold3758_172569_flip	scaffold140_186762_flip	0	73	0	REF
CTGCTAAAGCAGAATTTTCGGTTGTGAGGAATAACATAGCCAAACTTATGGCTCTTGGATACAC	64	101	scaffold140	-1	110004	0	30	127	5	167	167	scaffold2202_71479_flip	scaffold2202_71479_flip	0.0117647	84	1	REF
CAGCCCAGTTGAGCCGTTTCTTTTCGCCTCATTACACGCAATGTCTTCTTCATCCTTCATCTTG	64	101	scaffold140	-1	110294	0	31	127	5	99	198	scaffold4634_65961_flip	scaffold140_186762_flip	0	67	0	REF
CAGCAAAAGAATCCATCTCAAAAGCCTAGGCTTTGCATCCTTCTTTTTGAGTAGAAATTTTAAT	64	101	scaffold140	1	112594	0	32	127	5	167	198	scaffold2202_71479_flip	scaffold140_186762_flip	0.0117647	84	1	REF
CAGCATAGTCGGTGTATACAACAACCTTAGAACCCACTAGATAAGATCTGAACTTTTCAAAGGC	64	101	scaffold140	1	112659	0	33	127	5	131	198	scaffold3758_172569_flip	scaffold140_186762_flip	0	74	0	REF
CTGCATTAAAATTTCTACTCAAAAAGAAGGATGCAAAGCCTAGGCTTTTGAGATGGATTCTTTT	64	101	scaffold140	-1	112661	0	34	127	5	131	198	scaffold3758_172569_flip	scaffold140_186762_flip	0	74	0	REF
CAGCTTCTTGTCTTTCTTCTGCCCCAGCACTGCCCCAACACCATAGTCGCTAGCATCACACATA	64	101	scaffold140	1	112810	0	35	127	5	131	198	scaffold3758_172569_flip	scaffold140_186762_flip	0	69	0	REF
CAGCCACCTAAGACAGTCAAAGACATAAGGAGCTTCTTAGGCTACGCAGGTTTCTATAGGAGGT	64	101	scaffold140	-1	113103	0	36	127	5	131	198	scaffold3758_172569_flip	scaffold140_186762_flip	0	59	0	REF
CAGCTAACTCCTCCAAAAGCTCATCTGCTAGGGCATCCATCTCTTCAACCGAAAATAGCTGACC	64	101	scaffold140	1	114372	0	37	127	5	198	198	scaffold140_186762_flip	scaffold140_186762_flip	0.0117647	84	1	REF
CAGCGATTTTATGATGAAATACAATGTCAAAGACATCATGAGGAAGCCAACCATTAAGGGTCAG	64	101	scaffold140	-1	114493	0	38	127	5	167	167	scaffold2202_71479_flip	scaffold2202_71479_flip	0.0117647	84	1	REF
CTGCTTGTACCACACCAAGGCCGTACAAAGGTTCCTTCTTAAACTCTCCCGCCTCTACCATTTT	64	101	scaffold140	1	122391	0	39	127	5	80	226	scaffold9057_46253_flip	scaffold981_23371_flip	0	31	0	REF
CTGCACCAGCTTCAGACAACGATCCCTGAAATGTCCGAATTCACCATAGTTGTAGCATACCCGC	64	101	scaffold140	1	122764	0	40	127	5	93	198	scaffold34342_9588_flip	scaffold140_186762_flip	0	61	0	REF
CAGCGGGTATGCTACAACTATGGTGAATTCGGACATTTCAGGGATCGTTGTCTGAAGCTGGTGC	64	101	scaffold140	-1	122829	0	41	127	5	131	198	scaffold3758_172569_flip	scaffold140_186762_flip	0	69	0	REF
CTGCACCATTTGGTATCAGAGCCACGAGACTGACTTCTACTGCTCGGTCTCCGGTTTGTTGCCG	64	101	scaffold140	1	127980	0	42	127	5	99	198	scaffold4634_65961_flip	scaffold140_186762_flip	0	71	0	REF
CAGCAAAAACTTGTGATGTCTGTTTCGCAAGCCCATTGATCTCATCAAAAGATCGAGTCATAAC	64	101	scaffold140	-1	128180	0	43	127	5	131	198	scaffold3758_172569_flip	scaffold140_186762_flip	0	74	0	REF
CTGCATGTAGCAACCTAGGTCTGCCGTGTGCTGAAAAAAAAAAAAAAAAAAAAAAAAAAAAAAA	33	101	scaffold140	1	128181	0	44	127	5	99	198	scaffold4634_65961_flip	scaffold140_186762_flip	0	46	0	REF
CAGCACACGGCAGACCTAGGTTGCTACATGCAGAAAAAAAAAAAAAAAAAAAAAAAAAAAAAAA	33	101	scaffold140	-1	128213	0	45	127	5	93	226	scaffold34342_9588_flip	scaffold981_23371_flip	0	40	0	REF
CTGCACATCCCACACCACTAGCCGCCGTCACCAGCCATGGAGACAAGTCTCGTTGTGCAGATCT	64	101	scaffold140	1	128238	0	46	127	5	131	198	scaffold3758_172569_flip	scaffold140_186762_flip	0	74	0	REF
CAGCTCTTCTCACGGCTGTGGGAGGGGCAGAAAAAAAAAAAAAAAAAAAAAAAAAAAAAAAAAA	30	101	scaffold140	-1	128240	0	47	127	5	93	198	scaffold34342_9588_flip	scaffold140_186762_flip	0	42	0	REF
CAGCTACACTCCAACCTATTCCTTTTCACTCCTTGAGCCTCACTGTGTTGTGATACACTTCTTC	64	101	scaffold140	-1	128444	0	48	127	5	167	198	scaffold2202_71479_flip	scaffold140_186762_flip	0.0117647	84	1	REF
CTGCCTTACCGTCGCCTCTGTCGTTTGTTGTACTGCAGAAAAAAAAAAAAAAAAAAAAAAAAAA	38	101	scaffold140	1	134458	0	49	127	5	167	167	scaffold2202_71479_flip	scaffold2202_71479_flip	0.0125	79	1	REF
CAGCCAACGACATCAGCCTTGATGTCTGAGTTACCTCACGAAGCACCACAAGTCTCCGGGCTGA	63	101	scaffold140	1	134493	0	50	127	5	167	198	scaffold2202_71479_flip	scaffold140_186762_flip	0.0232558	84	2	REF
CTGCAGTACAACAAACGACAGAGGCGACGGTAAGGCAGAAAAAAAAAAAAAAAAAAAAAAAAAA	38	101	scaffold140	-1	134495	0	51	127	5	98	198	scaffold14710_12919_flip	scaffold140_186762_flip	0	38	0	REF
CAGCCCGGAGACTTGTGGTGCTTCGTGAGGTAACTCAGACATCAAGGCTGATGTCGTTGGCTGA	63	101	scaffold140	-1	134555	0	52	127	5	167	198	scaffold2202_71479_flip	scaffold140_186762_flip	0.0117647	84	1	REF
CAGCTCTCACGACCCGGTTGAGAGAAACTCAATGGTCTATCGGGATCGCCTACATCAAGCACGA	64	101	scaffold140	-1	134940	0	53	127	5	131	226	scaffold3758_172569_flip	scaffold981_23371_flip	0	38	0	REF
CTGCCCTTGGGAGTTTGGCAAGTGTGTATTACACGATGGCTTCCTCAACACATACACACTATGT	64	101	scaffold140	1	135450	0	54	127	5	131	198	scaffold3758_172569_flip	scaffold140_186762_flip	0	74	0	REF
CAGCCATATTGTCAACCTGTTGGAAATGCAAGATCGTGAAGCCTCCTGATGATCATGCACCTAG	64	101	scaffold140	1	135563	0	55	127	5	98	198	scaffold14710_12919_flip	scaffold140_186762_flip	0	58	0	REF
CTGCCTTGAAACGTTCAGGAGCAAGGGACAAAGTGAAAACCTTGTCTCGGACACATAGTGTGTA	64	101	scaffold140	-1	135565	0	56	127	5	167	198	scaffold2202_71479_flip	scaffold140_186762_flip	0.0232558	84	2	REF
CAGCCATTCCACAAAAATGAACAAGACCGAGAGTATGAAGAGGTCCCAACAACACACGAAGTAG	64	101	scaffold140	1	135934	0	57	127	5	167	198	scaffold2202_71479_flip	scaffold140_186762_flip	0.0117647	84	1	REF
CAGCTCGAAGAGGATGCAGAGCTGAGCAGAGAAGCCGTGAACAAAGAGTTGGACGTAGCTGGAA	64	101	scaffold140	1	136032	0	58	127	5	131	198	scaffold3758_172569_flip	scaffold140_186762_flip	0	74	0	REF
CTGCTTTTCCACAGCCATGACTTGAACACCTTCGTCCCTACTTCGTGTGTTGTTGGGACCTCTT	64	101	scaffold140	-1	136034	0	59	127	5	131	198	scaffold3758_172569_flip	scaffold140_186762_flip	0	74	0	REF
CAGCGTGGCAACATGGATCAAGAGAACTCAGCCATGAGGTCCCGTAAGCTCGCTTAATGGGCTG	64	101	scaffold140	1	136160	0	60	127	5	83	230	scaffold14935_14063_flip	scaffold21492_91138_flip	0	33	0	REF
CTGCACTAGATCCCTCCTCGTTTGAGAGATTCGACCTTGAATCCTTGGCCTAGTCCTTCTCATC	64	101	scaffold140	-1	136162	0	61	127	5	167	198	scaffold2202_71479_flip	scaffold140_186762_flip	0.0117647	84	1	REF
CAGCGGGATGAAGATGTACGGCGATGACGGCGGTGGGATGAAGAAGAATGGCGGTGATGGGATA	64	101	scaffold140	-1	136646	0	62	127	5	93	198	scaffold34342_9588_flip	scaffold140_186762_flip	0	42	0	REF
CTGCACCAGCATGGTATCAGAGCTGAATTGTCAAGCTTCTATTGCTCGACAATGATCAATCCCA	64	101	scaffold140	1	138932	0	63	127	5	131	198	scaffold3758_172569_flip	scaffold140_186762_flip	0	74	0	REF
CTGCCGTCGAATCCACCCCAAAGACTCACCACCACCGTGAGATGAAGAGCTCCACTCATGGTGT	64	101	scaffold140	1	139060	0	64	127	5	167	197	scaffold2202_71479_flip	scaffold10043_210368_flip	0.0222222	44	1	REF
CAGCGCTCCATGGTGGGGGTGAAAACGGCGGAAACCCTAGATATGGCGTAGATTGTGACGGCGG	64	101	scaffold140	-1	139062	0	65	127	5	167	198	scaffold2202_71479_flip	scaffold140_186762_flip	0.0117647	84	1	REF
CTGCTACAACATTCTCACAACTCTCAAAATCAATGATTAAAAAGCAAACCTTACCCTCAATGGT	64	101	scaffold140	-1	139425	0	66	127	5	93	198	scaffold34342_9588_flip	scaffold140_186762_flip	0	47	0	REF
CTGCAGAAGGAGAATGAAGTGAAAGTGACTAAACAAGCTTTAGTCATATTTTCGATTCGAGGAG	64	101	scaffold140	1	139491	0	67	127	5	98	200	scaffold14710_12919_flip	scaffold19141_13641_flip	0	55	0	REF
CAGCTTCAAACATCCCTCACGTCAACAAAGTTACACGAGTCAGAGAATCCTCCACGAGTTGGAT	64	101	scaffold140	-1	139778	0	68	127	5	131	198	scaffold3758_172569_flip	scaffold140_186762_flip	0	59	0	REF
CAGCAATTCACTTTTGTCATCAAGCACACTTCTAGAGCTACTAACAAAGTTGCTGATGTACTAA	64	101	scaffold140	1	141132	0	69	127	5	131	198	scaffold3758_172569_flip	scaffold140_186762_flip	0	73	0	REF
CTGCAACCGCAAACTACTCTCCGGGATACATACGCATACTTCATAGAACAAGAAACCGTCATGC	64	101	scaffold140	-1	141392	0	70	127	5	131	198	scaffold3758_172569_flip	scaffold140_186762_flip	0	73	0	REF
CTGCAATAGGTACATCAACAAACAAAGCAGAATCTAGAGGTCAACACCGAGAAGTACACGAAAG	64	101	scaffold140	1	142134	0	71	127	5	131	226	scaffold3758_172569_flip	scaffold981_23371_flip	0	57	0	REF
CTGCACCAGATCCTTCTGGGTCTGAAAGATTCGCCTCTGAATCTAATGGCTCTTCATTAGGGAC	64	101	scaffold140	-1	142482	0	72	127	5	93	198	scaffold34342_9588_flip	scaffold140_186762_flip	0	47	0	REF
CAGCGGACGTTTGGAGAAGGTAACACCCTGGCGGCAACATATCGAAGACCGAGCAGTAGAAGTC	64	101	scaffold140	1	152895	0	73	127	5	131	198	scaffold3758_172569_flip	scaffold140_186762_flip	0	74	0	REF
CAGCACAACACCTGTTTGTAGCAGATCTCTGTGAGAGATATGGATAGATAGATCTAGAAGGTGA	64	101	scaffold140	1	152987	0	74	127	5	198	198	scaffold140_186762_flip	scaffold140_186762_flip	0.0119048	83	1	REF
CTGCATCATTTGGTATTAGAGCCAAGAGATCGACTTCTACTGCTCGGTCTTCGATATGTTGCCG	64	101	scaffold140	-1	152989	0	75	127	5	131	198	scaffold3758_172569_flip	scaffold140_186762_flip	0	74	0	REF
CAGCCACTTGTGCCTACTGAGAGTCCATGGAGTAAACTGAAAGCTCCAAAGGTATAGCTGAAAA	64	101	scaffold140	-1	153263	0	76	127	5	131	198	scaffold3758_172569_flip	scaffold140_186762_flip	0	74	0	REF
CTGCATGAGAGTCTTCAACTCATCCTGGGAGTTGGTAGAAGTGTTTGATGGTGGTTGATACTGT	64	101	scaffold140	1	154583	0	77	127	5	131	198	scaffold3758_172569_flip	scaffold140_186762_flip	0	73	0	REF
CTGCTGGAATGGTGTGAAAGCAGGTTGAGAATTATTCATGCTTGATTTTTGCATGAAGGATATC	64	101	scaffold140	1	154658	0	78	127	5	131	198	scaffold3758_172569_flip	scaffold140_186762_flip	0	67	0	REF
CAGCCTGCTCCACCACAGTATCAACCACCATCAAACACTTCTACCAACTCCCAGGATGAGTTGA	64	101	scaffold140	-1	154660	0	79	127	5	167	198	scaffold2202_71479_flip	scaffold140_186762_flip	0.0117647	84	1	REF
CAGCTGGTGGATAGACCTGATCCTGAGGATTCTCAACATTAGTGCTCTTGTAAGACAGATTATG	64	101	scaffold140	1	154870	0	80	127	5	99	226	scaffold4634_65961_flip	scaffold981_23371_flip	0	36	0	REF
CTGCCCAGACTTCACAGTATCAGGGAAAATCGCTCGTACAAAATTCCAACGTTACTGCATTTTC	64	101	scaffold140	-1	154872	0	81	127	5	131	198	scaffold3758_172569_flip	scaffold140_186762_flip	0	67	0	REF
CAGCTAAGTTCTCAATAAGGGTAAATGCTTCATCCACTGTCTTTTTCATGGAGTCTCCATTTCT	64	101	scaffold140	1	155182	0	82	127	5	131	198	scaffold3758_172569_flip	scaffold140_186762_flip	0	74	0	REF
CTGCAAGTTCCAGTAATCGCTGTCAAGAGTATGACCGTTCAGTGCGTGTCAACAGTTTTGAGAC	64	101	scaffold140	-1	155184	0	83	127	5	99	197	scaffold4634_65961_flip	scaffold10043_210368_flip	0	30	0	REF
CAGCATTCAGAGAATTCTTGTATTCCCATTCGACTCCTCTATAGACGATGTTGAGAATCTTCTC	64	101	scaffold140	1	155248	0	84	127	5	167	167	scaffold2202_71479_flip	scaffold2202_71479_flip	0.0117647	84	1	REF
CTGCTAGAAATGGAGACTCCATGAAAAAGACAGTGGATGAAGCATTTACCCTTATTGAGAACTT	64	101	scaffold140	-1	155250	0	85	127	5	167	167	scaffold2202_71479_flip	scaffold2202_71479_flip	0.0117647	84	1	REF
CAGCTCTAGTTTCCTCCCAAGTAGTCAAACATCCTGGAGCAAGAGATTTCACCCATCTAAGTGC	64	101	scaffold140	1	155464	0	86	127	5	93	198	scaffold34342_9588_flip	scaffold140_186762_flip	0	62	0	REF
CTGCATTTCTGGATCACTTCTACACCAAGTCAAGGACTATTGCGATGAGGAACAAGATTACTAC	64	101	scaffold140	-1	155466	0	87	127	5	131	198	scaffold3758_172569_flip	scaffold140_186762_flip	0	74	0	REF
CAGCCTCTGCAGGTCTGCAATCTACTGTCTCAACTGCTCAACTGTAGCAGAAAAAAAAAAAAAA	50	101	scaffold140	1	155825	0	88	127	5	167	168	scaffold2202_71479_flip	scaffold10133_6443_flip	0	84	0	REF
CTGCACCGATAGCAGAATGTCCACCCTCCTCAGCGTCGTACCATAGGCGATCTAGACATGCTTC	64	101	scaffold140	-1	155827	0	89	127	5	99	198	scaffold4634_65961_flip	scaffold140_186762_flip	0	56	0	REF
CTGCTACAGTTGAGCAGTTGAGACAGTAGATTGCAGACCTGCAGAGGCTGAAAAAAAAAAAAAA	50	101	scaffold140	-1	155874	0	90	127	5	131	198	scaffold3758_172569_flip	scaffold140_186762_flip	0	74	0	REF
CTGCTAGTATAAATTTTGGTTCAAAATTTTTGACAGACGCTTGTCTTTTAATTGGTCCTACCCA	64	101	scaffold140	1	165293	0	91	127	5	131	198	scaffold3758_172569_flip	scaffold140_186762_flip	0	62	0	REF
CTGCAAGTACAAATCCAATGGGCAATAATATAAGAAGCATGCTAGCATATAATTCAATAAGGCC	64	101	scaffold140	-1	165720	0	92	127	5	98	198	scaffold14710_12919_flip	scaffold140_186762_flip	0	56	0	REF
CTGCATGTCCAACTGTACAAGCTTGATTCAAGTCAAACTCCACAATTAGTTGCTCATAAATAGC	64	101	scaffold140	1	182696	0	93	127	5	131	198	scaffold3758_172569_flip	scaffold140_186762_flip	0	73	0	REF
CTGCAAGGTATGCCCTATTTCCGGAATGGGTGAGACTGGTTCCTTCGGAGATTTCTTCCGAGTT	64	101	scaffold140	-1	182883	0	94	127	5	167	198	scaffold2202_71479_flip	scaffold140_186762_flip	0.0120482	82	1	REF
CAGCATATCTCACGGCTGTGAGAGAGGCAGTACATGACAGACCTAGGTTTCTGCAGGCTGAAAA	60	101	scaffold140	1	183458	0	95	127	5	167	198	scaffold2202_71479_flip	scaffold140_186762_flip	0.0232558	84	2	REF
CTGCAGAAAGAACTTGCGATGCCCGTTTCGCAAGCTCGTTGATCGCGTCAAAAGTAGCGACTCG	64	101	scaffold140	1	183515	0	96	127	5	167	167	scaffold2202_71479_flip	scaffold2202_71479_flip	0.0117647	84	1	REF
CAGCCTGCAGAAACCTAGGTCTGTCATGTACTGCCTCTCTCACAGCCGTGAGATATGCTGAAAA	60	101	scaffold140	-1	183517	0	97	127	5	167	198	scaffold2202_71479_flip	scaffold140_186762_flip	0.0232558	84	2	REF
CAGCAGACTTTGGAGAAGGTAACCTTCTGGCGGCAGAAAAAAAAAAAAAAAAAAAAAAAAAAAA	36	101	scaffold140	1	183647	0	98	127	5	131	198	scaffold3758_172569_flip	scaffold140_186762_flip	0	74	0	REF
CTGCAAAACACAAGGACGTCACCCAAATCTCATCTTGTATTGTTCTGGTGATAACTCAATATAC	64	101	scaffold140	-1	183649	0	99	127	5	131	198	scaffold3758_172569_flip	scaffold140_186762_flip	0	74	0	REF
CAGCTGATCGGAGACCGAGCAGTAGAAGTCGATCTCTTGGCTCTGATACCAAGCTCGTGCAGAA	62	101	scaffold140	1	183680	0	100	127	5	167	168	scaffold2202_71479_flip	scaffold10133_6443_flip	0	84	0	REF
CAGCGCAACAACATTTGCAGAAAAAAAAAAAAAAAAAAAAAAAAAAAAAAAAAAAAAAAAAAAA	20	101	scaffold140	1	183739	0	101	127	5	93	198	scaffold34342_9588_flip	scaffold140_186762_flip	0	54	0	REF
CAGCGGATCTCTCTGAAAGATCTGGATATGTTGGCACATATATCTCTAATACCAGGTGATGAGG	64	101	scaffold140	1	183756	0	102	127	5	93	226	scaffold34342_9588_flip	scaffold981_23371_flip	0	69	0	REF
CTGCAAATGTTGTTGCGCTGAAAAAAAAAAAAAAAAAAAAAAAAAAAAAAAAAAAAAAAAAAAA	20	101	scaffold140	-1	183758	0	103	127	5	131	198	scaffold3758_172569_flip	scaffold140_186762_flip	0	74	0	REF
CAGCGCTTTAGTCGTTTTAAGAACCATTTATTCTCATATTTTCGCTAATAACTTGCATATTCTT	64	101	scaffold140	1	183949	0	104	127	5	198	198	scaffold140_186762_flip	scaffold140_186762_flip	0.0117647	84	1	REF
CTGCAAAAACAGATATGAAATGTGGCTAAAATTCATGTATATCAATCGCCTTCACCACTGCGCC	64	101	scaffold140	-1	183951	0	105	127	5	131	226	scaffold3758_172569_flip	scaffold981_23371_flip	0	69	0	REF
CAGCACCACCAGCTCAAATGGAGTTCCCGCAGATTACGTAAAGTGCAAGTTGTTCCACTTCTGT	64	101	scaffold140	1	185825	0	106	127	5	167	198	scaffold2202_71479_flip	scaffold140_186762_flip	0.0232558	84	2	REF
CTGCATTTCTGGACTATTTCTATGCTAAGTCCAAGACTGCTGAAAAAAAAAAAAAAAAAAAAAA	42	101	scaffold140	1	185962	0	107	127	5	98	198	scaffold14710_12919_flip	scaffold140_186762_flip	0	68	0	REF
CAGCTCTAGTCATGTCCCAAGATGTCAGCGATGCTTGTGGAAGGGATTTCAGCTATTGATGTGC	64	101	scaffold140	-1	185964	0	108	127	5	167	198	scaffold2202_71479_flip	scaffold140_186762_flip	0.0117647	84	1	REF
CTGCCGTGAGAAACAAGATTACTACCATCCAGCAGAAAAAAAAAAAAAAAAAAAAAAAAAAAAA	35	101	scaffold140	1	186001	0	109	127	5	131	198	scaffold3758_172569_flip	scaffold140_186762_flip	0	70	0	REF
CAGCAGTCTTGGACTTAGCATAGAAATAGTCCAGAAATGCAGAAAAAAAAAAAAAAAAAAAAAA	42	101	scaffold140	-1	186003	0	110	127	5	93	200	scaffold34342_9588_flip	scaffold19141_13641_flip	0	48	0	REF
CTGCCAACAATGGAGATTTCATGTCTAAGACAGTGGATGAGGCATTTACATTTATTGAGAACAT	64	101	scaffold140	1	186178	0	111	127	5	167	198	scaffold2202_71479_flip	scaffold140_186762_flip	0.0117647	84	1	REF
CAGCATTCAGAGAATTCTTGTACTCCCAATCAACTCCTCCAGATAAGATGTTGAAAATCTGCTC	64	101	scaffold140	-1	186180	0	112	127	5	131	198	scaffold3758_172569_flip	scaffold140_186762_flip	0	74	0	REF
CTGCAAGTTCCAGTATTTGCTTTCACGAGTATGATCGTTCTGTATGTGTCAACAATCTTGATAC	64	101	scaffold140	1	186244	0	113	127	5	93	226	scaffold34342_9588_flip	scaffold981_23371_flip	0	39	0	REF
CAGCCATGTTCTCAATAAATGTAAATGCCTCATCCACTGTCTTAGACATGAAATCTCCATTGTT	64	101	scaffold140	-1	186246	0	114	127	5	167	198	scaffold2202_71479_flip	scaffold140_186762_flip	0.0117647	84	1	REF
CTGCTGAAACGACCTGAAAATTGTGCCCGAATTCTGCACAAACGGTCTCTGAAAATTTTATGTG	64	101	scaffold140	-1	186686	0	115	127	5	93	214	scaffold34342_9588_flip	scaffold34329_3248_flip	0	30	0	REF
CAGCATGCAAGCTCTTCAAACAGCTCAACAGATAAGCTTGAGGCTTTAATGCAGAAAAAAAAAA	54	101	scaffold140	1	186732	0	116	127	5	167	167	scaffold2202_71479_flip	scaffold2202_71479_flip	0.0117647	84	1	REF
CTGCTGAAACTGCTGTGGAGGAGGCTGTTGAAATTGCTGAGCTGGAGGCTGAAAAAAAAAAAAA	51	101	scaffold140	-1	186734	0	117	127	5	167	198	scaffold2202_71479_flip	scaffold140_186762_flip	0.0232558	84	2	REF
CAGCAACTTCTCCAAAACCAGGAGAAGTCTTCTCAGGAGATTAAAGAAAAGACTCAGGAGCTTA	64	101	scaffold140	1	186783	0	118	127	5	131	200	scaffold3758_172569_flip	scaffold19141_13641_flip	0	35	0	REF
CTGCATTAAAGCCTCAAGCTTATCTGTTGAGCTGTTTGAAGAGCTTGCATGCTGAAAAAAAAAA	54	101	scaffold140	-1	186785	0	119	127	5	131	198	scaffold3758_172569_flip	scaffold140_186762_flip	0	74	0	REF
CTGCGAATAGTGGAGCAAAAAGGAGGAGACCGATCAGTCTTATATTTAGGACCGATCGATCTGA	64	101	scaffold140	1	190141	0	120	127	5	99	198	scaffold4634_65961_flip	scaffold140_186762_flip	0	68	0	REF
CTGCTCTCCCCTTTTATACTTAGGGTTTTCTGATCCCTAAAAACGAGTTGGACCTTAAACAATT	64	101	scaffold140	-1	190312	0	121	127	5	99	198	scaffold4634_65961_flip	scaffold140_186762_flip	0	71	0	REF
CTGCACCAGCTTGGTATCAGAGCCAAGGATCAGCTTCTTAGCCTGATCGTTCAATCTGCTTGCC	64	101	scaffold140	1	193722	0	122	127	5	93	198	scaffold34342_9588_flip	scaffold140_186762_flip	0	53	0	REF
CAGCTTCAAGTTCAAGGCTCCTTTCCCGAATCTTAAGAACTTGATTAAGATCCATTTCAGGCCC	64	101	scaffold140	-1	194030	0	123	127	5	131	200	scaffold3758_172569_flip	scaffold19141_13641_flip	0	54	0	REF
CTGCACCAGCTTGGTATCAGAGCCAAGGATCAGCTTCTTAGCCTGATCGTTCGATCTGCTTGCC	64	101	scaffold140	1	202650	0	124	127	5	131	226	scaffold3758_172569_flip	scaffold981_23371_flip	0	44	0	REF
CAGCGCGGAAGCGGACAAGTGATAAAAGATCTCAAAGAGATCTCGATAGAAGTGGATTCGCGGC	64	101	scaffold140	-1	202652	0	125	127	5	197	198	scaffold10043_210368_flip	scaffold140_186762_flip	0	30	0	REF
CTGCAGAACCGGACTCAATAAAAGAATCAAGGTAGCCTTCAGGAAAACGCAGAGAGAACATACA	64	101	scaffold140	1	202956	0	126	127	5	131	200	scaffold3758_172569_flip	scaffold19141_13641_flip	0	31	0	REF
CAGCTTCAAGTTCAAGGCTCCTTTCCTGAATCTTAAGAACTTGATTAAGATCCATTTCAGGCCC	64	101	scaffold140	-1	202958	0	127	127	5	167	167	scaffold2202_71479_flip	scaffold2202_71479_flip	0.0163934	60	1	REF
CTGCAAAAATATTGTAATACTATAAAGTTTACTCAACCGATAATTTGTTTGGCTAGGTTTTTTT	64	102	scaffold141	1	10407	0	1	13	7	177	197	scaffold4240_1456_orig	scaffold10451_697_orig	0	41	0	REF
CAGCCAAAATTGATTTTGTTTAGACATATCATGTTATGTTTAGACTCATGTTGTATGGTACTAT	64	102	scaffold141	-1	10781	0	2	13	7	181	197	scaffold15276_5294_orig	scaffold10451_697_orig	0	41	0	REF
CTGCGCCTTTACTTCTAGTTGTACTTGTGCTAGTGATAGACGTGCATTTTAGCCATATTTCATA	64	102	scaffold141	1	11912	0	3	13	7	184	197	scaffold26629_2820_orig	scaffold10451_697_orig	0	31	0	REF
CAGCTCTTCCTCTCATGTCCACCTCCAACACTCCGAGCCTCCGAATTGGCTCCGAATCACCTAA	64	102	scaffold141	-1	12166	0	4	13	7	183	197	scaffold1353_1782_orig	scaffold10451_697_orig	0	35	0	REF
CAGCTGAGGAGATGCTGAGACATCAACAACGTCTAAGGGATGAGCAAAATCAGGCGAATAATCA	64	102	scaffold141	1	13529	0	5	13	7	184	197	scaffold26629_2820_orig	scaffold10451_697_orig	0	46	0	REF
CAGCTCTAGTCTCATCCCAAGTCTGCAGTGATTCACGCTCCAGTGATCTAAACCATCTCAATGC	64	102	scaffold141	-1	13999	0	6	13	7	184	197	scaffold26629_2820_orig	scaffold10451_697_orig	0	51	0	REF
CTGCTGGAATGTAGTGATCTTGCCTCTCAGCCCAACTATCTTGGATTTAGTGTAGAAGTGATCC	64	102	scaffold141	-1	14070	0	7	13	7	184	197	scaffold26629_2820_orig	scaffold10451_697_orig	0	69	0	REF
CTGCCCAAATTAGGAGATCCAAGACGTTTTGCTATCAAGTGCACCTTTGGTGAGGTGAACTTTG	64	102	scaffold141	1	15601	0	8	13	7	184	197	scaffold26629_2820_orig	scaffold10451_697_orig	0	43	0	REF
CTGCTCTTGGATGTCTAGAGAGGATATGAAATCTTCTTGTTGATCTTCCCGAGAATCACTCTTT	64	102	scaffold141	-1	16013	0	9	13	7	184	197	scaffold26629_2820_orig	scaffold10451_697_orig	0	38	0	REF
CAGCGCATTTGGGAAGCACTTAGGAGAATTAATGTACCACGACCCTCTTGCTTTACAGATCCAT	64	102	scaffold141	1	18254	0	10	13	7	184	197	scaffold26629_2820_orig	scaffold10451_697_orig	0	51	0	REF
CTGCATCATCGAGTGGTTGCGCTTGGTGGACTTGACCATCCATCTCTGGTAGTCCCGGTCGGAT	64	102	scaffold141	-1	18256	0	11	13	7	184	197	scaffold26629_2820_orig	scaffold10451_697_orig	0	75	0	REF
CTGCCACTCTGTACGGGCATGTGACGTTGCCTGGGTAGGTGGCCAACAGGAGAGTTCCCAGTAT	64	102	scaffold141	-1	18471	0	12	13	7	184	197	scaffold26629_2820_orig	scaffold10451_697_orig	0	49	0	REF
CAGCTATATATTAGACTTTGAGCAGAAGATCGTAAAACAACAAAACATCTCATGTCACTTATCT	64	102	scaffold141	1	23136	0	13	13	7	184	197	scaffold26629_2820_orig	scaffold10451_697_orig	0	41	0	REF
CTGCAAAAGTATTGTAATACTATGAAGTTTACTCAACCGATAATTTGTTTGGCTCAGTTTTTTT	64	103	scaffold142	1	9641	0	1	3	7	184	197	scaffold26629_2820_orig	scaffold10451_697_orig	0	0	42	ALT
CAGCCAAAATTGATTTTGTTTAGACATATCATGTTCTGTTTAGACTCATGTTGTATGGTACTAT	64	103	scaffold142	-1	10005	0	2	3	7	184	197	scaffold26629_2820_orig	scaffold10451_697_orig	0	0	40	ALT
CTGCAGAATGAGATTGTCCTGACCAAATTCATCTGCGGAGATACACTTCAGCGATTTGATATCC	64	103	scaffold142	1	11661	0	3	3	7	183	197	scaffold1353_1782_orig	scaffold10451_697_orig	0	0	63	ALT
CAGCGAGTTAACACCTCCTTTGCTTCATTTACTCGATGCTCTAGATTTGAGTAGTGATCTTTAT	64	114	scaffold157	1	4894	0	1	2	6	221	252	scaffold20968_2130_flip	scaffold14946_3912_flip	0	0	78	ALT
CTGCCAGAACAGTCTTCTACACAACCCATCTTCGTTGGCTGTGATTGAGAAAAGAGAAGCTCAT	64	114	scaffold157	-1	4896	0	2	2	6	217	223	scaffold1612_857_flip	scaffold29_417_flip	0	0	46	ALT
CTGCGGCATTGAGTTGATTCTATCGACCTTGAGATTGATGGCCTGGTCGCGGCCAGAAATCATG	64	116	scaffold164	1	4660	0	1	28	6	130	142	scaffold8120_51478_flip	scaffold4772_4406_flip	0	73	0	REF
CAGCCACCATATCAAAGCTTTATGAAATCACTCAAGGTCGACCCCGTGGTCGATCCTAGGAGCT	64	116	scaffold164	-1	4662	0	2	28	6	130	142	scaffold8120_51478_flip	scaffold4772_4406_flip	0	58	0	REF
CTGCCTAGAAAGAAACTCCTCGAACGAGGAAATCTTTACCCCAGGCGACAGGATATGTGCCTGT	64	116	scaffold164	1	4849	0	3	28	6	132	142	scaffold7878_122_flip	scaffold4772_4406_flip	0.0128205	77	1	REF
CAGCAATTACACGCCAACCTCCTGCCCGATTGAACAAGCTTGACGCCAGCTTCCTTGACCGTGG	64	116	scaffold164	-1	4851	0	4	28	6	132	142	scaffold7878_122_flip	scaffold4772_4406_flip	0.0128205	77	1	REF
CAGCCTCAAATCTATTTCTTCATCTTTTTTCTTCTATTCTTTGATCCAATACCCCTTCTTGATT	64	116	scaffold164	1	5004	0	5	28	6	130	142	scaffold8120_51478_flip	scaffold4772_4406_flip	0	58	0	REF
CTGCGACCATCGATCTCAAGATCGACGGCTGACACCCGACCGCGGCCGTCCACAGCACTTTCAC	64	116	scaffold164	-1	5006	0	6	28	6	130	142	scaffold8120_51478_flip	scaffold4772_4406_flip	0	75	0	REF
CTGCTTTTAAGACTCCTGCAAATAGATTTCTCCAAGGCAAACCTAGAGAGAGTTATGTGTGATA	64	116	scaffold164	1	5431	0	7	28	6	143	143	scaffold21271_21035_flip	scaffold21271_21035_flip	0.0333333	29	1	REF
CAGCAAGTGTTCAAGAAGGAAACCAGAAGCATAACTCGACCTCCACATCGAGTCACGACATCGG	64	116	scaffold164	-1	5433	0	8	28	6	132	142	scaffold7878_122_flip	scaffold4772_4406_flip	0.0163934	60	1	REF
CTGCTGAATTTGAACATCAAGCCAGTTCAGGAGAAAAAAATAATGGAGGACAAAAAGGAGAGAA	64	116	scaffold164	-1	5931	0	9	28	6	132	142	scaffold7878_122_flip	scaffold4772_4406_flip	0	30	0	REF
CTGCATGTGATCTACTATGCCAGCAAAAGTCTGGATAATGCTCAAAGGAGGTATGCGACTATAG	64	116	scaffold164	-1	7155	0	10	28	6	132	142	scaffold7878_122_flip	scaffold4772_4406_flip	0.0253165	77	2	REF
CTGCAACTGCATCATCACCTCAACCTTGGCTTGATAAACCTCGATACCATACATGAAGAAATAA	64	116	scaffold164	1	7444	0	11	28	6	130	142	scaffold8120_51478_flip	scaffold4772_4406_flip	0	76	0	REF
CAGCCTCCTAAGACAGTCAAAGACATCAGAAGTTTTTTGGGGCATGTTGGGTTCTATAGGAGGT	64	116	scaffold164	-1	7446	0	12	28	6	130	142	scaffold8120_51478_flip	scaffold4772_4406_flip	0	74	0	REF
CAGCGTTGAAATGTAGCAGGTGCATTGCAAATACCAACTGGGATTCTTTTATAAGCAAAAGTGC	64	116	scaffold164	1	7562	0	13	28	6	129	142	scaffold15081_446_flip	scaffold4772_4406_flip	0	66	0	REF
CTGCATGATCTCTATTTATGCATATTTGATAAAGGAGATGGTAGAGGTCTTCATGGATTATTTC	64	116	scaffold164	-1	7564	0	14	28	6	130	142	scaffold8120_51478_flip	scaffold4772_4406_flip	0	76	0	REF
CAGCATCTAGAAAAGATCACTTTCCTCTGCCGTTCATTGATCAAATGTTAGAAAGGGTAGCTAA	64	116	scaffold164	-1	7787	0	15	28	6	129	142	scaffold15081_446_flip	scaffold4772_4406_flip	0	61	0	REF
CTGCTTAGGTGGACCACTTTGATACTATTGCTTGGGCACAAACCCCTGATTCTGACCATATGGA	64	116	scaffold164	1	9856	0	16	28	6	130	142	scaffold8120_51478_flip	scaffold4772_4406_flip	0	74	0	REF
CAGCAACAACAAAACAGGCCTTATGTTCCATATGGTCAGAATCAGGGGTTTGTGCCCAAGCAAT	64	116	scaffold164	-1	9945	0	17	28	6	132	142	scaffold7878_122_flip	scaffold4772_4406_flip	0.0126582	78	1	REF
CAGCTTGATCATAGATGGTGGGAGTTATACCAATGCTGAAAAAAAAAAAAAAAAAAAAAAAAAA	38	116	scaffold164	-1	15079	0	18	28	6	132	142	scaffold7878_122_flip	scaffold4772_4406_flip	0.0126582	78	1	REF
CTGCTAAGATTCCTCTATATGATGGGTATCAAGAAGGGCATTCACAATTATCATTAGTATCTCG	64	116	scaffold164	1	24098	0	19	28	6	132	142	scaffold7878_122_flip	scaffold4772_4406_flip	0.0126582	78	1	REF
CTGCATGGACTTTTGGGCAGAACTCTTTACATAGTATCTACCCAAAAATAATCAGTCCACTGCA	64	116	scaffold164	1	24201	0	20	28	6	129	142	scaffold15081_446_flip	scaffold4772_4406_flip	0	34	0	REF
CTGCATCAGATGGATGAGACATCTCTCCTTCATTTGATTCATGTGTTGCATGCCATCTCATCGT	64	116	scaffold164	-1	24572	0	21	28	6	130	142	scaffold8120_51478_flip	scaffold4772_4406_flip	0	33	0	REF
CAGCCGGTACCTGTAGAAGAGAGGTTTCCTATTTGGGGGGATGAAAATCCCCAGGAACAGGATC	64	116	scaffold164	1	37521	0	22	28	6	132	142	scaffold7878_122_flip	scaffold4772_4406_flip	0.025	78	2	REF
CTGCACTTCTCCTTGCTATCCTCCTTACGTGATTTTTTCTTACACCTCTTTCCCGCATCTGCTT	64	116	scaffold164	-1	37720	0	23	28	6	130	142	scaffold8120_51478_flip	scaffold4772_4406_flip	0	76	0	REF
CTGCATTTTGTACCCCGGCCACGATCTTAATCAAGGCCGCGAGCCGCATCTAGGTCGCGATCTG	64	116	scaffold164	1	40273	0	24	28	6	129	143	scaffold15081_446_flip	scaffold21271_21035_flip	0	71	0	REF
CAGCTTCAATGATGACTTACGGTCCAAGCCGTGTAATGACAAGGGCCGTGATGAAAGTGAGCCG	64	116	scaffold164	-1	40484	0	25	28	6	130	143	scaffold8120_51478_flip	scaffold21271_21035_flip	0	68	0	REF
CTGCTCTCTTGACCGAAATTATCAAGAAGAGTGTCAGATTCCAATTGGGAGAAGCTCAAGAGCA	64	116	scaffold164	1	47136	0	26	28	6	130	142	scaffold8120_51478_flip	scaffold4772_4406_flip	0	58	0	REF
CAGCAGTTCTGGAGATGGAGATGGCTTTACGAGGACAAGGAGACAATGCTGATGGGCTGGGGAG	64	116	scaffold164	1	62069	0	27	28	6	130	142	scaffold8120_51478_flip	scaffold4772_4406_flip	0	53	0	REF
CTGCATCAACTCTGGATTCCCAATGTCAATCCACTTGAGGGGAAAGATATGGTCAGTAAATGAA	64	116	scaffold164	-1	62381	0	28	28	6	129	143	scaffold15081_446_flip	scaffold21271_21035_flip	0	41	0	REF
CTGCCCGAGTTCCTCCCGCCAAGTCACTAGCCGCCATCGTTCCTCCCTCTTCTTCATCTCCCGA	64	117	scaffold165	1	13760	0	1	21	6	129	129	scaffold15081_446_flip	scaffold15081_446_flip	0.012987	76	1	REF
CTGCGAGAAGGCTCGAGTTGGGTGACGGTGGTGCGGCGTGATGTCGGGGACGAAGATGGCGCGA	64	117	scaffold165	-1	13948	0	2	21	6	129	129	scaffold15081_446_flip	scaffold15081_446_flip	0.0131579	75	1	REF
CTGCCTTCTGTTCTGTCCGCCATTAACGCCGTCACGCCGAGCTTCGCTACCCGCCGCGCCGCCG	64	117	scaffold165	1	13988	0	3	21	6	129	142	scaffold15081_446_flip	scaffold4772_4406_flip	0	67	0	REF
CTGCAACTGCTCGGACGGGTGAAGCTGAGGTGAGGAGAAGCTGGCGGCGACGTTTTCGCAACCA	64	117	scaffold165	-1	14242	0	4	21	6	129	129	scaffold15081_446_flip	scaffold15081_446_flip	0	54	0	REF
CTGCTCCGCTAACAGAAGTCATCAAAAAGGACGTTGGATTTAGATGGGGCGACGCGCAGGAGAA	64	117	scaffold165	1	17702	0	5	21	6	129	129	scaffold15081_446_flip	scaffold15081_446_flip	0.0144928	68	1	REF
CTGCGCTTAGAAGCAAAATTACTACGTTTCAGCAGAAAAAAAAAAAAAAAAAAAAAAAAAAAAA	35	117	scaffold165	1	42601	0	6	21	6	129	129	scaffold15081_446_flip	scaffold15081_446_flip	0.0131579	75	1	REF
CAGCGATCCAGTGAGTCCTTATGTGAGGCATGGGAGACTTCAGAGAGTACATGAGAGATTACCC	64	117	scaffold165	1	42633	0	7	21	6	129	129	scaffold15081_446_flip	scaffold15081_446_flip	0	77	0	REF
CTGCTGAAACGTAGTAATTTTGCTTCTAAGCGCAGAAAAAAAAAAAAAAAAAAAAAAAAAAAAA	35	117	scaffold165	-1	42635	0	8	21	6	129	129	scaffold15081_446_flip	scaffold15081_446_flip	0.012987	76	1	REF
CTGCATTGAGAGTGTTCTTGTGATCTCGATCAACTCCCCCATAGAGGATGTTGAGAATTTGCTC	64	117	scaffold165	-1	42779	0	9	21	6	129	129	scaffold15081_446_flip	scaffold15081_446_flip	0.025	78	2	REF
CAGCGTGCAAACTCTTCAAACAGCTCACAAGATAAGCTTGAGGCTTTAATGCAACATCTTCTTT	64	117	scaffold165	1	43347	0	10	21	6	132	142	scaffold7878_122_flip	scaffold4772_4406_flip	0.0243902	40	1	REF
CTGCGCTTCTTGTAGCTACCAGCTGAAGCTCTTTACCACTACTTAGTGTGATTGCGTGGCAAGA	64	117	scaffold165	-1	43662	0	11	21	6	128	143	scaffold20203_1335_flip	scaffold21271_21035_flip	0	45	0	REF
CAGCATGGGCAGTGAAATTTCTGAACTTCGACATCAAGCCTGCAGTTGAGAAACGAACTACACA	64	117	scaffold165	1	46980	0	12	21	6	129	129	scaffold15081_446_flip	scaffold15081_446_flip	0.0126582	78	1	REF
CAGCCTCGGCTTTTCATGGAGATGTCATAAGGAAGGCCGACCTAGAGGCTCTCATCAACTCCCT	64	117	scaffold165	1	49717	0	13	21	6	129	129	scaffold15081_446_flip	scaffold15081_446_flip	0	62	0	REF
CAGCACGAGAGTTCTTTGCAATAGTTCGACTGGAACACGCAAGAGGGCGAACACACAAGGCTGG	64	117	scaffold165	1	54333	0	14	21	6	129	142	scaffold15081_446_flip	scaffold4772_4406_flip	0	75	0	REF
CTGCATGGTTTATTGTAGACGTCTCCAGCGACTATTATGTCCCAGCACTCATCAGCATTGTCGA	64	117	scaffold165	-1	54573	0	15	21	6	129	144	scaffold15081_446_flip	scaffold16685_27758_flip	0	53	0	REF
CAGCACACTTCACAGGAAAGGGTGCTTCAGTGTGTCAAGGCTTAACGGTCAACAATACTTGACT	64	117	scaffold165	1	74002	0	16	21	6	129	129	scaffold15081_446_flip	scaffold15081_446_flip	0	77	0	REF
CTGCTAGGTAGATCTTGGGTTGATGAAACCCCTAGGAGAACAAGGAGTCCTCCTCCTTTGGATG	64	117	scaffold165	-1	74213	0	17	21	6	129	129	scaffold15081_446_flip	scaffold15081_446_flip	0	76	0	REF
CAGCAATCGTTGCAGAACTCGTATACTCCAGAGGTACACGATGAAGCTTGTCCTTCATGCCACA	64	117	scaffold165	1	74354	0	18	21	6	129	129	scaffold15081_446_flip	scaffold15081_446_flip	0	60	0	REF
CAGCAGATATCTCAACTAGGGTTTTGAAGATTGAAAGTGGTGGCGGCGGAAGATTGAATCACGC	64	117	scaffold165	1	74717	0	19	21	6	129	129	scaffold15081_446_flip	scaffold15081_446_flip	0.0135135	73	1	REF
CTGCATCATCTGGGATTCACTACACCAGCTTGGTATCAGAGCCGAGTTGACCAACTTCTACTAC	64	117	scaffold165	-1	74719	0	20	21	6	129	129	scaffold15081_446_flip	scaffold15081_446_flip	0	49	0	REF
CTGCCACCACCTCTTTGTGTCACCGCTTTCGTTGCTTGTTTCACCACCGTTCTTCTCACCCCCG	64	117	scaffold165	-1	74849	0	21	21	6	129	142	scaffold15081_446_flip	scaffold4772_4406_flip	0	64	0	REF
CTGCAACGGAAGAATCTCGGCGGCACATATTTGAATTGAGTGTAATCGGATTCCATAATGATGG	64	122	scaffold172	-1	24696	0	1	4	1	5	63	scaffold123_238_orig	scaffold26535_625_orig	0	0	34	ALT
CTGCAAAGAACAGAGTAAAAAGAGGGAGACTGATCGGTCCCATATTTAGGACCGATCGATTCCA	64	122	scaffold172	1	27089	0	2	4	1	5	63	scaffold123_238_orig	scaffold26535_625_orig	0	0	63	ALT
CAGCCACATTGCAGAGGATGTTCTTATTTTTTCAGTTTTCATTTTACAGACAATTGTTCTTCAT	64	122	scaffold172	1	27259	0	3	4	1	15	15	scaffold6175_38662_orig	scaffold6175_38662_orig	0	0	30	ALT
CTGCTCTATGTCTTTTTATCTTTAGGGTTTCTAGTCCCTCAAAACGATTTTGGCCTAAAAAATT	64	122	scaffold172	-1	27261	0	4	4	1	5	63	scaffold123_238_orig	scaffold26535_625_orig	0	0	64	ALT
CTGCTTATAGTCAACTCTATGCATTAGGAAGAACACAATGTTTGTTTTTCCATTGGATCTTTAC	64	124	scaffold174	-1	343	0	1	2	1	15	15	scaffold6175_38662_orig	scaffold6175_38662_orig	0.025	2	78	ALT
CAGCCAAGATTATCATAATTTGATGGCTAGATGCCTCAGTTGTTGTCTTTGACATCCAAAGTTT	64	124	scaffold174	-1	4660	0	2	2	1	5	63	scaffold123_238_orig	scaffold26535_625_orig	0	0	36	ALT
CTGCGGCGTGGTGAAAACAACCCGACGGAGACGGCGCTGAAAAAAAAAAAAAAAAAAAAAAAAA	39	125	scaffold175	-1	30780	0	1	8	3	111	111	scaffold34270_10346_orig	scaffold34270_10346_orig	0	79	0	REF
CTGCAAGTGAAGTCATGGTCCAAAAGCTAAATCTCGAGACCATTCCTCATCTTCGACCATATAA	64	125	scaffold175	1	33261	0	2	8	3	111	111	scaffold34270_10346_orig	scaffold34270_10346_orig	0.0136986	72	1	REF
CTGCGTCACGGTTAAAGCTCCGCTCTCATTCAACCATTGAAGTTTATATGGTCGAAGATGAGGA	64	125	scaffold175	-1	33367	0	3	8	3	111	111	scaffold34270_10346_orig	scaffold34270_10346_orig	0	75	0	REF
CTGCGTCATTAAGATTGCACGCCACTTTCAATGCTTTTGCTTGCTTCTTCTCTTCCTCACTGAA	64	125	scaffold175	1	44599	0	4	8	3	111	111	scaffold34270_10346_orig	scaffold34270_10346_orig	0.025	78	2	REF
CAGCGTAGAATTGAGTTGTGTCCGTCCAGTCTGGTATAATTGATGAACCCAAAAGACCAGAAGC	64	125	scaffold175	1	53394	0	5	8	3	111	125	scaffold34270_10346_orig	scaffold34363_120858_orig	0	40	0	REF
CAGCAAATACTTGGGATTATTTGAGAGCTAGACAAGATAAGGTCTCCTGTAAATGTTTTGTATG	64	125	scaffold175	-1	53708	0	6	8	3	111	111	scaffold34270_10346_orig	scaffold34270_10346_orig	0.0192308	51	1	REF
CAGCGGAATGCTTTGGGATGAGAGCTAAAACTGTGACATTAATCCCTGTTGGAAGGAACCCAAA	64	125	scaffold175	1	55257	0	7	8	3	110	111	scaffold34328_5997_orig	scaffold34270_10346_orig	0	45	0	REF
CAGCTTGACATCATCTACGGGAGTTGTATTAACTGATTTGCAGGACATAAAATCAGAGGCAGTG	64	125	scaffold175	-1	55645	0	8	8	3	111	111	scaffold34270_10346_orig	scaffold34270_10346_orig	0	61	0	REF
CAGCCGCCAACGCCTGTCGCAGAAAAAAAAAAAAAAAAAAAAAAAAAAAAAAAAAAAAAAAAAA	22	133	scaffold185	1	11712	0	1	9	6	130	144	scaffold8120_51478_flip	scaffold16685_27758_flip	0	0	89	ALT
CAGCGCCACTTCAACACTCTGCTCCTCCTTCACGCTACTCTAATCCTTCGTTACCACCTCGCCA	64	133	scaffold185	1	11919	0	2	9	6	129	144	scaffold15081_446_flip	scaffold16685_27758_flip	0	0	80	ALT
CAGCGTGAAGATGGTGACGTAAACGGCGACAACTCGACCGGAGTTGCAGAGCTTTGGCGAGGTG	64	133	scaffold185	-1	12036	0	3	9	6	130	144	scaffold8120_51478_flip	scaffold16685_27758_flip	0	0	95	ALT
CTGCACCAGCTTGGTATTAGAGCCACGAGTTCGACTTCTAGTGCTCGGTCTTCGATCTACCATC	64	133	scaffold185	1	17024	0	4	9	6	130	144	scaffold8120_51478_flip	scaffold16685_27758_flip	0	0	106	ALT
CTGCACGTCCTACACTACCCACCACCGTCACCAGCTATCGAGACAAGTCTTGTGGTGTAGACGT	64	133	scaffold185	1	17293	0	5	9	6	129	144	scaffold15081_446_flip	scaffold16685_27758_flip	0	0	52	ALT
CAGCACATCTCACGTGTGTGGGAAGGTTAGAGCAAGACATGCCTAGATTGCTACAAGATGTAGC	64	133	scaffold185	-1	17295	0	6	9	6	130	144	scaffold8120_51478_flip	scaffold16685_27758_flip	0	0	106	ALT
CTGCTCAGTCTAATTCATTGCAGATGGGCTAATTTGTAACATCGATAACTCTCAGTTCTAAACT	64	133	scaffold185	-1	17754	0	7	9	6	122	144	scaffold34510_22349_flip	scaffold16685_27758_flip	0	0	42	ALT
CTGCAATCTCATGATTATTTGTACTTGTTGTATTTATTTGAGTGTTTGAAAAAATGAACATCAG	64	133	scaffold185	1	38015	0	8	9	6	129	144	scaffold15081_446_flip	scaffold16685_27758_flip	0	0	50	ALT
CTGCACCAAAGAAGAAGAAAGCCAATTGAAAAGGTAGAAAGATGTTCTAACTCATATACTGGTG	64	133	scaffold185	-1	38539	0	9	9	6	129	144	scaffold15081_446_flip	scaffold16685_27758_flip	0	0	40	ALT
CTGCCAAGTGAAACAGAGTCGATATCTTATAGGTTATCTTTTACCTTTTGCAAGTGTTTTGGGG	64	136	scaffold188	1	578	0	1	1	1	68	69	scaffold28949_3925_orig	scaffold24564_574_orig	0	89	0	REF
CTGCCAAGTGAAACAGAGTCGATATTTTAGAGGTTATCTTTACCTTTTGCAAGTGTTTTGGGGT	64	137	scaffold189	1	576	0	1	1	1	68	69	scaffold28949_3925_orig	scaffold24564_574_orig	0	0	50	ALT
CTGCCTGATCCCATGCGTGGGTGTTATGTGTGATAGGTTAAGTGATATGTGTTAAGTGAATTAT	64	139	scaffold193	1	1762	0	1	1	6	130	144	scaffold8120_51478_flip	scaffold16685_27758_flip	0	0	103	ALT
CTGCGGTTGAAAATAGAGTAGACGGTAGAACCACGCGCTCGTGAATGTTAAAAAATAATATCTT	64	147	scaffold203	1	421	0	1	1	5	424	424	scaffold9590_4219_orig	scaffold9590_4219_orig	0	90	0	REF
CTGCGATTCCGAACCGAACCGAAATTTCCGATCGGTTCGGTTCGGAAATTTCGGTTTTCGGAAC	64	150	scaffold206	1	13705	0	1	2	1	5	63	scaffold123_238_orig	scaffold26535_625_orig	0	0	57	ALT
CTGCGTGAGAATCGGATTCGGCTTCGCCGCAGAAATTTTTTTTCTTTTCGCGTTAGGTTAAAAT	64	150	scaffold206	-1	13943	0	2	2	1	15	15	scaffold6175_38662_orig	scaffold6175_38662_orig	0.0138889	1	71	ALT
CAGCACTTGAAACCCTACACATATGTAGTGTATATATGGTTTATCCCACGTTACATTTTAATCA	64	151	scaffold207	-1	6078	0	1	2	5	420	422	scaffold8125_523_orig	scaffold8100_174_orig	0.025641	1	38	ALT
CTGCAGATGTCGGAAAGAAGAAAACATAATTAAAGAAGAGAAACAAGAAGCAAAACTCATAGAA	64	151	scaffold207	-1	7123	0	2	2	5	420	423	scaffold8125_523_orig	scaffold11053_122_orig	0	0	47	ALT
CAGCTCTTTTGGGTCTCTTCATGCTAGAGACATCATCACTCTTTGCTCTCTGGTCAGCTCTCTT	64	153	scaffold212	-1	210	0	1	1	8	54	82	C1420732_791_flip	scaffold25985_122_orig	0	0	35	ALT
CAGCTAATGGAACTAAAAGAATCGAAAAAGTTTGATGTATAGCTGTCTCATTATCAAAATTAAC	64	155	scaffold214	-1	2916	0	1	1	1	5	63	scaffold123_238_orig	scaffold26535_625_orig	0	95	0	REF
CAGCATCATCTACCTTTACTATGTCTACCCAAACTATAGCTGTATTATGACCCAAGCGAACAAA	64	157	scaffold216	1	23830	0	1	28	6	130	142	scaffold8120_51478_flip	scaffold4772_4406_flip	0	71	0	REF
CAGCAAAAGTTATAAAATCTCATGTGAAGAAGACTATATTAGATTCATAATTACCTGTTCGAAG	64	157	scaffold216	-1	24168	0	2	28	6	130	143	scaffold8120_51478_flip	scaffold21271_21035_flip	0	62	0	REF
CTGCTCCAGTGTGGCTTGAATTTCATGGAATCCCGGCTCAATACTTTTCAGTTGAAACTCTGGA	64	157	scaffold216	1	30076	0	3	28	6	130	142	scaffold8120_51478_flip	scaffold4772_4406_flip	0	64	0	REF
CAGCCATGGGTAGAAAATTTTGATCCTTCTAACTTCACCATTTGAGAAACTAACATTTACAGCC	64	157	scaffold216	-1	30320	0	4	28	6	130	142	scaffold8120_51478_flip	scaffold4772_4406_flip	0	64	0	REF
CTGCTCTGAAAATGATAAGAAGAATTATGTTTCAACCCTTAAACATTAGGTTTTAAGCTTTCAA	64	157	scaffold216	1	33115	0	5	28	6	132	142	scaffold7878_122_flip	scaffold4772_4406_flip	0.0131579	75	1	REF
CTGCACATCATACTATTTTGACGTTCCAATACCAGAACGACCGAATCAAAAGGAGGAACGGCCA	64	157	scaffold216	-1	33322	0	6	28	6	130	143	scaffold8120_51478_flip	scaffold21271_21035_flip	0	74	0	REF
CTGCAAACTTCGGCCACTTGTCATTCACCTGAACCCAAGTTAATGAGTCAACATGATGCCTCAT	64	157	scaffold216	1	33976	0	7	28	6	129	143	scaffold15081_446_flip	scaffold21271_21035_flip	0	35	0	REF
CTGCCTGAGAGAAATGTGCTCCCAAAGTTGACTGATGATATGAAGAAATTCTTGAAGATTTTTG	64	157	scaffold216	-1	34363	0	8	28	6	129	142	scaffold15081_446_flip	scaffold4772_4406_flip	0	37	0	REF
CTGCCGTCCGCCGCCACCATCTGCCGTCAAAACCTAATCCACCGTGATGCTCTTTTCTTTGCTT	64	157	scaffold216	-1	34774	0	9	28	6	130	142	scaffold8120_51478_flip	scaffold4772_4406_flip	0	72	0	REF
CTGCCGCCACCGCTGTTCAACGCTGAAAAAAAAAAAAAAAAAAAAAAAAAAAAAAAAAAAAAAA	25	157	scaffold216	-1	34796	0	10	28	6	130	142	scaffold8120_51478_flip	scaffold4772_4406_flip	0	73	0	REF
CAGCATGGACACAGTAAAGGGCATTGCGTCCTAGGTTCTTCAAGTTTAGGCTTATTGGACTTAA	64	157	scaffold216	-1	35304	0	11	28	6	130	144	scaffold8120_51478_flip	scaffold16685_27758_flip	0	31	0	REF
CAGCTGGTTCACCCAGCTCCATGTCATCTTCGCTTTGGGCATCCATAGTCAAGACTTGAACACC	64	157	scaffold216	1	35370	0	12	28	6	130	143	scaffold8120_51478_flip	scaffold21271_21035_flip	0	47	0	REF
CTGCCTAGAGTCAAGAGAGACAAGTGAGCATCGTGAGTGAGGAGAGGAGAGTAGAGAACATTCC	64	157	scaffold216	-1	35611	0	13	28	6	129	144	scaffold15081_446_flip	scaffold16685_27758_flip	0	50	0	REF
CAGCTCCTCTCCTTCTCTTGCGTCTTCTGCAACTTCTTCAAGTTCCACGTCACGACCGGAAGCA	64	157	scaffold216	1	36111	0	14	28	6	132	142	scaffold7878_122_flip	scaffold4772_4406_flip	0.0149254	66	1	REF
CTGCTACCGCCGATGTGACTGCTACTGTGCATCCACCAGTGAGGGAGACTCCTTCTGTACTTGC	64	157	scaffold216	-1	36349	0	15	28	6	130	142	scaffold8120_51478_flip	scaffold4772_4406_flip	0	57	0	REF
CAGCTTGTTGGAGCCTGAGCAAGGCAACTCGTGCCTGTGTGGGGGATGACTGTATCATGTCATG	64	157	scaffold216	-1	36769	0	16	28	6	129	143	scaffold15081_446_flip	scaffold21271_21035_flip	0	36	0	REF
CAGCCCTTTCGCGAAATCGCATAGTGACCACGGGTACACACCTATCAAGCGGAGCTCGCTTGAA	64	157	scaffold216	1	36770	0	17	28	6	130	142	scaffold8120_51478_flip	scaffold4772_4406_flip	0	76	0	REF
CTGCAAGACAAGTAGCTCAAGGGTTTGATGAGAACTGGGAGAGAGGATTCATATATGATCTTCC	64	157	scaffold216	-1	36967	0	18	28	6	129	142	scaffold15081_446_flip	scaffold4772_4406_flip	0	68	0	REF
CTGCCACATGGTAACCCGCAAGTGGATGAGAATCCATTTGTGCTTCCCCATGAGCCGTATTTGC	64	157	scaffold216	-1	37055	0	19	28	6	130	142	scaffold8120_51478_flip	scaffold4772_4406_flip	0	77	0	REF
CTGCTAATGCCACCATGGAAGGAGACCAGACCAAAGCTGTGTTGGTCGCTAATGGTCTTAAGAA	64	157	scaffold216	-1	37129	0	20	28	6	130	143	scaffold8120_51478_flip	scaffold21271_21035_flip	0	74	0	REF
CAGCCGGTGGTGGTGGTGTAACAACTCGGTTAGGAGCCTCTGAAAGGGCATGAATCGCAGAAAA	60	157	scaffold216	1	37139	0	21	28	6	130	142	scaffold8120_51478_flip	scaffold4772_4406_flip	0	75	0	REF
CTGCGATTCATGCCCTTTCAGAGGCTCCTAACCGAGTTGTTACACCACCACCACCGGCTGAAAA	60	157	scaffold216	-1	37198	0	22	28	6	130	142	scaffold8120_51478_flip	scaffold4772_4406_flip	0	77	0	REF
CAGCGATCTGTCCCATCTGTTCCTGGAGGTGTTGGAGGGCTTCGCGAGTCAGCTCTCCATCAGG	64	157	scaffold216	1	37199	0	23	28	6	129	144	scaffold15081_446_flip	scaffold16685_27758_flip	0	39	0	REF
CAGCAACTACAAGACAAAAGACAGCGGCAGAAGCAAAGAAAAGAACGGTGGGGGCAGATTAGGG	64	157	scaffold216	1	37479	0	24	28	6	130	142	scaffold8120_51478_flip	scaffold4772_4406_flip	0	76	0	REF
CTGCCTCTGGGATTAGAAACCCTAATCTGATTTATGCGGTACACCAGATTGGTATCAGAGCCGC	64	157	scaffold216	-1	37481	0	25	28	6	128	144	scaffold20203_1335_flip	scaffold16685_27758_flip	0	31	0	REF
CAGCCACTGCCGCCCACCACCGAAACCCTAATCTGCCCCCACCGTTCTTTTCTTTGCTTCTGCC	64	157	scaffold216	-1	37567	0	26	28	6	130	142	scaffold8120_51478_flip	scaffold4772_4406_flip	0	76	0	REF
CAGCGTCGGGCTCCTTTCGTCGACCTTGAGGTCGGTGGCCTGGTCGCAGAAAAAAAAAAAAAAA	49	157	scaffold216	1	42318	0	27	28	6	130	143	scaffold8120_51478_flip	scaffold21271_21035_flip	0	33	0	REF
CAGCTTTAAGTTATGCCCATCCTCAAGCTGGACCTGAACTTTCCAATGAAGGGTTTCATGATAA	64	157	scaffold216	1	52608	0	28	28	6	130	143	scaffold8120_51478_flip	scaffold21271_21035_flip	0	36	0	REF
CTGCGACTGTGCTAAAGCCTGGAAGGAATACTATCACTTTTGATTTGCCTCCACAAAAACCTGG	64	159	scaffold218	-1	125	0	1	1	6	149	150	C1424188_642_flip	C1424188_1466_flip	0.0434783	44	2	REF
CTGCAGATGTTGATGGAGTTAACGGAAATGGTTTAACCAATTAACTCATACGCTAAGTTTTTGT	64	160	scaffold219	1	529	0	1	2	7	184	197	scaffold26629_2820_orig	scaffold10451_697_orig	0	69	0	REF
CAGCAGGCTGAGGTGTGGTCAATTGCGGTGCTTGTACTGCAACAGAAGGAGCAACAGGTTCTGG	64	160	scaffold219	1	1471	0	2	2	7	185	188	scaffold21252_1620_orig	scaffold22940_1225_orig	0.027027	72	2	REF
CTGCAGATGTTGATGGAGTTAACGGAAATGGTTTAACCAATTAACTCATACGCTAAGTTTTCGT	64	161	scaffold220	1	471	0	1	1	7	184	197	scaffold26629_2820_orig	scaffold10451_697_orig	0	0	60	ALT
CTGCATTTCATTTCATTTCAATTTCTTTAGTTTTTTAGATTAATAATTTATAGATATAATTAAC	64	162	scaffold223	1	10627	0	1	2	2	8	8	scaffold7476_2292_flip	scaffold7476_2292_flip	0.0357143	54	2	REF
CTGCTGAAGACTGATTGGGCTAAATCACTTTCTTACACGATCGATGGACTTATGGCTCCGTAGA	64	162	scaffold223	-1	10853	0	2	2	2	8	8	scaffold7476_2292_flip	scaffold7476_2292_flip	0.0377359	51	2	REF
CTGCAAGAGTTTCACATGAAGATTGTGGACAAGCCAGGGATTGAGAATGAAGTAGCAGATCACT	64	172	scaffold236	-1	4450	0	1	30	6	129	144	scaffold15081_446_flip	scaffold16685_27758_flip	0	0	75	ALT
CAGCATGGTCGGTATATACAATAACCTTAGAACCCACCAGATAAGACCTGAACTTTTCAAAGGC	64	172	scaffold236	1	4513	0	2	30	6	129	144	scaffold15081_446_flip	scaffold16685_27758_flip	0	0	80	ALT
CAGCCACCTAAGACAGTCAAGGACATTAAGAGCTTCTTGGGGCATGCTGAGTTCTATAGGAGGT	64	172	scaffold236	-1	4957	0	3	30	6	129	144	scaffold15081_446_flip	scaffold16685_27758_flip	0	0	61	ALT
CAGCAAGTTTTAGAGCGTCAGAAACCTTGACTCGGTCGAGTCTGGTCGAGCATCCTGGTAGAGC	64	172	scaffold236	1	6856	0	4	30	6	130	144	scaffold8120_51478_flip	scaffold16685_27758_flip	0	0	103	ALT
CAGCAACTTCGAAGTGTTATGGCACAAGCATTGTACTCCTTAGGATTCTGAATAGCCTTCCCTG	64	172	scaffold236	1	7031	0	5	30	6	129	144	scaffold15081_446_flip	scaffold16685_27758_flip	0	0	88	ALT
CTGCGAGTTACCTACACCTATCGGTAACACCTCAATCACCTAGGACTGTGATGATCAGGATGAG	64	172	scaffold236	-1	7033	0	6	30	6	130	144	scaffold8120_51478_flip	scaffold16685_27758_flip	0	0	96	ALT
CTGCTGAAACATACACATTACATCCGGAGCTTGCCGAACTGGAGGTTGTGGTTCCTACTGCTGG	64	172	scaffold236	1	7264	0	7	30	6	129	148	scaffold15081_446_flip	scaffold2019_9665_flip	0	0	40	ALT
CAGCTTCTTCAAGGTCAGGCCACTAGTGCAAAGGAGTTGACACAGATCAAGACCGAGTTGAGCT	64	172	scaffold236	-1	7266	0	8	30	6	130	144	scaffold8120_51478_flip	scaffold16685_27758_flip	0	0	98	ALT
CAGCTCTCTTATAGGAACACCAATATTGCAAATCCACAGGACCAAGTATATCCACCACGCCAGA	64	172	scaffold236	-1	7476	0	9	30	6	129	144	scaffold15081_446_flip	scaffold16685_27758_flip	0	0	50	ALT
CTGCCAAGATCATTCATCAATCCACTCCATCGATTTCATCTAGACACAAAGTGTCTATTGGTGT	64	172	scaffold236	1	8859	0	10	30	6	129	145	scaffold15081_446_flip	scaffold7096_6616_flip	0	0	46	ALT
CAGCAGATGAAAAGGATGATAGATGATGAAGAGCACCTATAGATGAATCAAATGAAACTTTCAA	64	172	scaffold236	-1	9136	0	11	30	6	129	148	scaffold15081_446_flip	scaffold2019_9665_flip	0	0	44	ALT
CAGCGGATGAAAAGGATGATGGATGATGAAGATCAATTATAGATGACCTGAATGATACTTCCAA	64	172	scaffold236	-1	9413	0	12	30	6	129	144	scaffold15081_446_flip	scaffold16685_27758_flip	0	0	75	ALT
CAGCGGATAGAAATGACGATAGAAGATGAAGAGAATTTATAGATGAACTGAATGAAACTTCCAA	64	172	scaffold236	-1	9688	0	13	30	6	129	144	scaffold15081_446_flip	scaffold16685_27758_flip	0	0	82	ALT
CTGCCAAGATCATCTAGACATAAAGTGTCTATTCGGGTTCTAGAACCCATACAAAGAGTTTATA	64	172	scaffold236	1	10779	0	14	30	6	129	144	scaffold15081_446_flip	scaffold16685_27758_flip	0	0	69	ALT
CAGCAGATGAAAAGGATGATAGATATGAAGATCACTTATAGCTGAATCGAATGAAACTTTCAAA	64	172	scaffold236	-1	11029	0	15	30	6	129	144	scaffold15081_446_flip	scaffold16685_27758_flip	0	0	78	ALT
CTGCCAAGATCAGTCATCAATCCACTACATCGATTTCATCTAGTCACCAAGTGTGTATTCAGAT	64	172	scaffold236	1	12096	0	16	30	6	129	145	scaffold15081_446_flip	scaffold7096_6616_flip	0	0	34	ALT
CTGCCAAGATTATTCATCAATCCACTCCATCAATTTCTGCTTGTCACCAAGTGTCTAATCATAT	64	172	scaffold236	1	12369	0	17	30	6	130	144	scaffold8120_51478_flip	scaffold16685_27758_flip	0	0	43	ALT
CAGCGGATGAAAAGGATGATAGATGATGAGGAGCACTTATAGATGAATCGAATAAATTTTTAAA	64	172	scaffold236	-1	12371	0	18	30	6	129	146	scaffold15081_446_flip	scaffold28125_3971_flip	0	0	34	ALT
CAGCGGATGAAAAGGATGATAGATGATGAAGAGCAATTATAGATGAACTGAATGAAACTTCCAA	64	172	scaffold236	-1	12645	0	19	30	6	129	144	scaffold15081_446_flip	scaffold16685_27758_flip	0	0	49	ALT
CAGCGGATGAAAAGGATGATAGATTATGAAGAGCAGTTATAGATGAATCGAGTGAAACTTCCCA	64	172	scaffold236	-1	12917	0	20	30	6	129	144	scaffold15081_446_flip	scaffold16685_27758_flip	0	0	35	ALT
CTGCCAAGGTCGTTCATCAATCCACTCTATCGATTTCATCTAGTCACGAAGTGTCTATTCAGAT	64	172	scaffold236	1	14286	0	21	30	6	129	144	scaffold15081_446_flip	scaffold16685_27758_flip	0	0	51	ALT
CAGCGGATGAAAAGAATGATAGATGATAAAGACCCCTTATAGATGGATCTAATGACACTTCCAA	64	172	scaffold236	-1	14563	0	22	30	6	129	144	scaffold15081_446_flip	scaffold16685_27758_flip	0	0	49	ALT
CTGCCTTTCCACCTTTCGAGCTATTCTTTCTTGAAGACCATCGAGAAATTATGCCATAAGGTTC	64	172	scaffold236	-1	16274	0	23	30	6	129	144	scaffold15081_446_flip	scaffold16685_27758_flip	0	0	54	ALT
CTGCCAAGGTCATTCATCAATCCACTCCATTGATTTCATCTAGTCACCAAGTTTCTATTCGGAT	64	172	scaffold236	1	21800	0	24	30	6	129	144	scaffold15081_446_flip	scaffold16685_27758_flip	0	0	69	ALT
CAGCGGATGAAAAAGATGATAGATGATGATTTGAATGAAACTTCCAAAGGAGATGAGAATCCTT	64	172	scaffold236	-1	22060	0	25	30	6	130	144	scaffold8120_51478_flip	scaffold16685_27758_flip	0	0	86	ALT
CAGCCATGAGCCAACAAACGGCCAGAACGAAAAGTGAGAAAGGGTATTGTGAAGCTATCACATT	64	172	scaffold236	1	34882	0	26	30	6	130	144	scaffold8120_51478_flip	scaffold16685_27758_flip	0	0	81	ALT
CAGCTATATTCGTGACTAACTACCACCATCCATTCCTCCATCTTTTGTTTGTTCGTGAGCATGT	64	172	scaffold236	-1	35320	0	27	30	6	130	144	scaffold8120_51478_flip	scaffold16685_27758_flip	0	0	77	ALT
CAGCATTGTCCTTTTAGGTTTGAAGCTACTTGATTACAGCATGAAAGGTTTAAGGATTTACTAA	64	172	scaffold236	1	43759	0	28	30	6	130	144	scaffold8120_51478_flip	scaffold16685_27758_flip	0	0	55	ALT
CAGCAAAATATTTATTCAACCCACAAACCTTATCAAAAAGAAGTAAGGGAAATCCCAAATGAGA	64	172	scaffold236	-1	44341	0	29	30	6	129	144	scaffold15081_446_flip	scaffold16685_27758_flip	0	0	52	ALT
CTGCACTAGAGCATTTCAAGCCATAGCCAAACCATAATACACACCCTAAAGCTCTGTCATAGGA	64	172	scaffold236	-1	46822	0	30	30	6	129	145	scaffold15081_446_flip	scaffold7096_6616_flip	0	0	34	ALT
CAGCGCCATCCAAATTATCTGAGTTTCTACTTCTTGGTAGGGCTTTTGGATTGGCGCGGCATTT	64	174	scaffold238	1	1168	0	1	2	1	5	62	scaffold123_238_orig	scaffold3341_5712_orig	0.0175439	1	56	ALT
CAGCTATTTGATGATTGCAGATGCACTTGCAAAATATATTGTAAATGATCACACATATCCTTGG	64	174	scaffold238	-1	1588	0	2	2	1	5	63	scaffold123_238_orig	scaffold26535_625_orig	0	0	60	ALT
CTGCCTGGACACTTTTGGAGCTCCCAATTCGAAAATGGCGAAAATGGTGCAGAAAAAAAAAAAA	52	177	scaffold241	1	727	0	1	2	7	186	197	scaffold20822_9341_orig	scaffold10451_697_orig	0	0	66	ALT
CTGCACCATTTTCGCCATTTTCGAATTGGGAGCTCCAAAAGTGTCCAGGCAGAAAAAAAAAAAA	52	177	scaffold241	-1	778	0	2	2	7	183	183	scaffold1353_1782_orig	scaffold1353_1782_orig	0.0277778	2	70	ALT
CAGCCCAATCGAGCGTTTTCTTTTCACCACATTTGGCGAGATGTCTTCCTCTTCATCATTCCTC	64	184	scaffold248	1	2995	0	1	2	8	54	75	C1420732_791_flip	C1450592_1659_flip	0	0	66	ALT
CAGCGATGTTGTTTCGTGGTGCCGGAATTTTTGCTTCAACACCATCCTCTTCCAAGAACACGTT	64	184	scaffold248	-1	3350	0	2	2	8	54	68	C1420732_791_flip	scaffold34491_8498_orig	0	0	64	ALT
CTGCTGTTTCAAGTAAAGCGAAGAGGCGGTCCGAGGCTGGTAAGAAAGCGAAAGAATTACAACA	64	186	scaffold251	1	13228	0	1	13	5	1	1	scaffold14109_12451_flip	scaffold14109_12451_flip	0	59	0	REF
CAGCAACAAGCTTCTGCAGGTACTTCATGTAATTCAAACTTCTCTCTTTCTCCTCTGTTTCTCA	64	186	scaffold251	1	13296	0	2	13	5	1	21	scaffold14109_12451_flip	scaffold6180_2646_flip	0	59	0	REF
CTGCTGTTGTTGTAATTCTTTCGCTTTCTTACCAGCCTCGGACCGCCTCTTCGCTTTACTTGAA	64	186	scaffold251	-1	13298	0	3	13	5	1	19	scaffold14109_12451_flip	scaffold24559_1768_flip	0.0327869	59	2	REF
CAGCTCAGAATCTTGAAGACTCTGTGGTCACAACAACACTCCGGAAGACCTCTGGAAGGTGGAA	64	186	scaffold251	-1	13959	0	4	13	5	1	20	scaffold14109_12451_flip	scaffold23929_1206_flip	0	59	0	REF
CAGCGATCCTTACATCGTTCTCACCGTCGCCGATCAGGTTCCTTCCAATTCTCACTTTCTTCTT	64	186	scaffold251	1	15180	0	5	13	5	1	33	scaffold14109_12451_flip	scaffold3858_9038_flip	0	31	0	REF
CTGCTGAGAGCTGAGCAAAGAATAGGAAAGCGTTTGATTTTTTTTTTTTTTGGGTGTTTTGCGG	64	186	scaffold251	-1	36099	0	6	13	5	1	13	scaffold14109_12451_flip	C1461060_631_flip	0	58	0	REF
CAGCAAGAGAACGAGGATGGAAAGGAAAGTTCACAAAACCAGGCCGGGTTATACGACCTGGTGC	64	186	scaffold251	-1	37434	0	7	13	5	1	1	scaffold14109_12451_flip	scaffold14109_12451_flip	0	49	0	REF
CTGCTGATTTAATCCTCCATTTGCCTCAACATATATGTAACCGTTTGACTCAGGCAAGGCTACA	64	186	scaffold251	1	38494	0	8	13	5	1	13	scaffold14109_12451_flip	C1461060_631_flip	0	54	0	REF
CAGCATTTTAAAGAAATAACAAAAACAATGTAATACCTCCAGTAGACTTGTTCACGTACGGCTT	64	186	scaffold251	1	38742	0	9	13	5	1	13	scaffold14109_12451_flip	C1461060_631_flip	0.0212766	46	1	REF
CTGCTTCCCCTATGCAGTAAGCTTGAGCCTTTATGAAAGCATATCTTGTCAAAACGTTCTCACC	64	186	scaffold251	-1	38744	0	10	13	5	1	13	scaffold14109_12451_flip	C1461060_631_flip	0	55	0	REF
CTGCAATGAACAGAAGTTTTCCCTGATCTTTAGCTTTGTATTGGTTATTATGTCGCTTGCCCTT	64	186	scaffold251	-1	39106	0	11	13	5	1	13	scaffold14109_12451_flip	C1461060_631_flip	0	44	0	REF
CTGCTGGTGCGGAGGTAAAAGGCTTTTAGATGCAATCTCTTTTACATTTGCAAAGAAAAAAAAA	64	186	scaffold251	1	42840	0	12	13	5	1	13	scaffold14109_12451_flip	C1461060_631_flip	0.0185185	53	1	REF
CTGCAAGCAAAAAAATATCACTATCAGGATATCTGTTTGCTATCGTTGTTCGAAGATTACCCTT	64	186	scaffold251	-1	43166	0	13	13	5	1	20	scaffold14109_12451_flip	scaffold23929_1206_flip	0	52	0	REF
CTGCATCATTTTGTTTTTGTATACCAAACTCAACAAAAAATTTACAAATTCTGTCATTAACAGG	64	187	scaffold252	1	6337	0	1	4	7	148	180	scaffold27139_374410_flip	scaffold3179_10656_orig	0	0	30	ALT
CAGCACCGGCGCTAATCAAAGCAAAAAAAGCCTCCATTGTTTGAAGATCTTCTTTCACAAACGT	64	187	scaffold252	1	6866	0	2	4	7	183	197	scaffold1353_1782_orig	scaffold10451_697_orig	0	60	0	REF
CTGCTAAATCAGGCCCAAACGCTTACACTGTAGCTAATGTAGCTTCATGGATGTTCACAGTAGC	64	187	scaffold252	-1	7221	0	3	4	7	184	197	scaffold26629_2820_orig	scaffold10451_697_orig	0	66	0	REF
CTGCATCAAATTCAAAACAAAACAACAAAATCATTAGCTCAAAAAATCCAAATGAGACATCATA	64	187	scaffold252	1	8189	0	4	4	7	177	197	scaffold4240_1456_orig	scaffold10451_697_orig	0	43	0	REF
CAGCGTCATCCCATCTACAGTAAGTACAAAGGCAATTTATCAGAGAGTTATAGGTATAAACATC	64	193	scaffold260	1	2624	0	1	2	2	9	10	scaffold1037_524_flip	scaffold21040_2824_flip	0	0	55	ALT
CTGCTAGACTACTGAGCGATATGATCGAGAGGAAAATTAACCCCGATATAGTTACTTTCAGTGC	64	193	scaffold260	-1	2626	0	2	2	2	10	10	scaffold21040_2824_flip	scaffold21040_2824_flip	0.0119048	1	83	ALT
CAGCATGAATCCATACACATAGTAGACCTGTCGAACAAAAAAAAAACTAATCAGAAAATAGCCA	64	200	scaffold270	1	5236	0	1	2	1	102	102	scaffold270_5224_orig	scaffold270_5224_orig	0.0138889	1	71	ALT
CTGCCCTCACTAACTGTCTCCAAGAGACCCATAACAGCTACAATCTGCTACATTAAGACCTAGG	64	200	scaffold270	-1	5411	0	2	2	1	102	102	scaffold270_5224_orig	scaffold270_5224_orig	0.0140845	1	70	ALT
CAGCGAGAAGGAGATGTATCTGTCCCATTATTGTTGCTACTTCCAAATGATAACTATGAGCTGT	64	201	scaffold271	1	16683	0	1	14	6	132	142	scaffold7878_122_flip	scaffold4772_4406_flip	0.025641	76	2	REF
CAGCATGGATCATACGAGATGTGCAAGGCAAAGTAACCTTACATGGAAGACGCTCTTTATCTGT	64	201	scaffold271	-1	16931	0	2	14	6	130	143	scaffold8120_51478_flip	scaffold21271_21035_flip	0	74	0	REF
CTGCACTAGGTAGTATCAAAGCCGTGTTGATCGACTTCTACCGTTCGATCAAATCCCGGTCATT	64	201	scaffold271	1	25309	0	3	14	6	130	142	scaffold8120_51478_flip	scaffold4772_4406_flip	0	71	0	REF
CAGCTAGAACAAGAGAGGCTTGCTGAGAAAGTTGATTGAAAACAAGATGCAACGGAGCATCCAT	64	201	scaffold271	-1	25588	0	4	14	6	130	142	scaffold8120_51478_flip	scaffold4772_4406_flip	0	77	0	REF
CTGCAAGGAAGGGTAAAGGGAAGGCCAACTCAACTGGAGATGAAATATAGAAGTCTCTTTTCAG	64	201	scaffold271	1	33626	0	5	14	6	130	143	scaffold8120_51478_flip	scaffold21271_21035_flip	0	30	0	REF
CTGCAATACGACTTCAAGTCTCTTTGCCACTGGTAACTTGTCAACATCTTTGTTGCAGTCGACT	64	201	scaffold271	-1	34089	0	6	14	6	130	142	scaffold8120_51478_flip	scaffold4772_4406_flip	0	32	0	REF
CAGCACATCCAGGGTGGATATCATTAATTTCAAGAAAGAATCTGTTAAATTCATTAATTGTATA	64	201	scaffold271	1	41412	0	7	14	6	129	142	scaffold15081_446_flip	scaffold4772_4406_flip	0	54	0	REF
CTGCTTGTGACATCAATTTCCCTAGAAATTGTAACTTAAATTTTGCAAGAATGTTCCGTTCTAG	64	201	scaffold271	1	41484	0	8	14	6	130	143	scaffold8120_51478_flip	scaffold21271_21035_flip	0	49	0	REF
CAGCAAGAGCGTATACAATTAATGAATTTAACAGATTCTTTCTTGAAATTAATGATATCCACCC	64	201	scaffold271	-1	41486	0	9	14	6	130	143	scaffold8120_51478_flip	scaffold21271_21035_flip	0	61	0	REF
CAGCTACACAGGGATGCGTAAGGTAATGATATATTTGAATGTATAGATATGTATATATACGTCA	64	201	scaffold271	-1	41743	0	10	14	6	129	142	scaffold15081_446_flip	scaffold4772_4406_flip	0	56	0	REF
CTGCTTTTGACATTAGATTTGCAATGGCCTTTCGCCTGAACCTTGAACGTACATTCCTCTATAG	64	201	scaffold271	1	44062	0	11	14	6	130	144	scaffold8120_51478_flip	scaffold16685_27758_flip	0	56	0	REF
CTGCCAAGTTGGAAATTTCCAAATTTTTCCATTAGCCTATGCAATAGTTGATAGTGAGAATGAC	64	201	scaffold271	-1	44438	0	12	14	6	130	142	scaffold8120_51478_flip	scaffold4772_4406_flip	0	44	0	REF
CAGCCTCCAAAACGAGTTTTCAAGGTTATGCCATCTACAACAACAACTTTACGCATGTGTTCAT	64	201	scaffold271	1	44454	0	13	14	6	130	142	scaffold8120_51478_flip	scaffold4772_4406_flip	0	70	0	REF
CAGCATATGCCATTTCTATTCAGGTAGACATGTTATTTATTACGGGTTGTAATTGTGTAGACAT	64	201	scaffold271	-1	45197	0	14	14	6	130	147	scaffold8120_51478_flip	scaffold26361_413_flip	0	38	0	REF
CAGCACCGTTTCCGTCCGTGGTTCTTGTTGCCAGCGCCACCGCGAACCTTCTTCTTCCTCTCCA	64	202	scaffold272	1	17383	0	1	4	3	111	111	scaffold34270_10346_orig	scaffold34270_10346_orig	0	47	0	REF
CAGCTTCTTTGCTTTCTTCTTGCGCTGAATCACAGTCGGATTCTTCTTGCGGTATGATCTCTCC	64	202	scaffold272	-1	19637	0	2	4	3	110	110	scaffold34328_5997_orig	scaffold34328_5997_orig	0	49	0	REF
CTGCTCCGCAAACTGGGGTCATCAAGAAGGACGTAGGATTTAGATGGGGCGATGCGGAGGAGAA	64	202	scaffold272	1	21176	0	3	4	3	117	125	scaffold12958_24581_orig	scaffold34363_120858_orig	0.0196078	50	1	REF
CAGCTCTCGCATTGAGCTATTAGGGATACACAATCGATTGCTAAAGAAGAGGTATACGTCCTGT	64	202	scaffold272	-1	21851	0	4	4	3	111	111	scaffold34270_10346_orig	scaffold34270_10346_orig	0.0166667	59	1	REF
CTGCGTGTAAGGTAGAGACACGTATGAGAGCCGCACGATCATAAAGACCCGTTTTTTACGGTTA	64	203	scaffold273	-1	275	0	1	1	5	420	436	scaffold8125_523_orig	scaffold789_2430_orig	0	31	0	REF
CTGCAAACCAAATTGATTCTAGTCACCGAAGATGCTACTATGCCTGCAATAGCGATTCCAGTTG	64	209	scaffold279	1	1647	0	1	14	6	130	143	scaffold8120_51478_flip	scaffold21271_21035_flip	0	61	0	REF
CTGCGATGTTCTCATCTGTGATGAGGATGAATGGGGCTCCTGAAACATGAACAGAGGGAGTACC	64	209	scaffold279	-1	1886	0	2	14	6	129	143	scaffold15081_446_flip	scaffold21271_21035_flip	0	59	0	REF
CTGCCGTTGGAATGGGCTGTGGATTCTGTTGTGGGTTCTAGCCAATTCAAGCTGGTTAGAGCTT	64	209	scaffold279	1	3633	0	3	14	6	132	143	scaffold7878_122_flip	scaffold21271_21035_flip	0.0493827	77	4	REF
CTGCGTGCAGAGGAGAAAGTTTTAAGGCAAAAATCACGAGTGGCATGGCTGAAACTTGGGGATC	64	209	scaffold279	1	3873	0	4	14	6	130	142	scaffold8120_51478_flip	scaffold4772_4406_flip	0.0135135	73	1	REF
CAGCAAATTAATCCATTCCTCACGTCATTTAGCTTCAGATCGGGCTAAGTCCATAGATGGGTTG	64	209	scaffold279	-1	3875	0	5	14	6	143	143	scaffold21271_21035_flip	scaffold21271_21035_flip	0	76	0	REF
CAGCAAGTTTGAGTAGGCGGGTAATAGATGAGGAGGTCAGAGCCACTGTGTTTGCAATGCCAAT	64	209	scaffold279	1	4162	0	6	14	6	130	142	scaffold8120_51478_flip	scaffold4772_4406_flip	0	73	0	REF
CTGCTGTAATCTGGTTTATAAAGTCATAGCAAAAATCTTAGCCAACCGGTTGAAGCCCCTTCTT	64	209	scaffold279	1	4424	0	7	14	6	132	142	scaffold7878_122_flip	scaffold4772_4406_flip	0.0128205	77	1	REF
CAGCTGATGGGACGGTAATCTGCTAGCTTAACTACCTCCAGAGATTTAGGAACAACAGCAATGA	64	209	scaffold279	-1	4426	0	8	14	6	143	143	scaffold21271_21035_flip	scaffold21271_21035_flip	0.0138889	71	1	REF
CTGCATGATTAGGAGATATGCACTTTTGAAGAAGGGGCTTCAACCGGTTGGCTAAGATTTTTGC	64	209	scaffold279	-1	4515	0	9	14	6	143	143	scaffold21271_21035_flip	scaffold21271_21035_flip	0.0128205	77	1	REF
CTGCACTGAAAAAAACAGATGGTCATGGGATTCAGGCTCAACAGTACATAGTAAGTAAACACCG	64	209	scaffold279	-1	6011	0	10	14	6	143	143	scaffold21271_21035_flip	scaffold21271_21035_flip	0	51	0	REF
CAGCAACATCGGGATGTACGAGATGATCAAGATCACCGGCTTCCAATGAAACAACCTTAAGCGC	64	209	scaffold279	1	9211	0	11	14	6	143	144	scaffold21271_21035_flip	scaffold16685_27758_flip	0	31	0	REF
CTGCATCACCCTACAAGAATCATTGAATAAGTATAAAGGTGCGAAGACGAACATGATACTAAAT	64	209	scaffold279	1	9829	0	12	14	6	130	142	scaffold8120_51478_flip	scaffold4772_4406_flip	0.0196078	50	1	REF
CAGCTGTCAACTGTCTTGTCGTTCACTATGAACGTAAGTTATAGACCGCCCGCAAAGCGCTTGT	64	209	scaffold279	-1	9831	0	13	14	6	129	142	scaffold15081_446_flip	scaffold4772_4406_flip	0	35	0	REF
CTGCCAAAAATCTGGTGAGGGGAGCTCGACTTAAGCATTCTCAAGATATAGTACTTTCTCTTGC	64	209	scaffold279	-1	10252	0	14	14	6	130	144	scaffold8120_51478_flip	scaffold16685_27758_flip	0.0434783	44	2	REF
CTGCACCATCAAGAGAATATCTCCACCCGATTAGAAACTGAAACACGACCCTTTGACCTCCTCT	64	210	scaffold280	1	10265	0	1	5	1	5	65	scaffold123_238_orig	scaffold28625_1676_orig	0	0	44	ALT
CTGCATGCGTGAGTCATCCGTGGTGGCTACGGCATCGTGTCAATATGATCGAACTTGAGGTCAG	64	210	scaffold280	1	14930	0	2	5	1	15	15	scaffold6175_38662_orig	scaffold6175_38662_orig	0.0128205	1	77	ALT
CTGCTGACCTCAAGTTCGATCATATTGACACGATGCCGTAGCCACCACGGATGACTCACGCATG	64	210	scaffold280	-1	14996	0	3	5	1	5	63	scaffold123_238_orig	scaffold26535_625_orig	0	0	66	ALT
CTGCTAAAGATAGAAAATGGAATAATGATCTAAGAATGTGTCTTTCCCTTAAACATTAGGGTTT	64	210	scaffold280	1	16015	0	4	5	1	5	63	scaffold123_238_orig	scaffold26535_625_orig	0	0	50	ALT
CAGCTCTAGTCCTTATGCATCTCCAATTGTGCTAGTGAAGAAAAAAGATGGAACTTGGCGTCTT	64	210	scaffold280	-1	20961	0	5	5	1	5	63	scaffold123_238_orig	scaffold26535_625_orig	0	0	41	ALT
CAGCCCTGGGGGCTGGCCATGTACTGGTGGAGCACCATGCCACAACGTGCGAATTTACTCTACA	64	218	scaffold289	-1	2361	0	1	4	2	10	107	scaffold21040_2824_flip	C1392100_305_flip	0	0	35	ALT
CAGCTCTTGGGATAGAGTACTTTGAGAATATACTTCCTGATCTCATTCGTCATTGTTCTCATCA	64	218	scaffold289	-1	2777	0	2	4	2	46	92	scaffold5239_9550_flip	scaffold33009_557_flip	0	59	0	REF
CAGCACTCAAACATGGTAGAACTATGAAAAAAAGGAGTCATAATCAAAGTACGATCATTAAAGG	64	218	scaffold289	1	4269	0	3	4	2	43	89	scaffold25117_8145_flip	scaffold10786_17798_flip	0.0123457	1	80	ALT
CAGCAACGGATCCAAGAAAGTAGCCTGGTAAAGAGAAAGAGTGATGGAACGATGTGAATCTTAG	64	218	scaffold289	1	7903	0	4	4	2	34	110	scaffold23662_10227_flip	C1370722_363_flip	0	0	78	ALT
CTGCGGTAGGCCGCGGTAGGCCGCGGGTAGGGCCACCAGGCCGCGGTAGGCCGCAGGTAGGGCC	64	221	scaffold292	1	2003	0	1	4	6	129	144	scaffold15081_446_flip	scaffold16685_27758_flip	0	0	40	ALT
CAGCGGCGTAAGCTTCAATGGCGCGGCAGTGATAATCGGTGGAAGTAGAGAAGCTGGGACGAGG	64	221	scaffold292	-1	2387	0	2	4	6	129	144	scaffold15081_446_flip	scaffold16685_27758_flip	0	0	46	ALT
CAGCACTCCGGGTACAGTTAAGCCCCAAGATTACCAAGAGCACAAGCCCGCCTACTCCAAAGAC	64	221	scaffold292	1	4049	0	3	4	6	129	144	scaffold15081_446_flip	scaffold16685_27758_flip	0	0	99	ALT
CAGCACTATCTATGGCCAAAGGAATTTGTCATACATATCGATCACGAGTCGCTCAAACATCTCA	64	221	scaffold292	1	6123	0	4	4	6	129	144	scaffold15081_446_flip	scaffold16685_27758_flip	0	0	94	ALT
CTGCTGGTGTTGCTACTGATCTGACCAAGACTGAAGTTATGACCAGATGGCCTAGTCCTAAAAC	64	224	scaffold295	1	6183	0	1	8	1	36	57	scaffold16320_874_orig	scaffold9849_3404_orig	0	94	0	REF
CTGCTTCGAAGCAGTCAGGTCATGACTGAAAAACGAAATTGGTCTTCTATGTTGAGACAAGACG	64	224	scaffold295	-1	6556	0	2	8	1	36	57	scaffold16320_874_orig	scaffold9849_3404_orig	0	96	0	REF
CAGCTGATCAGAGTATACAAAACCGGATTACTAAAGTTCAGCGGAATCTAGACCCTTCTCCTAT	64	224	scaffold295	1	6894	0	3	8	1	3	67	scaffold7336_477_orig	scaffold17077_386_orig	0	39	0	REF
CAGCGAAGATAGGTCTCCAAACAACGCTTCAGCACCTCCGTCTGTCCATCTGTTTGGGGATGAT	64	224	scaffold295	-1	7553	0	4	8	1	5	67	scaffold123_238_orig	scaffold17077_386_orig	0	55	0	REF
CTGCGTCTCATCGTTGGGGGTATTGATAAACCTTGGAGAGTGTTTTACCGCAAGAACAAAGACA	64	224	scaffold295	1	8249	0	5	8	1	5	63	scaffold123_238_orig	scaffold26535_625_orig	0	51	0	REF
CAGCATTGTTAAGCACTAGAAAATATAAATGACTCTCTCAAAATCTGTTTTGCGATACAAAATA	64	224	scaffold295	1	8676	0	6	8	1	5	63	scaffold123_238_orig	scaffold26535_625_orig	0	92	0	REF
CTGCTTTCTGTTAATGACTTTGCGACTATTGTGATGGAGAATCTTCTCCCAGGGATAGTGATAG	64	224	scaffold295	-1	8678	0	7	8	1	4	63	scaffold17194_816_orig	scaffold26535_625_orig	0	48	0	REF
CAGCCCGAGGGGTTCAAAGCCTGATGATCCAACAATCAAACCACAAAATGATCTTAAGAATTGT	64	224	scaffold295	-1	9127	0	8	8	1	36	57	scaffold16320_874_orig	scaffold9849_3404_orig	0	93	0	REF
CAGCTTATCTTCTTGATTATAGTCGCTTTGCTAATGTGCCTCCTACTGCTCTCGTGAAGATTAC	64	225	scaffold296	1	976	0	1	2	5	38	40	scaffold10472_1616_flip	scaffold17328_2816_flip	0	30	0	REF
CAGCAGAACTAAAAAAGCCATCGTTCATGGTGGTGATCATGGGGACAGCATTTTCATTTTTGTC	64	225	scaffold296	-1	1917	0	2	2	5	44	53	C1467488_2816_flip	scaffold26708_106396_flip	0	30	0	REF
CTGCAGATTATTTCACTTCAGTCATTTGTACTACAGATCTGTCTTCTTCTCCTTGTTCGATGCA	64	229	scaffold300	1	5136	0	1	2	2	9	9	scaffold1037_524_flip	scaffold1037_524_flip	0.0461538	62	3	REF
CTGCTTCCCAACTAGATACTTAGGACTGCCACTTAACCATGCTCGTCTATCCCTTGCAGTCCTG	64	229	scaffold300	1	6201	0	2	2	2	8	8	scaffold7476_2292_flip	scaffold7476_2292_flip	0.0483871	59	3	REF
CAGCCTCAAGCAAGCAATGATAGTTTCAAGACCGCTCTCAATTTTTTTTTTTTTTAATAATTTG	64	231	scaffold302	-1	2201	0	1	3	8	19	20	C1447494_774_orig	C1459922_122_flip	0	0	60	ALT
CAGCTTAGTCCAAGACTCCAAAATCTTAACAGATCGGTAATGTCAAAAAAATTAAAAATTCTGT	64	231	scaffold302	1	3976	0	2	3	8	19	20	C1447494_774_orig	C1459922_122_flip	0	0	79	ALT
CAGCTTCAATGGAAGAAAGCAAGCAAAATCATTTCCAGAAATCTGAAGTATAAGAAGGAATTAA	64	231	scaffold302	-1	4326	0	3	3	8	19	19	C1447494_774_orig	C1447494_774_orig	0	0	76	ALT
CTGCATATATGTTTATCAATGATTTGAGTGATGAATATAAATCTTATCTTTGCTCTGCCATGCA	64	232	scaffold303	1	1596	0	1	23	6	129	144	scaffold15081_446_flip	scaffold16685_27758_flip	0	0	89	ALT
CAGCCGGAATCTCTGTCTGTCAGCGCAAATACACCTTGGACCTGCTTGAAGACACTGGTTTTTT	64	232	scaffold303	1	2316	0	2	23	6	129	144	scaffold15081_446_flip	scaffold16685_27758_flip	0	0	69	ALT
CAGCAAAGGAATCACAGTAGTATGGAACAATCGAGTTTCAGGGACTTGAAGTTCAGCCAAGAGA	64	232	scaffold303	-1	2917	0	3	23	6	129	144	scaffold15081_446_flip	scaffold16685_27758_flip	0	0	61	ALT
CAGCCGCCACAACCTCTAGTTCCACAAGCTACGGATCTCACCAGTATATTTCAGCAGATTCTTC	64	232	scaffold303	1	11121	0	4	23	6	129	144	scaffold15081_446_flip	scaffold16685_27758_flip	0	0	58	ALT
CAGCCACTTCGAAGGATAATGGCACTTGCATTATACTCCTTAGGATTCTGAATAGTCTTTCCTG	64	232	scaffold303	-1	11410	0	5	23	6	129	144	scaffold15081_446_flip	scaffold16685_27758_flip	0	0	59	ALT
CAGCCACCTAAGACAGTCAAAGACATAAGGAGCTTCTTAGGACACACAGACTTTTATAGGAGGT	64	232	scaffold303	1	13592	0	6	23	6	129	144	scaffold15081_446_flip	scaffold16685_27758_flip	0	0	87	ALT
CAGCTTCTTGTCCTTCTTCTGCCCTAGCACTGCCCCAACAGCATAGTCGCTAGCATCACACATG	64	232	scaffold303	-1	13917	0	7	23	6	129	144	scaffold15081_446_flip	scaffold16685_27758_flip	0	0	97	ALT
CTGCAAGAGTTTGACATGGAGATTATGGACAAGCCAGGGATCAAGAATGGAGTAGCAGATCACT	64	232	scaffold303	1	14131	0	8	23	6	129	144	scaffold15081_446_flip	scaffold16685_27758_flip	0	0	74	ALT
CAGCCCATTCGAGCCATTTTTTGTCACCTCATTACACGCAATGTCTTCTTTATCCTTCATCTCG	64	232	scaffold303	1	16415	0	9	23	6	129	144	scaffold15081_446_flip	scaffold16685_27758_flip	0	0	97	ALT
CAGCGTCCTCATCCATGGACTCGTTCTCCTCCAACGCATCTCCTTCTTCTTTGCTTGGTGATTC	64	232	scaffold303	-1	16707	0	10	23	6	130	144	scaffold8120_51478_flip	scaffold16685_27758_flip	0	0	91	ALT
CAGCAAGATGTTGTACAAGAATCAGAGGAAAAAGGGTCAGATGATGAGGTAAATCAGAGGAATG	64	232	scaffold303	-1	25202	0	11	23	6	129	148	scaffold15081_446_flip	scaffold2019_9665_flip	0	0	35	ALT
CTGCCAATTGATTCAATTGTATATACATCTTTTCATCCTGAAAGATTGCATCCATGGAAATGAC	64	232	scaffold303	1	25304	0	12	23	6	130	144	scaffold8120_51478_flip	scaffold16685_27758_flip	0	0	42	ALT
CTGCAGTTGCAGTTCATGAGATAAACAGATCACCTAGCTCATCAGTAAAATTTGAAGTTCCACA	64	232	scaffold303	-1	25605	0	13	23	6	130	144	scaffold8120_51478_flip	scaffold16685_27758_flip	0	0	63	ALT
CTGCCGTTCTTATCAAAAACCCTTTTATTTACGCCTCTGCCATTTCTTTGCTTCCACTGCCGTT	64	232	scaffold303	1	28286	0	14	23	6	130	144	scaffold8120_51478_flip	scaffold16685_27758_flip	0	0	98	ALT
CTGCTACCTCTGATCTCTGAAACCTTAATCTCGTTTCTGCGTTGCACCAGAGTGGTATCAGAGC	64	232	scaffold303	1	28384	0	15	23	6	129	144	scaffold15081_446_flip	scaffold16685_27758_flip	0	0	84	ALT
CAGCTACAAGGCAAAGAAGCGGCGGCGGAAGCAAAGAAACGGCAGTGGAAGCAAAGAAATGGCA	64	232	scaffold303	-1	28386	0	16	23	6	129	144	scaffold15081_446_flip	scaffold16685_27758_flip	0	0	102	ALT
CTGCTCGAGGACTTTATGCAATACGAGCGGATCAGGTGTAGATATTTCACCACGAGGGTGAGAC	64	232	scaffold303	-1	28655	0	17	23	6	130	144	scaffold8120_51478_flip	scaffold16685_27758_flip	0	0	80	ALT
CAGCTAATAACATGGTTCAGCATATGCGTAAAGCTCAATTCAAATCTTCATAGCATGGTTCAGT	64	232	scaffold303	1	31705	0	18	23	6	130	144	scaffold8120_51478_flip	scaffold16685_27758_flip	0.0483871	3	59	ALT
CTGCAAAACTCCCTAAACTTCACCTTCAGCTATGCACCTCCTGAACAAACCATATGCACCATTC	64	232	scaffold303	1	35890	0	19	23	6	129	144	scaffold15081_446_flip	scaffold16685_27758_flip	0	0	82	ALT
CTGCATTGAAATTTCTGCTGAAAAAGAAGGATGCAAAGCCTAGGCTTTTGAGATGAATTCTTTT	64	232	scaffold303	-1	36292	0	20	23	6	130	142	scaffold8120_51478_flip	scaffold4772_4406_flip	0.0212766	2	92	ALT
CAGCTGTAGCCACCTAAGACAGTCAAAGACATTAGGAGCTTCTTGGGGCACACTGGGTTCTATA	64	232	scaffold303	-1	36768	0	21	23	6	130	144	scaffold8120_51478_flip	scaffold16685_27758_flip	0	0	92	ALT
CTGCTGGTACCCTGGTGGAATGGCTGGTGCAGACTAGTCCTGGTAAGTACCCTGAGGCTTAGTA	64	232	scaffold303	-1	40673	0	22	23	6	130	144	scaffold8120_51478_flip	scaffold16685_27758_flip	0	0	96	ALT
CAGCAGGTTTTGGAGCGTCAAAAACCTTGACTTGGGTGGAGTCTGGTCGAGCGTCTTGGTCGAG	64	232	scaffold303	-1	41203	0	23	23	6	130	144	scaffold8120_51478_flip	scaffold16685_27758_flip	0	0	60	ALT
CTGCACTAAACTTGGAGCATAAGAAGTGCACACAACTGGAAGATGGTATTTTGCCGGATCATCT	64	237	scaffold310	1	3490	0	1	1	3	143	143	scaffold11378_1260_orig	scaffold11378_1260_orig	0	80	0	REF
CTGCTAGAGACGTGTATACGACATCAGCCCCTGCTGAAAAAAAAAAAAAAAAAAAAAAAAAAAA	36	238	scaffold311	1	6204	0	1	5	3	66	111	C1460520_1544_orig	scaffold34270_10346_orig	0	54	0	REF
CTGCTACCGCCACCATGACTGCTACTGTGCAACTTCCAATGAGGGTAACCCCTTCCGTACCTGT	64	238	scaffold311	1	6237	0	2	5	3	84	110	scaffold11630_64007_orig	scaffold34328_5997_orig	0	76	0	REF
CAGCTTGCATCCTAGCACCACGGGATGTCCCTTGTCAACGAAACAGCTTGTTTGAGACAAGTTA	64	238	scaffold311	1	6528	0	3	5	3	92	92	scaffold20973_69379_orig	scaffold20973_69379_orig	0.0111111	89	1	REF
CTGCACGCCGGAGCATCAAGGACAGCCCGGTGTCGCCCACAAGTTCTTCATCTTGCGGCTCCTC	64	238	scaffold311	-1	6530	0	4	5	3	86	108	scaffold4299_48865_orig	scaffold6822_117313_orig	0	82	0	REF
CAGCATTCATTGCGGCTTTGAATCGATTGGGTGTGGGAGAGAGCATGATGGTGTCGCGCATTAA	64	238	scaffold311	-1	6967	0	5	5	3	84	110	scaffold11630_64007_orig	scaffold34328_5997_orig	0	74	0	REF
CAGCGGTTTCAGCTATGGTTCTTGACCCTAAAGCATCACCGGCTCTAATGGATCTGTCTACGGC	64	239	scaffold312	1	430	0	1	3	6	168	202	scaffold14130_4687_flip	C1459786_1317_flip	0	0	51	ALT
CAGCAGGCGAAAGAAAACAAAAGTAGTAATGATATATGAATGGTTGACATTATAAGATGGAGCC	64	239	scaffold312	1	2935	0	2	3	6	170	202	C1442296_853_flip	C1459786_1317_flip	0	0	62	ALT
CTGCTTCTCTTGTTCCGTTCTCTGTCAATTTCCGGGACAGTTTTTTTTTGTATTTTAAAATGCA	64	239	scaffold312	-1	2937	0	3	3	6	168	199	scaffold14130_4687_flip	C1424186_1199_flip	0	0	45	ALT
CAGCTTGAGGTTGATGAAGACCGAATGATATGTATATGAAGCACCAAGATAGAAAGAAGATGGA	64	241	scaffold315	-1	4597	0	1	1	1	173	183	C1437430_401_orig	C1408390_122_orig	0	0	88	ALT
CTGCGAGAGTGTACAGTTCAATGGACAATATGACAGAAAAAAAGAAAAGAAATATAAAGTAAAT	64	243	scaffold318	1	339	0	1	3	5	415	417	scaffold34428_79526_orig	scaffold34428_55558_orig	0	58	0	REF
CAGCGTGAAACCAGAGATACTTAAGACTGTTGGCAAGGCAATTTCATCGCTTCCAGAAAACTTC	64	243	scaffold318	-1	341	0	2	3	5	418	422	scaffold22838_1087_orig	scaffold8100_174_orig	0	50	0	REF
CTGCCCTGTCAAACATCTCCTTCATGCCAGGAATTAATGATTCTCCACCTTCAAGACCGAATCT	64	243	scaffold318	1	1328	0	3	3	5	410	419	scaffold34428_118717_orig	C1448580_2372_orig	0	30	0	REF
CAGCGGAAGAAGTCCCAAGCTCCGTTAGGAGCAACGTGATCCAACAAACTTCGGCTGTGGTCAC	64	246	scaffold322	-1	1836	0	1	1	6	129	144	scaffold15081_446_flip	scaffold16685_27758_flip	0	0	100	ALT
CAGCTGTGTTTCTGCTAATAAACTTCAAGTATGCATTCAAGGACTTCCAAAGTGATCTAAGTCT	64	251	scaffold329	-1	4635	0	1	11	1	36	57	scaffold16320_874_orig	scaffold9849_3404_orig	0	65	0	REF
CTGCTGGTAAGCACCCTGAGGCTTAGGAATATATGGCTTGTTGTACTGGCCCTGATTCTGGCGT	64	251	scaffold329	1	11874	0	2	11	1	5	63	scaffold123_238_orig	scaffold26535_625_orig	0	95	0	REF
CAGCATGGCACCAGGGTTCAAAATCACATAGTCTTTTACTCTCTCTGCACTTTTTCCCTTTCAT	64	251	scaffold329	-1	15742	0	3	11	1	36	49	scaffold16320_874_orig	scaffold32063_122_orig	0	30	0	REF
CAGCTTGTTGAGACAGGAGTGGATCAGGTGTAGATGATTCACTCTGTGGATGTGACATCTCGTA	64	251	scaffold329	1	19187	0	4	11	1	5	63	scaffold123_238_orig	scaffold26535_625_orig	0	78	0	REF
CAGCGACAAAACAAGGTGGTGGCGACGGCGGTATGATGATGATGGTGATGGGTAGATGAATCTA	64	251	scaffold329	1	19432	0	5	11	1	5	63	scaffold123_238_orig	scaffold26535_625_orig	0	63	0	REF
CTGCCTATATCACCGCCCCCACCGCCATCTCTGATCAACACCACCAAAACCCTAGTTTATGGAG	64	251	scaffold329	-1	19434	0	6	11	1	5	63	scaffold123_238_orig	scaffold26535_625_orig	0	79	0	REF
CTGCAATTGTCCATTAAAAGAGGTAAAATGGCTAAAAGAGAAAATTGAATTATCGAACACACAA	64	251	scaffold329	-1	19815	0	7	11	1	4	69	scaffold17194_816_orig	scaffold24564_574_orig	0	50	0	REF
CAGCACTTGTGAAGAAAGAGCCGTTGGAGAGTTAAGGTTCCAATTGTGAATGCATCCAAATATG	64	251	scaffold329	1	21990	0	8	11	1	5	63	scaffold123_238_orig	scaffold26535_625_orig	0	90	0	REF
CAGCCTAGCCCAACGCAAGTGCGGCCTACAATCCAGACCAATTGGAGAATGTTCTTGGGCCTTC	64	251	scaffold329	-1	22357	0	9	11	1	36	57	scaffold16320_874_orig	scaffold9849_3404_orig	0	97	0	REF
CAGCACTCTGAGTACAGTTAAGCCCCGAGACTACCCAGAGCACAAGCCTGTCTACTCCAAAGAC	64	251	scaffold329	1	26582	0	10	11	1	5	63	scaffold123_238_orig	scaffold26535_625_orig	0	59	0	REF
CTGCGGCTTCTTCACTCTCTTCTGGCCCTGAGTCATAGTCGGAGTCTTCTTGCGGTATGATCTC	64	251	scaffold329	-1	26871	0	11	11	1	5	69	scaffold123_238_orig	scaffold24564_574_orig	0	32	0	REF
CTGCGGCTTCTTCACTCTCTTCTGGCGTTGAGTCATAGTCTGAGTCTTCTTGCGGTATGATCTC	64	252	scaffold331	1	174	0	1	1	7	188	192	scaffold22940_1225_orig	scaffold13205_1919_orig	0.0238095	41	1	REF
CTGCATAGTCTATCATACTCGTCCAAGTGATCTAGTGGATCTTCTGAAGGTAGACCATGGAATT	64	253	scaffold332	-1	907	0	1	1	2	34	110	scaffold23662_10227_flip	C1370722_363_flip	0	0	31	ALT
CAGCCAAAGGATCTTGCTCCCTTTCATCTTGAAGCCTTAAATCTCTATGGAAATCCGCCAATTC	64	254	scaffold333	1	3145	0	1	2	7	184	197	scaffold26629_2820_orig	scaffold10451_697_orig	0	46	0	REF
CAGCATCCGTGGATTCTAGAGGTGGTGTGCCTAGAAGTTCACATCCTATGAGCTATAAAGGGGT	64	254	scaffold333	-1	3596	0	2	2	7	184	197	scaffold26629_2820_orig	scaffold10451_697_orig	0	40	0	REF
CTGCAGGAAGTTCCAACTTATAAGCAACCTTTCCAATTTTGTCAATGATCTTATATGGGCCAAA	64	258	scaffold339	1	2337	0	1	8	4	74	124	scaffold1986_122_flip	scaffold33166_2102_flip	0	0	63	ALT
CTGCGTGCTCAGCATCGAATGAAACAATTTGCGGATGAACATCGCACTAACAGACGTTTCTCCA	64	258	scaffold339	-1	2550	0	2	8	4	74	124	scaffold1986_122_flip	scaffold33166_2102_flip	0	0	67	ALT
CTGCTGTATCGTATTTACAAGATTGACAAATACAACAACTTCTGATATAAGAGTGTATATCCTT	64	258	scaffold339	1	3165	0	3	8	4	72	124	scaffold34177_4357_flip	scaffold33166_2102_flip	0	0	38	ALT
CTGCGACGGAGGGAACTTCGGCAGACTGATTTTACGGACTAGAAGAGGTGGACGAAAGGAGTGT	64	258	scaffold339	-1	5973	0	4	8	4	72	124	scaffold34177_4357_flip	scaffold33166_2102_flip	0	0	54	ALT
CAGCACTCCGAGTACAGTTAAGCCCCGAGAATACCAAGAGCACAAGCCCACATACTCCAAAGAC	64	258	scaffold339	1	7215	0	5	8	4	74	124	scaffold1986_122_flip	scaffold33166_2102_flip	0	0	78	ALT
CTGCGACGGAGGGAACTTCGGCGGACTGATTTTACAGACTAGAAGAGGTGGACGAAAGGAGTGG	64	258	scaffold339	-1	11896	0	6	8	4	74	124	scaffold1986_122_flip	scaffold33166_2102_flip	0	0	49	ALT
CAGCGGAGATGTTTGAAGCAATTCACCTCTTATCTGTCAATCAATCAGAGTCGAATGCTAGTCA	64	258	scaffold339	-1	13209	0	7	8	4	71	124	C1481604_807_flip	scaffold33166_2102_flip	0	0	41	ALT
CTGCAGTGATCCATTTATAATTTCAATAAACGTTCTGTACACAAATTATTGAGCAATACAAATT	64	258	scaffold339	1	16051	0	8	8	4	74	124	scaffold1986_122_flip	scaffold33166_2102_flip	0	0	89	ALT
CTGCAAGATTCATTACCTTGGTAAAGTAATCATCCACTGGGTCATAAAACGTTGGCCCAACCAC	64	261	scaffold344	1	2099	0	1	1	7	181	197	scaffold15276_5294_orig	scaffold10451_697_orig	0	0	58	ALT
CTGCAAGATTCATTACCTTGGTAAAGTAATCATCCACCGGGTCATAAAACGTTGGCCCAACCAC	64	262	scaffold345	1	2082	0	1	1	7	184	197	scaffold26629_2820_orig	scaffold10451_697_orig	0	61	0	REF
CAGCTTTTTAAAATTCAAGACTTGCCCAGATACGATTTTGGAATAAATTTGATATTCTATTTCA	64	265	scaffold348	1	14986	0	1	1	4	15	17	scaffold29927_641_orig	scaffold32068_477_orig	0	0	74	ALT
CTGCTAGAAGAGAAAGAATAAGAATTGCACAAGAAAATGGCCAATTTGCAGAAAGTGCGGCCCA	64	266	scaffold349	1	11415	0	1	6	3	5	40	scaffold32143_2524_orig	scaffold34487_116259_orig	0	33	0	REF
CTGCCACCTTCCTTTTAATGGTTTTATTTGTCTGAGTAGAGTCCGAGTCAGGAAGTTCCAATCG	64	266	scaffold349	-1	11630	0	2	6	3	3	9	scaffold26844_122_orig	scaffold16823_122_orig	0	33	0	REF
CAGCTAATGGAGATAAGAAAACTTACTGGGTGGCTTGGTCTAAACTTACTAAAAGTAAGAGAGA	64	266	scaffold349	1	14351	0	3	6	3	7	40	scaffold13058_1824_orig	scaffold34487_116259_orig	0	43	0	REF
CTGCAAACAACTAGAAGATTAACTAATTTGGCTTCCAAATGCCTCAGATATCTACACTACAAAA	64	266	scaffold349	1	14847	0	4	6	3	3	28	scaffold26844_122_orig	scaffold33712_40658_orig	0	48	0	REF
CAGCTTGATTTTATCATAATGATTTCCTCCAAATATCCAGGCATATATTCATTGATCTTCTGTA	64	266	scaffold349	-1	14849	0	5	6	3	3	40	scaffold26844_122_orig	scaffold34487_116259_orig	0	32	0	REF
CAGCACCTGAAGCATTATTTTTCATATAAATATGCGCAATTTAGGCGAGAAAAAACTTGACCAA	64	266	scaffold349	-1	15060	0	6	6	3	7	9	scaffold13058_1824_orig	scaffold16823_122_orig	0	64	0	REF
CTGCGTTTGTTTATTAATTTGGATATGAAAGCTTACTACTGAGACCAAAAAGGACTTGTTATGT	64	273	scaffold359	-1	2928	0	1	1	1	229	238	C1394616_231_flip	C1446954_915_flip	0	0	93	ALT
CAGCTTCCTCCATCTATCACTAAACTACAGACCTTGCCTTGTACCATACAACGAGTATGAAACA	64	275	scaffold361	1	1354	0	1	7	6	130	142	scaffold8120_51478_flip	scaffold4772_4406_flip	0	36	0	REF
CTGCCTCTAAAGCCCAAAACATTCAATGCTACACATGTAAGGGTTATGGACACTACGCCAGCAC	64	275	scaffold361	-1	1663	0	2	7	6	130	142	scaffold8120_51478_flip	scaffold4772_4406_flip	0	37	0	REF
CTGCAAATTTAGAGCTTCAAGATGGAAGAAGTCTTGCTATCATTTCAGACAAACAAAAGGTTTG	64	275	scaffold361	1	8345	0	3	7	6	130	142	scaffold8120_51478_flip	scaffold4772_4406_flip	0	71	0	REF
CAGCGGTTGTTTTGGAAGATTGTCCGCAGTTATACTCATAGAGAGTTTGCTGAAAAAAAAAAAA	52	275	scaffold361	1	8592	0	4	7	6	129	143	scaffold15081_446_flip	scaffold21271_21035_flip	0	39	0	REF
CTGCAACTCCATGTCATGCTTGTCTTTCTTCCAATTCTCCATAATGTGTCTTGCACATTGTCGA	64	275	scaffold361	-1	8594	0	5	7	6	130	142	scaffold8120_51478_flip	scaffold4772_4406_flip	0	65	0	REF
CAGCAAACTCTCTATGAGTATAACTGCGGACAATCTTCCAAAACAACCGCTGAAAAAAAAAAAA	52	275	scaffold361	-1	8643	0	6	7	6	130	143	scaffold8120_51478_flip	scaffold21271_21035_flip	0	53	0	REF
CTGCAAACTCCGGCCACTTGTCATTCACCTGCACCCAAGTTAATGAGTCAACAAGATGCCTTAT	64	275	scaffold361	-1	17398	0	7	7	6	130	142	scaffold8120_51478_flip	scaffold4772_4406_flip	0	44	0	REF
CTGCCTATCATGCTAGGAAATCCGCGTATCTCTCCTATATCAAGTAGTCGTTGAAGATCTTCGG	64	276	scaffold362	-1	2428	0	1	1	4	74	124	scaffold1986_122_flip	scaffold33166_2102_flip	0	0	43	ALT
CTGCTTCTGTCTGCAATAAAGAGGAGCAAGAGTTCAAATAACCAAAAGTTTTAAGCTTTTGTAG	64	281	scaffold367	-1	167	0	1	1	3	152	153	scaffold29682_555_orig	scaffold7563_561_orig	0.0294118	1	33	ALT
CAGCTAAGTCCTTGAGATCATCGACTTCTTCAACAAGCTTGAATGGAGTCTCTTCCAATGGGAG	64	283	scaffold369	1	2043	0	1	3	2	35	45	scaffold25785_23389_flip	scaffold9950_517_flip	0	61	0	REF
CTGCGAAATTGCAAAGTGTTGAAGAGTTTGCTGTAAGTTTCTTTGATATTTTTTCTATGCATTG	64	283	scaffold369	-1	2045	0	2	3	2	35	45	scaffold25785_23389_flip	scaffold9950_517_flip	0	61	0	REF
CTGCCTCGCGAGTCTGCAACTGTACTCTTTGATTTGCTAGGTTACACATTCTGAAAGTTTGATT	64	283	scaffold369	-1	2244	0	3	3	2	35	45	scaffold25785_23389_flip	scaffold9950_517_flip	0	59	0	REF
CTGCGAAGATGTGGAGAACAACAGCACCGAGTCGTTCAACACATCAATAGTCAAAGCCAGATAG	64	284	scaffold370	1	4412	0	1	4	1	5	63	scaffold123_238_orig	scaffold26535_625_orig	0	0	31	ALT
CTGCAAGGAGGGCCACCAGTTCACCAATCTCCTGAGCCACCACAACCTGGACGAAAAAAGAAAA	64	284	scaffold370	1	4878	0	2	4	1	5	63	scaffold123_238_orig	scaffold26535_625_orig	0	0	50	ALT
CAGCCAAAATCTTGCACCCCTCATCGGTGTTATGCCCACTTCATAGGTCATCCTCCAAACAGCA	64	284	scaffold370	-1	4880	0	3	4	1	5	63	scaffold123_238_orig	scaffold26535_625_orig	0	0	45	ALT
CAGCAAGTTGTAAGTAAGACAAGATAGAGTTTGTGTGTAAGCGACACAACTGAAAATGTAAACT	64	284	scaffold370	-1	5159	0	4	4	1	5	63	scaffold123_238_orig	scaffold26535_625_orig	0	0	52	ALT
CTGCGAAGATGTGGAGAACAACAGCACCGAGTCGTTCAACGCATCAATAGTCAAAGCCAGAGAG	64	285	scaffold371	1	3455	0	1	6	1	5	63	scaffold123_238_orig	scaffold26535_625_orig	0	39	0	REF
CTGCAAGGAGGGCCACCAGTTCACCAACCTCCTGAGCCACCACAACCTGGACGAAAAAAGAAAA	64	285	scaffold371	1	3921	0	2	6	1	20	41	scaffold7239_26402_orig	scaffold4882_4346_orig	0.0114943	86	1	REF
CAGCCAAAATCTTGCACCCCTCATTGGTGTTATGCCCACTTCATAGGTCATCCTCCAAACACCA	64	285	scaffold371	-1	3923	0	3	6	1	3	63	scaffold7336_477_orig	scaffold26535_625_orig	0	37	0	REF
CAGCATGCTGTAAGTAAGACAAGATAGAGTTTGTGCGTAAGCGACACAACTGAAAATGTAAACT	64	285	scaffold371	-1	4202	0	4	6	1	5	63	scaffold123_238_orig	scaffold26535_625_orig	0	86	0	REF
CAGCCACCAACATTGCATCAACCTTCACAATCAACTCAGTCTCCATCTTCTCAAACCAAATCTT	64	285	scaffold371	1	4862	0	5	6	1	5	63	scaffold123_238_orig	scaffold26535_625_orig	0	41	0	REF
CTGCTGGTGTGGGTCATCGACGGTGGTGAAGCTTTCGAAATCAGAGACAAATCCTTATCGGCGT	64	285	scaffold371	-1	5237	0	6	6	1	5	67	scaffold123_238_orig	scaffold17077_386_orig	0	43	0	REF
CTGCACAGATTGTAATTCTTCCAAATCTTTCATAGCCTTTAGCTTGGAGGATTGGTTATATCCC	64	286	scaffold372	-1	1118	0	1	1	4	47	48	scaffold29800_563_flip	scaffold5308_2078_flip	0	35	0	REF
CAGCTACCTTGTGTTTCACCCCATGTTTCTTCAACATGTTCTCAAAGAGCTTGTTGATGAAGTG	64	287	scaffold373	1	6244	0	1	10	7	183	197	scaffold1353_1782_orig	scaffold10451_697_orig	0	0	40	ALT
CTGCCCATCGTTTGGCACGAGTCACACTTGCGGATGTACTCCTGTGTATCTTTGAAAATCGTTG	64	287	scaffold373	1	6570	0	2	10	7	184	197	scaffold26629_2820_orig	scaffold10451_697_orig	0	0	71	ALT
CAGCATTAGGAGGCAAAAAGAGATGCCTCATAACCCTATCTTAGAGGTTAAAGTTTTTGATTGC	64	287	scaffold373	-1	6572	0	3	10	7	184	197	scaffold26629_2820_orig	scaffold10451_697_orig	0	0	54	ALT
CAGCATTGTCATGGTTCTGCGTATAGGGGACATTTTGCAACATTCACAACAGTTCAGAAGGTGT	64	287	scaffold373	-1	6718	0	4	10	7	189	197	scaffold10790_466_orig	scaffold10451_697_orig	0	0	68	ALT
CTGCTTGTACTTCTCTTGAAGAGGCGGTTGTTCAATCCCATTGCTAGCAAACAAAGACTCATGA	64	287	scaffold373	1	11905	0	5	10	7	189	197	scaffold10790_466_orig	scaffold10451_697_orig	0	0	64	ALT
CTGCAGATTTCTACAAACAAGCTAAACCGTTTGATGAAGTTCTAGATGGAGTATGTCATGAGTC	64	287	scaffold373	-1	12023	0	6	10	7	189	197	scaffold10790_466_orig	scaffold10451_697_orig	0	0	68	ALT
CTGCTGGTAAGGACCCTGAGGTTTAGGAGCATAAGGCTTGTTGTGCTGAAAAAAAAAAAAAAAA	48	287	scaffold373	1	13173	0	7	10	7	186	197	scaffold20822_9341_orig	scaffold10451_697_orig	0	0	56	ALT
CAGCTTCTTGACCATCTCCTCAGTTGCTGAAAAAAAAAAAAAAAAAAAAAAAAAAAAAAAAAAA	29	287	scaffold373	-1	25455	0	8	10	7	184	197	scaffold26629_2820_orig	scaffold10451_697_orig	0	0	48	ALT
CTGCGGCGGCTGTTGCTGAGGACACCCTGGTGGTATGGTTGGGACAGACTACTGCTGTCTTGGT	64	287	scaffold373	1	38054	0	9	10	7	183	197	scaffold1353_1782_orig	scaffold10451_697_orig	0	0	34	ALT
CTGCAGAATCAGAGTCTGTGAGTAAGAGGGAGAGAAAGACACTTAATGAGAAGTTGGATAAGTT	64	287	scaffold373	-1	38370	0	10	10	7	181	197	scaffold15276_5294_orig	scaffold10451_697_orig	0	0	41	ALT
CAGCATCAACAAGAATTATCTAGTTCACATATGAAGAGACAAGAAGAAGAAGTGATTAGTGTAA	64	288	scaffold374	1	7846	0	1	3	8	82	82	scaffold25985_122_orig	scaffold25985_122_orig	0.0138889	71	1	REF
CAGCCATTGTTTCCTGTCTAGGAGATCTGTTTCGTTTTTTATAGAAATTAATTTCTTTCAAAGA	64	288	scaffold374	-1	8211	0	2	3	8	82	82	scaffold25985_122_orig	scaffold25985_122_orig	0.0142857	69	1	REF
CTGCAACGCCCCCTTCATTTGATGATGAGACCTTTGTGCGCATCAGATAACCACTCTGCTCGTT	64	288	scaffold374	1	24767	0	3	3	8	82	82	scaffold25985_122_orig	scaffold25985_122_orig	0	72	0	REF
CAGCGGAATCCAAGACCTTCTCTGAATAACAATCAGAGGTTTAAATGGGTACCTTCAAGGAAAT	64	289	scaffold378	-1	841	0	1	1	5	397	422	scaffold15935_218544_orig	scaffold8100_174_orig	0	0	36	ALT
CAGCGAAGAACAAGGAGAAAACTGGTCTTAATGTGCTTGGGAAATTGTTTCCACTTGGTAAACG	64	294	scaffold383	1	296	0	1	4	2	7	8	scaffold383_312_flip	scaffold7476_2292_flip	0.0454545	63	3	REF
CTGCAGTCAGTAACATCATAGCAAGGAAGACCAAAACTGAGATAGATGAGAAGATAAGCATGAA	64	294	scaffold383	1	4397	0	2	4	2	7	8	scaffold383_312_flip	scaffold7476_2292_flip	0	35	0	REF
CAGCAAACAGTAATAGACTATTCAGACGAGATTCTGTCATTAGTTCTGTTACTGATTCAAACGA	64	294	scaffold383	-1	4399	0	3	4	2	7	8	scaffold383_312_flip	scaffold7476_2292_flip	0	61	0	REF
CTGCAGAAATGGGTTGGAATGAGTGTGCTCTATTCTTGTTCTCACTCGGAATGGTCCATTATCT	64	294	scaffold383	-1	4944	0	4	4	2	6	8	scaffold5835_11013_flip	scaffold7476_2292_flip	0	43	0	REF
CTGCAGTCAGTAACATCATAGCAAGGAAGACCAAAACTGAGATAGATGAGAAGATAAGCATAAA	64	295	scaffold384	1	3888	0	1	2	2	7	8	scaffold383_312_flip	scaffold7476_2292_flip	0	0	71	ALT
CTGCAGAAATGGGTTGGAATGAGTGTGCTCTATGCTTTTTCTCACTCGGAATGGTCCATTATCT	64	295	scaffold384	-1	4435	0	2	2	2	7	8	scaffold383_312_flip	scaffold7476_2292_flip	0	0	74	ALT
CAGCCCATTTCCGGTTCGTCCATTCGTCTCTCGTGGCTTTCTTTACTCGACGGCTATTGATCGG	64	300	scaffold391	1	5290	0	1	1	4	18	27	scaffold13665_867_orig	scaffold27725_1669_orig	0	31	0	REF
CAGCGATCTCGAAGTTTGTGAGTAATTTCGTTTCATTTGAATTGAATGAGTGATTTTTTGAAAT	64	303	scaffold394	-1	318	0	1	1	4	31	32	scaffold14419_412_orig	scaffold11181_122_orig	0.0169492	1	58	ALT
CAGCTTTAAATTTTTTTGCTTTATCCAGTCCTCTTTCTCTTATGACAGTAATATCTTCTCTGTT	64	310	scaffold402	1	2982	0	1	1	7	184	197	scaffold26629_2820_orig	scaffold10451_697_orig	0	71	0	REF
CTGCGTCGTCCATCTCATTTTGCTCTGGCTCTTGCGTTGGATGGTCTGTCTAAGCTCGACCTCC	64	316	scaffold410	1	9335	0	1	8	1	4	67	scaffold17194_816_orig	scaffold17077_386_orig	0	31	0	REF
CTGCTTCAACTACTGCAGAAAAAAAAAAAAAAAAAAAAAAAAAAAAAAAAAAAAAAAAAAAAAA	18	316	scaffold410	1	9482	0	2	8	1	5	63	scaffold123_238_orig	scaffold26535_625_orig	0	37	0	REF
CAGCAATACTTCTTCTGAACGTCAATTTTACTGCAGTCGATGTTGTGGGCAACGTCGCATTCAT	64	316	scaffold410	-1	9484	0	3	8	1	5	63	scaffold123_238_orig	scaffold26535_625_orig	0	54	0	REF
CAGCAGGGGGTGTAAACATATACATCCAGAGTCCTCTGCCATGCGCCTTCTTCAAGAATTTGTG	64	316	scaffold410	1	9497	0	4	8	1	36	57	scaffold16320_874_orig	scaffold9849_3404_orig	0	83	0	REF
CAGCTTGTTAGCTACAAAACATGGGCAAGCCAGTTACACAACAAGGCCAAGGGAATCATTTGCG	64	316	scaffold410	-1	9716	0	5	8	1	36	57	scaffold16320_874_orig	scaffold9849_3404_orig	0	87	0	REF
CTGCAAAATAGCTTGAACTCAAGAGAAATTGATTGCAATGAAATGAAGAAATGATGAAGATGAG	64	316	scaffold410	1	11323	0	6	8	1	5	63	scaffold123_238_orig	scaffold26535_625_orig	0	46	0	REF
CAGCAAGTGAAGAAGCCAACACTCCAAGAAGAAGTAAGCAGAAAAAAAAAAAAAAAAAAAAAAA	41	316	scaffold410	-1	11325	0	7	8	1	5	63	scaffold123_238_orig	scaffold26535_625_orig	0	85	0	REF
CTGCGTAGAGTTGTTCAGCAAACTGACTAGAAAAAAAAGGGATAAAAATTTTAATCTGGTGGAT	64	316	scaffold410	-1	11750	0	8	8	1	5	63	scaffold123_238_orig	scaffold26535_625_orig	0	41	0	REF
CTGCCGCCACCGTTCTTCATCATCACCCCCATCCGCTGTCGTCGTCTGAAGCCGCCGCCACTGT	64	317	scaffold413	1	1880	0	1	8	7	184	197	scaffold26629_2820_orig	scaffold10451_697_orig	0	0	67	ALT
CTGCAAAATTTCGATATGGAGATCAAAGATAAGAAGCGCATTGAGAATGGAGTTGCAGATCATT	64	317	scaffold413	-1	19549	0	2	8	7	179	197	scaffold6361_121_orig	scaffold10451_697_orig	0	0	42	ALT
CTGCAACAGTCTTTAGGAAGGGTCTTCCTAAGATAAGTGGATCCTTAGGCACTTCTTCTAGCTC	64	317	scaffold413	1	21357	0	3	8	7	183	197	scaffold1353_1782_orig	scaffold10451_697_orig	0	0	57	ALT
CTGCTTGCAAATAAGCTTAGTGGAGAAGATGGAGTCATGATGGTGAACAAAGACTGCAGTGTTG	64	317	scaffold413	-1	21765	0	4	8	7	184	197	scaffold26629_2820_orig	scaffold10451_697_orig	0	0	44	ALT
CTGCCTCTAGACCCTTCTTTGGAGGTAAAGGATAGGGAATCTTAGGCACATAAACTCGCTGAAC	64	317	scaffold413	1	21861	0	5	8	7	191	193	scaffold17432_80064_orig	scaffold18697_9934_orig	0	0	30	ALT
CAGCAGAAGTCTACCATGGATATCAATGCCAAAGTAGATGGGATCAATGACAAAGTCGATGGGA	64	317	scaffold413	-1	22134	0	6	8	7	186	197	scaffold20822_9341_orig	scaffold10451_697_orig	0	0	43	ALT
CAGCTGGTAAATCTGAATATATTTCTTTTTCAAAACGTTTTTCTAGATTTGAAATCTTTTCTTT	64	317	scaffold413	-1	25368	0	7	8	7	184	197	scaffold26629_2820_orig	scaffold10451_697_orig	0	0	63	ALT
CTGCCTCTTGAGATTAAACCCTAATCTCTTTTGTGCACTACACCATTGCTGAAAAAAAAAAAAA	51	317	scaffold413	-1	27599	0	8	8	7	184	197	scaffold26629_2820_orig	scaffold10451_697_orig	0	0	51	ALT
CAGCGAACAGCCACGCTAAAACCCGATAATCTCACAAACCAACCGTTGAAATCAAAATCCCACC	64	318	scaffold414	1	5775	0	1	2	4	153	155	scaffold7747_917_flip	scaffold34480_1402_flip	0	0	31	ALT
CTGCCGATACTCAGACTTGTTGGGTTTTCCTCCTATTTGGAGGTAACATAATTTAATAGAGTAT	64	318	scaffold414	-1	6116	0	2	2	4	146	158	scaffold9178_267_flip	scaffold2646_16112_flip	0	0	33	ALT
CTGCATTATCCATTTTCTCAACTATGGGATCCGATTCTTAAAGGTACAATCTTTTATCTTTTTC	64	321	scaffold419	-1	945	0	1	1	5	424	436	scaffold9590_4219_orig	scaffold789_2430_orig	0	31	0	REF
CAGCAAAGTCAACAGACGGAAGAGGCTTACCGTGGGCGAGAAGGTTATGTACCGCAGACAGTGG	64	323	scaffold421	1	2983	0	1	1	1	15	15	scaffold6175_38662_orig	scaffold6175_38662_orig	0	0	30	ALT
CTGCTGTTTTTGAAGAGTTCATACCAATCAAGGGGATGAGTTCATCTACCTCACATGAAAACGA	64	326	scaffold424	1	4691	0	1	1	1	64	67	scaffold21796_243_orig	scaffold17077_386_orig	0.0322581	30	1	REF
CAGCACTTGCAAGAAAAGAAGCAGAGTCACAGCAGAAGAAGATCTTGGCAACTCCTGGTACCTC	64	329	scaffold429	-1	925	0	1	2	4	1	11	scaffold9980_1855_orig	scaffold29883_122_orig	0.0227273	1	43	ALT
CAGCACTTGCAAGGAAAGAAGCAGAGTCACAGCAGAAGAAGATCTTGGCAACTCCTGGTACCTC	64	329	scaffold429	-1	1170	0	2	2	4	1	8	scaffold9980_1855_orig	scaffold9980_604_orig	0	51	0	REF
CTGCCACGAAGCACTTTTTCAGATATTTATGGAGTTCCGCACGTAACTTCTCCACTATTAATGA	64	336	scaffold439	-1	246	0	1	1	5	432	435	scaffold789_5899_orig	scaffold789_1196_orig	0	0	82	ALT
CTGCGGAATATAAGAATGGATGAGTTCTAGTGGATGAGAATTGATGGATGAGTTTCAGTGGATG	64	347	scaffold453	1	4931	0	1	1	2	47	94	scaffold1861_27744_flip	scaffold10242_19990_flip	0	0	115	ALT
CAGCAAAACACTTGCAAATTATCTGACGTATTGTTTGCTTCTTTCTCTTTGCCTTACTTTCTAG	64	348	scaffold454	1	296	0	1	2	6	242	253	scaffold17981_1476_flip	scaffold3389_1150_flip	0	66	0	REF
CAGCGAGAAGACTAAGAACAATCATATTTTAATACAGGGATGAAGATAATTATATAAAGAAGAG	64	348	scaffold454	-1	732	0	2	2	6	242	253	scaffold17981_1476_flip	scaffold3389_1150_flip	0	65	0	REF
CAGCTGAGTTTTCTAGGATGGAGGATGAAATACTACCAATTTTAAAGTATAGCTACGATGATCT	64	351	scaffold457	1	7744	0	1	2	4	190	190	scaffold16695_4188_flip	scaffold16695_4188_flip	0.0140845	70	1	REF
CAGCCCGAGATATGATCGATTTTGTTAGCCATCAACGATATTCTCTTCACAGAATTCCAATTCT	64	351	scaffold457	-1	8197	0	2	2	4	190	190	scaffold16695_4188_flip	scaffold16695_4188_flip	0.0131579	75	1	REF
CAGCTTATAGAATTGAGTGGAAGCTTTCCCAACTTTGGACAAAAGGATACTTTAAGTTTCTTAA	64	354	scaffold461	1	7963	0	1	2	4	128	156	scaffold18589_6086_flip	scaffold15356_6474_flip	0	0	38	ALT
CAGCTGGGAATGTCTTCATCTCACAACTTTGTTTTTGCAAAGAAACAAGATAACATTGGGTAAT	64	354	scaffold461	-1	8906	0	2	2	4	153	156	scaffold7747_917_flip	scaffold15356_6474_flip	0	0	59	ALT
CAGCGAGGGTTATGGTCCTTGGACCCCTTTCTGCCACTCTAGCAATGCCGAAGATTTTGACTGT	64	355	scaffold462	1	10449	0	1	16	7	184	197	scaffold26629_2820_orig	scaffold10451_697_orig	0	70	0	REF
CAGCATTTTTTTAAGAAAAAGGCTTATCAAGCTCTACTTCAACCAAGATCTTAGCCTCTCCCAT	64	355	scaffold462	-1	10700	0	2	16	7	184	197	scaffold26629_2820_orig	scaffold10451_697_orig	0	72	0	REF
CTGCTTATGAGATAGATACTTTGGAGACTGGCCATCAAGTCCCAGAAACTTCAACACTTCCCAA	64	355	scaffold462	1	11013	0	3	16	7	183	197	scaffold1353_1782_orig	scaffold10451_697_orig	0	44	0	REF
CAGCGACTGTGAGCTGAGTGGTCTTGGAAATGATGGTGGTGTTCGTTATAGGTGAAGGTAAGAC	64	355	scaffold462	-1	11147	0	4	16	7	184	197	scaffold26629_2820_orig	scaffold10451_697_orig	0	37	0	REF
CTGCAATGCAAACCGCAGAGTTCCTAATGTGTGTGAGCTTCACCGACTGTGGTGCATAGCCACC	64	355	scaffold462	1	14723	0	5	16	7	184	197	scaffold26629_2820_orig	scaffold10451_697_orig	0	70	0	REF
CAGCAGATTTATGGCACTTGATAGCAGGAGGTGGCTATGCACCACAGTCGGTGAAGCTCACACA	64	355	scaffold462	-1	14815	0	6	16	7	184	197	scaffold26629_2820_orig	scaffold10451_697_orig	0	75	0	REF
CAGCAGTCTGAGCAACCTGAGTACCTAACTTCTTTACATGTACGCTAACTGCTTCATACTTGCT	64	355	scaffold462	1	17035	0	7	16	7	184	185	scaffold26629_2820_orig	scaffold21252_1620_orig	0.0392157	49	2	REF
CAGCTGAACAGACAAGCTTGAGGCACTAATGCAGAAGGTTCTTCAAGGCAAGAACAAGACCTCT	64	355	scaffold462	-1	17228	0	8	16	7	184	197	scaffold26629_2820_orig	scaffold10451_697_orig	0	42	0	REF
CAGCTGTCTTGGATTTAGTGTAGAAGTGATCCAAGAATCCAGCTTTAGTCTCATCCCAAGTCTG	64	355	scaffold462	1	18016	0	9	16	7	184	197	scaffold26629_2820_orig	scaffold10451_697_orig	0	62	0	REF
CAGCACCACTAGTTCGAATGGAATCCCTGCGGACTATATCAAGTGCAAACTATTTCACTTCTCT	64	355	scaffold462	-1	18194	0	10	16	7	185	185	scaffold21252_1620_orig	scaffold21252_1620_orig	0.0144928	68	1	REF
CTGCTCTCTGGCTTTTATTCTTAGGGTTTCTGATCCCTCAAAACGAGTAGGGCCTTAAACAATT	64	355	scaffold462	1	19719	0	11	16	7	184	197	scaffold26629_2820_orig	scaffold10451_697_orig	0	81	0	REF
CTGCTGTTTTGGACTTAGAAGAGCTTATTGTTCGGATTGAGTGGCTCAGAGGCAAATTGATTCC	64	355	scaffold462	1	28666	0	12	16	7	184	197	scaffold26629_2820_orig	scaffold10451_697_orig	0	50	0	REF
CAGCAAGACTTAACAATCGCGAGAAGTACCATCATGATCTTAGTTCCTAACAACCTGCCTAAAA	64	355	scaffold462	-1	29080	0	13	16	7	183	197	scaffold1353_1782_orig	scaffold10451_697_orig	0	51	0	REF
CAGCTAGTAGCACAATCTCACATCCTGCTGAAAAAAAAAAAAAAAAAAAAAAAAAAAAAAAAAA	30	355	scaffold462	-1	29241	0	14	16	7	184	197	scaffold26629_2820_orig	scaffold10451_697_orig	0	76	0	REF
CTGCAAATTATTTTGGCAACTATTTTGTATATCACTGAACAAAGACTAATCGGTCTAAAGTTAT	64	355	scaffold462	1	41709	0	15	16	7	184	197	scaffold26629_2820_orig	scaffold10451_697_orig	0	55	0	REF
CTGCTAAGTATTTTCAAGAATTATTCCTCACATCCAACCTGACGACTATTGAACAATGTCTAAC	64	355	scaffold462	-1	42075	0	16	16	7	184	197	scaffold26629_2820_orig	scaffold10451_697_orig	0	49	0	REF
CAGCCGAAGTCGACCCCGCGGCCGACTTGGAGAGCTCGACGCCGCGGCCCAGTTTCTTAAAAAG	64	358	scaffold465	1	7358	0	1	6	7	189	197	scaffold10790_466_orig	scaffold10451_697_orig	0	0	69	ALT
CTGCTGAAAACTTGATAAAAACTTAGAATAAAAAATGGTTCAATCCCTTAAACATTAGGGTTTC	64	358	scaffold465	-1	7539	0	2	6	7	184	197	scaffold26629_2820_orig	scaffold10451_697_orig	0	0	68	ALT
CAGCGTGGCACCAGGGATCAAGAGCACTTGGCCATGAGGTCCATTAAGTTTGTGTAATCGACCA	64	358	scaffold465	1	35301	0	3	6	7	184	197	scaffold26629_2820_orig	scaffold10451_697_orig	0	0	42	ALT
CAGCGTAAATTAGGGTTTGTGAGGCGGTGGAGGAAGCAACAAACAGCGGCGGTGGAAGCAATGA	64	358	scaffold465	-1	35822	0	4	6	7	183	183	scaffold1353_1782_orig	scaffold1353_1782_orig	0.0333333	1	29	ALT
CAGCTATTTATTAAGTTGGATCTTTCACGAGAATCTTATGAATGTAGAAGAATATTAGCTGAAA	61	358	scaffold465	1	45079	0	5	6	7	177	197	scaffold4240_1456_orig	scaffold10451_697_orig	0	0	40	ALT
CTGCTAGACCTTACTATCCTCGGGCATTCGGAGAATGATTGTGATAAGAAATCCCTTGGAAAGA	64	358	scaffold465	1	45137	0	6	6	7	184	197	scaffold26629_2820_orig	scaffold10451_697_orig	0	0	60	ALT
CTGCTAATACCCTCGCTGAACTTGGCAAGAAAAGCGGTCTTGCAGTCATTCCAAGTGGTAATGG	64	368	scaffold480	1	1492	0	1	1	1	5	63	scaffold123_238_orig	scaffold26535_625_orig	0	0	64	ALT
CTGCCATCAAGCTTTATCAACTGGGTCTGGATTCTGCTACCCCTGAGCATGGGCCTATCCGTAG	64	369	scaffold481	1	2833	0	1	2	6	149	150	C1424188_642_flip	C1424188_1466_flip	0.0363636	4	106	ALT
CTGCCACCAGACACAGTCTAGTTAAAATTAGACTTTTAGATATATATAACGAGAGACATCACTG	64	369	scaffold481	-1	3057	0	2	2	6	149	149	C1424188_642_flip	C1424188_642_flip	0.0462963	5	103	ALT
CAGCTCTTCGAAAAGTTGCAGAATTACCTTGGTGTTAAAAATGAAATAGAAGGTGGCTACTCAT	64	371	scaffold483	1	538	0	1	2	1	178	190	C1423536_1186_orig	C1377974_472_orig	0	0	61	ALT
CTGCAGAAATATTTTCCTAGTACAGAATGTGGCATTAGCTCTTCTTGTCAAATCAAAATGAAGT	64	371	scaffold483	1	2383	0	2	2	1	167	184	scaffold10217_3783_orig	scaffold149_1070_orig	0	0	53	ALT
CTGCCGTCCGTTGACTTTCCGTGGTACATCAATTCTTGACCTGCGGTAAGTATTTCTTGACCCG	64	375	scaffold488	1	1363	0	1	3	6	129	144	scaffold15081_446_flip	scaffold16685_27758_flip	0	0	93	ALT
CAGCTCACAGTGGTCGGGCCGCAATACCGTATCGCAAGTCGAACATGTGCCGCGTATCGCAGGA	64	375	scaffold488	-1	1497	0	2	3	6	130	144	scaffold8120_51478_flip	scaffold16685_27758_flip	0	0	102	ALT
CTGCATACCTTGTCTTTGATGAAGCATCGAGTGTGAAATAGGTTCTCTCTTTGACACTTCTCTT	64	375	scaffold488	1	5306	0	3	3	6	130	142	scaffold8120_51478_flip	scaffold4772_4406_flip	0.00961539	1	103	ALT
CTGCGTGGCCTACGGTTCCTAGCACATCTTTTGTAGCTTCTCCAGCGCTCTCACCCAATCTGTT	64	378	scaffold491	1	6335	0	1	1	7	183	197	scaffold1353_1782_orig	scaffold10451_697_orig	0	40	0	REF
CTGCTCCGGTTGCTTTGAGTGTGCGTTGCAGAAGCAATAATAAAGTGGCCGAATTAGATAACCA	64	384	scaffold498	1	679	0	1	2	6	224	253	scaffold14876_1453_flip	scaffold3389_1150_flip	0	0	91	ALT
CTGCATGTGTCATATACAAATGTCTCCTTCACTGGAGATCATTTGAAGCCGAAAGAACTAGCGT	64	384	scaffold498	-1	993	0	2	2	6	224	253	scaffold14876_1453_flip	scaffold3389_1150_flip	0	0	69	ALT
CAGCCTCACTAAAGAGTAAGAGGATTGGGAGTGGGAGGTTCCATGATCCAAACTTGAAGTCCAA	64	385	scaffold500	1	3453	0	1	3	4	30	30	scaffold9793_2416_orig	scaffold9793_2416_orig	0.0153846	1	64	ALT
CAGCTTCTGTTTCCAAAAAGTCTTGTGGATATCCAAACGACTCAACTCATCTTTATGAACATAT	64	385	scaffold500	-1	3964	0	2	3	4	31	31	scaffold14419_412_orig	scaffold14419_412_orig	0.0147059	1	67	ALT
CTGCATATAACATTACTGTTTGTCCTCCACCAGGAACTATTGGTGACGCTGATATTGCCAAGAA	64	385	scaffold500	1	4280	0	3	3	4	30	30	scaffold9793_2416_orig	scaffold9793_2416_orig	0	0	68	ALT
CAGCTCTTTGATTCCTCACACTTTTAGGTTTTCCAAGGGTATTTTCGTCATTTTCATTGTCTTA	64	387	scaffold502	1	898	0	1	1	4	49	49	scaffold2785_514_flip	scaffold2785_514_flip	0	40	0	REF
CTGCTTGTACCGAATCAAGGCCGCACAATGGTTCCGGACTCACAAAGCAAAGCAATGCGAGGCT	64	388	scaffold503	1	7899	0	1	3	2	43	110	scaffold25117_8145_flip	C1370722_363_flip	0	0	61	ALT
CAGCAACCTGGGAAGCGACCCGGTGATGGGCAGGAGTTACCACCGCCACCGAAGAGGCAGGTCG	64	388	scaffold503	-1	8252	0	2	3	2	47	92	scaffold1861_27744_flip	scaffold33009_557_flip	0	0	72	ALT
CTGCTAGGAATCTGGTATGCACTTGGGAAACTTTTTGCGAAGAGTTTCGCACTAAGTTCTTTCC	64	388	scaffold503	-1	8890	0	3	3	2	12	94	scaffold15554_603_flip	scaffold10242_19990_flip	0	0	31	ALT
CTGCTGATGGTACCCTGGCGGATTTGGTGGTGCGGACTGGTTCTGGTAAGGAGCGTAAGGCTTG	64	389	scaffold504	1	1377	0	1	10	7	184	197	scaffold26629_2820_orig	scaffold10451_697_orig	0	0	44	ALT
CAGCAAAGAAATGAGAAGCTAAGTCGACTAGTGATCAAAGATGAGCTCGATCGGACACTCGAGT	64	389	scaffold504	1	12240	0	2	10	7	191	193	scaffold17432_80064_orig	scaffold18697_9934_orig	0.0285714	1	34	ALT
CAGCCAAGGTACTAAAGTCCCTAACAAATCTTCTATAGAACCCAGCTAAGCCATGGAAGCTTCT	64	389	scaffold504	-1	12906	0	3	10	7	184	197	scaffold26629_2820_orig	scaffold10451_697_orig	0	0	39	ALT
CAGCACTTTACTCTTTGTTATTTTACAAATAGCACACCTAGAACATACATTCTCAACGTCTGTC	64	389	scaffold504	1	15181	0	4	10	7	183	197	scaffold1353_1782_orig	scaffold10451_697_orig	0	0	39	ALT
CAGCATTACTTCTGGCCTAAGGAATTCGTCATTCACACAGATCATGAATCCCTAAAGCATCTTA	64	389	scaffold504	-1	15723	0	5	10	7	183	197	scaffold1353_1782_orig	scaffold10451_697_orig	0	0	42	ALT
CAGCTACCTCCATCTATGATCAGCGTGCAAACCTTGCCCTGAACTTCGCATCTGGTGTGGAAGA	64	389	scaffold504	1	19001	0	6	10	7	183	197	scaffold1353_1782_orig	scaffold10451_697_orig	0	0	38	ALT
CTGCGACTCAATCAACTCTGCCTTATGGACCATCTCTTGCACATCTTCATAGTGAAAGAATATG	64	389	scaffold504	1	19459	0	7	10	7	183	197	scaffold1353_1782_orig	scaffold10451_697_orig	0	0	34	ALT
CAGCTCAAGAGGGGAATTGGTAGATCGACTTTCACTTCAAACATTTCAAAACCGAGAGAATTCA	64	389	scaffold504	-1	19461	0	8	10	7	184	197	scaffold26629_2820_orig	scaffold10451_697_orig	0	0	39	ALT
CAGCGTGCCATATTCATTCCGCACATATTCTTTCACTATGAAGATGTGCAAGAGATGGTCCATA	64	389	scaffold504	-1	19545	0	9	10	7	179	197	scaffold6361_121_orig	scaffold10451_697_orig	0	0	37	ALT
CTGCGGTCGAGTAGCAGTAGGCCATGGGTATATCGTAGTGGTAATTGGGTCGTAGAAGGCCGTA	64	389	scaffold504	1	20124	0	10	10	7	184	197	scaffold26629_2820_orig	scaffold10451_697_orig	0	0	65	ALT
CAGCTCAAGGAGGATCCTTCTTAGAAGAGCTCAATAGGAAATGGAATGATCACAACAAAGCGCT	64	398	scaffold518	1	2137	0	1	1	2	150	151	scaffold22592_1214_flip	scaffold22592_602_flip	0.0357143	54	2	REF
CAGCAACACTTGTTCACAAGTCGCTACCTTCTCAGAACGAGAACAATGTCTGTTGTAGCGAAAA	64	401	scaffold521	1	6340	0	1	1	1	5	63	scaffold123_238_orig	scaffold26535_625_orig	0	0	65	ALT
CAGCTCAAACAATTTTTGTACCTTTTCAAGGCACTTGAAGGAATTCTCTCTGGACTTCAAAGTG	64	402	scaffold522	-1	11536	0	1	1	1	5	63	scaffold123_238_orig	scaffold26535_625_orig	0	46	0	REF
CAGCTTTGTAATAAGAAAGTTATATTTCAACTATAAATTATTAAAACATTACCGTGAACGATTT	64	403	scaffold526	1	3600	0	1	7	4	74	124	scaffold1986_122_flip	scaffold33166_2102_flip	0	0	44	ALT
CAGCTTCTTACTGCGGAAGGACGTAATCACCTTCCAAAACTCGATCTGAACTTCACCGCCAGAG	64	403	scaffold526	-1	3920	0	2	7	4	73	143	C1431606_986_flip	scaffold1363_769_flip	0	0	47	ALT
CTGCGGCCAAGCCCGTCTTATGTGGCAATAAGCGTTAGTTGCTCATCTTCCATTTTACTCGTAT	64	403	scaffold526	1	21004	0	3	7	4	74	124	scaffold1986_122_flip	scaffold33166_2102_flip	0	0	80	ALT
CTGCGTTGTATCTCTAGTTGTGTCCGAGAATCTTGAGTGATCCTAGTCGCGACCGTTCAGGGTT	64	403	scaffold526	1	21075	0	4	7	4	74	124	scaffold1986_122_flip	scaffold33166_2102_flip	0	0	65	ALT
CAGCGTGATCATACGAGTAAAATGGAAGATGAGCAACTAACGCTTATTGCCACATAAGACGGGC	64	403	scaffold526	-1	21077	0	5	7	4	74	124	scaffold1986_122_flip	scaffold33166_2102_flip	0	0	30	ALT
CTGCCTTAACCCTGAACGGTCGCGACTAGGATCACTCAAGATTCTCGGACACAACTAGAGATAC	64	403	scaffold526	-1	21145	0	6	7	4	74	124	scaffold1986_122_flip	scaffold33166_2102_flip	0	0	89	ALT
CAGCTGATTCAGATATGTGTGTGTTTTGTTCTTCTTAAAAATTGAATCGAAGTAAATTACAATG	64	403	scaffold526	1	25256	0	7	7	4	73	127	C1431606_986_flip	scaffold8796_1577_flip	0	63	0	REF
CAGCATCGTCATTCTTTGTGAAAGGATCTGCGGTATTATCTGCTTCATTTCCAGAGTTTTCAGT	64	404	scaffold527	-1	471	0	1	4	7	184	197	scaffold26629_2820_orig	scaffold10451_697_orig	0	36	0	REF
CTGCGGGTATGCAAGACTGTGCTCCTGTTGCCACACCATTACCTCTACAACCAGACAGAACTCC	64	404	scaffold527	1	1489	0	2	4	7	184	197	scaffold26629_2820_orig	scaffold10451_697_orig	0	79	0	REF
CTGCTTAATTCTTCTTGGAAATGCCTTTACACCTTTACGAAACACAAACAGCCCCTACATACTA	64	404	scaffold527	1	7098	0	3	4	7	184	197	scaffold26629_2820_orig	scaffold10451_697_orig	0	71	0	REF
CTGCTACGACACTGAGTAAGAGAATGAAGAAGCTGATTTTAAGGACGTCATTCTTTATTATTTA	64	404	scaffold527	-1	7332	0	4	4	7	184	197	scaffold26629_2820_orig	scaffold10451_697_orig	0	62	0	REF
CTGCTCCATTAGCTCAAACTTTTCCTTCTTCTCATAGTCAATTGCATCTCTATTCCAAAACAAA	64	405	scaffold530	1	826	0	1	5	1	2	3	scaffold29546_122_orig	scaffold7336_477_orig	0	0	62	ALT
CTGCGTGGCCAAGTTGAGAAGCTAAATGAAATTAAACGTGATCTAAGTGGAGATGTTCAGATGC	64	405	scaffold530	-1	1156	0	2	5	1	2	4	scaffold29546_122_orig	scaffold17194_816_orig	0	0	62	ALT
CTGCAGAGCTGATATCGTCTTCAACCATGTGTTTTGTTCGTTATTCATAAGGTTAAATAGAACT	64	405	scaffold530	1	1685	0	3	5	1	2	3	scaffold29546_122_orig	scaffold7336_477_orig	0	0	68	ALT
CAGCGGAAAAGGTTTTGACTCTTATTTCTTCACATTATCATTCTCCCGTTTCAATTTTCAATAC	64	405	scaffold530	-1	1687	0	4	5	1	2	3	scaffold29546_122_orig	scaffold7336_477_orig	0	0	57	ALT
CAGCTTCTGCACAAAATTCCAATGCATCCAAAGGTGCTTCTATTGACAGATGTTTCCCATACAG	64	405	scaffold530	-1	3708	0	5	5	1	3	3	scaffold7336_477_orig	scaffold7336_477_orig	0	0	68	ALT
CAGCTAACGAAGATACCACGAAATGGGAGTTTTCACATTCGTTTGCAGAAGCAAAGGCGGAGAA	64	406	scaffold531	1	2828	0	1	2	4	188	189	scaffold3537_242_flip	scaffold28057_6436_flip	0	66	0	REF
CAGCATAAGCTTCAAGGTCTCCTTCGTGTTGCTTTGCAGTCCATTCTCTGCCGGAGCTTTCTCA	64	406	scaffold531	-1	3078	0	2	2	4	189	189	scaffold28057_6436_flip	scaffold28057_6436_flip	0.012987	76	1	REF
CAGCCTCACCAAAATCAATGGTGTGAGTGAAGATGCTTTCAAGCTGACACTGTTTCCATTATTT	64	408	scaffold533	-1	184	0	1	2	6	129	144	scaffold15081_446_flip	scaffold16685_27758_flip	0	0	76	ALT
CTGCTCGAGTCCAACCTTTTGGGCTACGTTTTTGGTTGTATGCAGACACAATCTCAAGGAAACG	64	408	scaffold533	-1	723	0	2	2	6	130	142	scaffold8120_51478_flip	scaffold4772_4406_flip	0.015873	1	62	ALT
CTGCAAAACTCCCTGAACTTCAGTTCTAGCTATGCATCTCCTGAATAAACCATCTGCACCCTTC	64	411	scaffold536	1	2387	0	1	11	6	129	148	scaffold15081_446_flip	scaffold2019_9665_flip	0	0	60	ALT
CTGCAAGAGTTTAACATGGAGATTGTGGACAAGCCAGGGATCGAGAATGGAGTAGCAAATCACT	64	411	scaffold536	-1	2763	0	2	11	6	144	144	scaffold16685_27758_flip	scaffold16685_27758_flip	0.0172414	1	57	ALT
CAGCATGGTCGGTGTATACAACAACCTTAAAAACCAACCAGATAAGATCTGAACTTTTCAAAGG	64	411	scaffold536	1	2826	0	3	11	6	146	146	scaffold28125_3971_flip	scaffold28125_3971_flip	0.0104167	1	95	ALT
CAGCTTCTTGTCTTTCTTCTGCCCCAGCACTGCCCCAATAGCATAGTCGCTAGCATCACACATA	64	411	scaffold536	1	2978	0	4	11	6	145	145	scaffold7096_6616_flip	scaffold7096_6616_flip	0	0	67	ALT
CTGCATGTTATCTACTACACAAGTAGAACACTCGATGATGCTCAAATCATATATGCCACTACAG	64	411	scaffold536	-1	2980	0	5	11	6	145	145	scaffold7096_6616_flip	scaffold7096_6616_flip	0	0	92	ALT
CAGCATGTTTTGGAGCGTCAGAAACCTGGACTTGAATGAAGTCTGGTCGAGCATGCTGGTCGAG	64	411	scaffold536	1	5270	0	6	11	6	130	148	scaffold8120_51478_flip	scaffold2019_9665_flip	0	0	32	ALT
CTGCTGAAACATACTGGTAACATCTGTAGCTTGTGGAACTGGAGGTTGTGGCGGTTGCTGAAAA	60	411	scaffold536	1	5735	0	7	11	6	145	145	scaffold7096_6616_flip	scaffold7096_6616_flip	0.015625	1	63	ALT
CAGCAACCGCCACAACCTCCAGTTCCACAAGCTACAGATGTTACCAGTATGTTTCAGCAGAAAA	60	411	scaffold536	-1	5794	0	8	11	6	145	148	scaffold7096_6616_flip	scaffold2019_9665_flip	0	0	65	ALT
CTGCATCCATGATGAGGGCATTGGGTGGTGAAACGCTTGAACCTCTCCCAAGCTTCAGAGAAAG	64	411	scaffold536	1	6330	0	9	11	6	147	148	scaffold26361_413_flip	scaffold2019_9665_flip	0.0204082	1	48	ALT
CTGCACAACCTATCAAACTCATCCAAGTGATTAAGTGGATCCTCCGAATGTAAACAATGGAATT	64	411	scaffold536	1	6615	0	10	11	6	146	146	scaffold28125_3971_flip	scaffold28125_3971_flip	0.0217391	2	90	ALT
CTGCACTACCAGATGCCTCAAGCAAGGCGGGCTAGACCCATTGGGGCTGGTGATGCACCGAGTC	64	411	scaffold536	-1	6835	0	11	11	6	145	145	scaffold7096_6616_flip	scaffold7096_6616_flip	0.0121951	1	81	ALT
CAGCAATGAAGTACCAAAACATTACTCTTTTGGCTAAGGAAAATGAGATAAAAAAAGCAATAAA	64	412	scaffold538	-1	924	0	1	2	1	64	65	scaffold21796_243_orig	scaffold28625_1676_orig	0	0	53	ALT
CAGCTGATCAAGGAGGTGGTGGTGGTGGTGGTTTTGCAAGAAGGGGAGGTTATGGTGGTGGTCG	64	412	scaffold538	1	1034	0	2	2	1	64	65	scaffold21796_243_orig	scaffold28625_1676_orig	0.0178571	1	55	ALT
CTGCCGCAAGAAACCGACACTTATGTGAGGTAACAATTTTGTTGATATACTAAGCAGAAAAAAA	57	419	scaffold546	1	253	0	1	2	7	184	197	scaffold26629_2820_orig	scaffold10451_697_orig	0	0	48	ALT
CTGCTTAGTATATCAACAAAATTGTTACCTCACATAAGTGTCGGTTTCTTGCGGCAGAAAAAAA	57	419	scaffold546	-1	309	0	2	2	7	183	197	scaffold1353_1782_orig	scaffold10451_697_orig	0	0	54	ALT
CAGCAATTGAGAAAGGTTGAACCCCAACGAGCAAAGCCACAAAATGTTTTACCACATTACCCAA	64	420	scaffold547	1	14759	0	1	8	1	5	63	scaffold123_238_orig	scaffold26535_625_orig	0	89	0	REF
CAGCCTCCGTTCATTGACTTTCCTGAGCGACCATTGATTCCTCTTTGGTACACGTTTCTCGACT	64	420	scaffold547	1	20742	0	2	8	1	5	67	scaffold123_238_orig	scaffold17077_386_orig	0	32	0	REF
CAGCGGATTGATGAAACAAAGTGAAAATGAATGTATGAACAGAAACTGTGGATTAAAACAAACT	64	420	scaffold547	-1	21333	0	3	8	1	5	67	scaffold123_238_orig	scaffold17077_386_orig	0	33	0	REF
CTGCACCACCATTACCTCAAGTACCTCCTATGCGGACCATGGACATGGCCACTTGGACTCTCCC	64	420	scaffold547	-1	41045	0	4	8	1	5	63	scaffold123_238_orig	scaffold26535_625_orig	0	96	0	REF
CAGCAACTCGAAGAGCCGGGTTCCTAATCAAACGCATCTTGGGGGAATTAATCATCATCACGGT	64	420	scaffold547	1	41523	0	5	8	1	5	67	scaffold123_238_orig	scaffold17077_386_orig	0	38	0	REF
CTGCGGGTTCAAAGAGGAAGCATCTTGTTGAACAAGAGGAATCCGACTCATTCGGGCATGAGAA	64	420	scaffold547	-1	41905	0	6	8	1	5	67	scaffold123_238_orig	scaffold17077_386_orig	0	45	0	REF
CAGCCTCGGCTTTTCATGGAGATGTCATAAGGAAGGCTGACCTAGAGGATCTCATCAACTCTCT	64	420	scaffold547	1	43805	0	7	8	1	5	63	scaffold123_238_orig	scaffold26535_625_orig	0	72	0	REF
CAGCTCGCCGGTCTCAATATCCTGAAACTTAACATCATTAGGTCCGAAGGTAACAAAACAATCG	64	420	scaffold547	-1	44205	0	8	8	1	5	63	scaffold123_238_orig	scaffold26535_625_orig	0	74	0	REF
CAGCGACGGATGAATGATTGAGCTAATCAGTGAGGAAGGCTAAGCTTTTAAACACCTATACCAA	64	421	scaffold548	1	508	0	1	3	1	64	65	scaffold21796_243_orig	scaffold28625_1676_orig	0	30	0	REF
CTGCGATTTGGTTACTCAGCTCCTCTGATAAGCTTAGGATCTGGAATTGATGCCTTTTGTAGGT	64	421	scaffold548	1	1145	0	2	3	1	19	67	scaffold34217_2170_orig	scaffold17077_386_orig	0.0114943	86	1	REF
CAGCTCCTGTCTTGTACAAATTCGATATCTGAATAAAAAACAGAGTAAAACTGAAGCTTACGTT	64	421	scaffold548	-1	1147	0	3	3	1	64	69	scaffold21796_243_orig	scaffold24564_574_orig	0	38	0	REF
CAGCACAGTCGACCCCGAGAACAACATAGAAGTTGACCACAAACCATTATGGCTTGAAATTGGT	64	425	scaffold554	1	1646	0	1	12	3	75	110	scaffold32066_21405_orig	scaffold34328_5997_orig	0	72	0	REF
CAGCAGATGACAACTTTATCAACCGCACTAAACAAGAAAAGCTAACACAACCCCAAGGGTATAT	64	425	scaffold554	-1	1964	0	2	12	3	75	110	scaffold32066_21405_orig	scaffold34328_5997_orig	0	76	0	REF
CAGCTCTAGGTGGGTCTGTTCAATTTTGATGGATGTACCCGTTTGAGCGATTCATGGGACATCT	64	425	scaffold554	1	8222	0	3	12	3	92	92	scaffold20973_69379_orig	scaffold20973_69379_orig	0.0108696	91	1	REF
CAGCACATCTTCATAATTTCGCAATATATAATTGTGAGCCGCACGACTATGTATGTGGTCCTCC	64	425	scaffold554	-1	8582	0	4	12	3	61	108	scaffold28766_2268_orig	scaffold6822_117313_orig	0	84	0	REF
CTGCACCATGCTGGTTTTCAAGATATGTTAGCTGAAAAAAAAAAAAAAAAAAAAAAAAAAAAAA	34	425	scaffold554	-1	34553	0	5	12	3	72	74	scaffold1818_43394_orig	scaffold1818_16481_orig	0.0285714	2	68	ALT
CTGCTCCAATAGATCCAAACAATTGTCGGTCGAATTTAATTATTTTCCTATTATATATTAAAGA	64	425	scaffold554	-1	41445	0	6	12	3	66	83	C1460520_1544_orig	scaffold8987_4328_orig	0	0	37	ALT
CAGCTCATCTTCTTCCAAATGATGACAACATTCTAAGGGCAGAAGATGATAAGTTTTCATTGGT	64	425	scaffold554	1	56613	0	7	12	3	55	108	scaffold11596_15530_orig	scaffold6822_117313_orig	0	31	0	REF
CTGCAAACAATTAGGTTCACTGTGTTTGGATTTGTTACAATGGACAGGGAAGGTATGACATGTG	64	425	scaffold554	1	57049	0	8	12	3	75	111	scaffold32066_21405_orig	scaffold34270_10346_orig	0	57	0	REF
CTGCCAACGAGAAGATGAAGTCTTTTGTGGGATGAAAGTATTAGTTAGAATGAAACACTTCTCA	64	425	scaffold554	1	57326	0	9	12	3	92	92	scaffold20973_69379_orig	scaffold20973_69379_orig	0.037037	52	2	REF
CTGCCCGAAACAAAAAAGTGGAGGAAAACCAAGAACCAGCTGTCAACCAACCAAGTGTAGGAGA	64	425	scaffold554	1	64548	0	10	12	3	64	110	scaffold1389_4277_orig	scaffold34328_5997_orig	0	41	0	REF
CTGCTCTGTTAGATTTTCAGTTTGTGTTGGAATATAATCAGTTTGCTCAGGTTGAGAGATACCA	64	425	scaffold554	-1	64945	0	11	12	3	66	111	C1460520_1544_orig	scaffold34270_10346_orig	0	37	0	REF
CAGCCTCTACACGAGCTAACTAACCTCAGATTCTATATCTTAAACTACTTGCATAAACATAAAT	64	425	scaffold554	-1	97498	0	12	12	3	75	108	scaffold32066_21405_orig	scaffold6822_117313_orig	0	51	0	REF
CAGCTACAGCAAAAACCGGAAAATTGATTACAGATCCTGAGCCGGTTTGGGATAGACAGGCTTT	64	430	scaffold561	1	833	0	1	3	1	198	205	scaffold10402_886_flip	scaffold4773_2768_flip	0	0	102	ALT
CTGCAAACTAAGCTCGAGTCTTGTCTTTGAGCAATGCTTTTAACCCAACACTGAAATTCTTTGC	64	430	scaffold561	-1	1082	0	2	3	1	198	205	scaffold10402_886_flip	scaffold4773_2768_flip	0	0	97	ALT
CAGCATGAACTTCTGCCATCCGTTTGCACAGAATCAGCTGAAAATGGCTCAAGACTGCAAAGAA	64	430	scaffold561	-1	3621	0	3	3	1	198	205	scaffold10402_886_flip	scaffold4773_2768_flip	0	0	102	ALT
CTGCAACAATGATTTTCAGGAAGAAAGAAGGCAGATTGTATATGTAATTATGGTTCAGATCACA	64	431	scaffold562	-1	2432	0	1	1	3	1	2	scaffold11965_678_orig	scaffold25669_394_orig	0.027027	2	72	ALT
CTGCTATTTGTAGATGCATGCTGATGATTTCAGACAAGATCGATACGGTGTTGCCTCTGGTTTA	64	432	scaffold563	-1	1404	0	1	1	3	3	28	scaffold26844_122_orig	scaffold33712_40658_orig	0	31	0	REF
CTGCAAGTGGCAATACAAGTCTTAGAATATATTACCAGTTTTGTCCATAGTTCCGATGGAGGTT	64	433	scaffold565	1	1374	0	1	1	8	9	9	C1404298_1093_flip	C1404298_1093_flip	0.0212766	46	1	REF
CTGCATAACCATGTCCTCCACATGCTTCTCTGCAGACCGAGAGTGACTTGGCGGTATAAGATGT	64	446	scaffold583	-1	3316	0	1	1	6	275	308	C1428070_232_flip	scaffold3687_837_flip	0	0	38	ALT
CAGCTGAAAAATACTAATAGCATTCCAAATGTATAATGCTAACAAACCTTTATTGATCGAGCAG	64	448	scaffold585	-1	1299	0	1	1	1	5	63	scaffold123_238_orig	scaffold26535_625_orig	0	0	41	ALT
CAGCAACTGGTGCTGGCAGGTCCTGAATTGGAGCAGGAGCCTGAGGCGGTGGTGCATGCATGTT	64	450	scaffold588	1	7000	0	1	5	1	5	63	scaffold123_238_orig	scaffold26535_625_orig	0	0	56	ALT
CAGCCCCACTATCGCCTAATGTTGCGACACGAGAGGAGGTTCAAACAACTCGAGATGAGATTCA	64	450	scaffold588	-1	7164	0	2	5	1	5	63	scaffold123_238_orig	scaffold26535_625_orig	0	0	59	ALT
CTGCTCCATTGGGTTGAATCTGCAAACTACGTAATTGACAACCACCACCAGATCTCCTCTTCCA	64	450	scaffold588	-1	11820	0	3	5	1	15	15	scaffold6175_38662_orig	scaffold6175_38662_orig	0.0163934	1	60	ALT
CTGCCGTACTGAGAACAATGCGAATGGTAGCTGGCTTGACGACATGACTAAAGGTTTCATGATA	64	450	scaffold588	1	13991	0	4	5	1	5	63	scaffold123_238_orig	scaffold26535_625_orig	0	0	65	ALT
CTGCATGTGGATCTTCACTATTAAACGTAAAGCTGATGGCTCTATTGATCGCTACAAAGCACGA	64	450	scaffold588	-1	14157	0	5	5	1	5	63	scaffold123_238_orig	scaffold26535_625_orig	0	0	63	ALT
CTGCCTCAACCAGATAATCCTTAAAGACAAAACCGGTGTTTTTGTTTAGAGATCACTAAACCGG	64	451	scaffold589	-1	1170	0	1	1	7	184	197	scaffold26629_2820_orig	scaffold10451_697_orig	0	49	0	REF
CAGCTATATATTCTGCCTCGGTGGTAGAAAGTGCAATAATAGGTTGCTTCTTCGATGCCCAAGA	64	459	scaffold599	1	8582	0	1	3	4	28	28	scaffold25625_915_orig	scaffold25625_915_orig	0.0135135	1	73	ALT
CAGCAAAAAGAATTCTAAGGTACTTAAAAGGAACCATGGAGCTTGGAATTCTCCACAAAAGAGG	64	459	scaffold599	-1	8821	0	2	3	4	28	28	scaffold25625_915_orig	scaffold25625_915_orig	0.025974	2	75	ALT
CAGCTTCGGACCATAACTGTTTCGAAACTTGTCTCTCACTGAGCATTGAGCGTACTGCATTCAT	64	459	scaffold599	-1	11808	0	3	3	4	28	28	scaffold25625_915_orig	scaffold25625_915_orig	0	0	66	ALT
CAGCTTCAGGGTTATGTGATGATTGCCTTGTTTGCCTTACAGATGGTGGAGGATATTGCCTCGC	64	460	scaffold601	1	18969	0	1	2	2	18	94	scaffold30277_4891_flip	scaffold10242_19990_flip	0	0	34	ALT
CAGCTATGCAGTTCAGGGGCCGATATACGCTCTTCAGTTTGTTGTCATTCAAGTTGTTCTTTCT	64	460	scaffold601	-1	19552	0	2	2	2	34	94	scaffold23662_10227_flip	scaffold10242_19990_flip	0	0	34	ALT
CAGCTTCGTTCGGCTCACTGCCTTCGTCTCGCCACTCCGACGGTCATTTTCTTCCTCCAATCCT	64	462	scaffold603	1	11758	0	1	1	1	5	67	scaffold123_238_orig	scaffold17077_386_orig	0	55	0	REF
CAGCTAGAGAATTTAATAAAGAAAAACAAATTGTATATATAAATAAAGAGAAGGTTGAATACTC	64	463	scaffold605	1	4035	0	1	2	7	186	197	scaffold20822_9341_orig	scaffold10451_697_orig	0	0	64	ALT
CAGCCACCGTTTGTGTACACCATTTTCTGTGAGTATTCAACCTTCTCTTTATTTATATATACAA	64	463	scaffold605	-1	4128	0	2	2	7	183	197	scaffold1353_1782_orig	scaffold10451_697_orig	0	0	66	ALT
CTGCAAAGGGAAAATCGTTTGATACCCGGTATAGTAGTAATGGGATAACATCTATCAAAAGGGC	64	464	scaffold606	1	1095	0	1	2	1	191	212	scaffold8103_1986_orig	scaffold12568_6058_flip	0	0	66	ALT
CTGCAGAAACCAAACCAAATTACGTAAGGAGCACAATAACTCCATCATCATAATGCCAAGTCAA	64	464	scaffold606	1	6202	0	2	2	1	198	212	scaffold10402_886_flip	scaffold12568_6058_flip	0	0	86	ALT
CAGCTATTTGTGGATCTGTTCAATTTCGTAATGTTGACCAGGAATCAACCAGTGGGTTTAATAT	64	466	scaffold608	-1	6198	0	1	1	1	148	151	scaffold608_4049_orig	scaffold8402_918_orig	0	0	87	ALT
CTGCTTTATTTCCAAGGGGCAAGCTGTAACAACAATGTACAGTCAGAATCAGACAATCCTAGGA	64	467	scaffold609	-1	3069	0	1	1	4	49	49	scaffold2785_514_flip	scaffold2785_514_flip	0	77	0	REF
CAGCTTCGGTGGGATCGATGTTTGCCATATTCCCGTAGCAAGCTCCGGCGATTGATATAGTGGT	64	468	scaffold610	-1	14261	0	1	7	1	36	57	scaffold16320_874_orig	scaffold9849_3404_orig	0	96	0	REF
CAGCGAGTACGAGCTGGACGTACAGTTGAATTTCAAGCTATGCACAACGAAGATGTGCAAGCGC	64	468	scaffold610	1	20788	0	2	7	1	5	63	scaffold123_238_orig	scaffold26535_625_orig	0	55	0	REF
CAGCAACCTCTTCTTTCATCAACTTCAACTCCTCTCCCATCGATGTAACAATATCAACCAATTC	64	468	scaffold610	-1	21040	0	3	7	1	5	63	scaffold123_238_orig	scaffold26535_625_orig	0	58	0	REF
CTGCCCCATGTAATTCATCTAACATATCCTCCACTGTCGGTATCAGAAAACGATCCTTAACGGT	64	468	scaffold610	1	31000	0	4	7	7	191	193	scaffold17432_80064_orig	scaffold18697_9934_orig	0.0196078	1	50	ALT
CTGCCACTTCACCGGTCAATTGAACACCACATCACATTACAAGAAGGTATAAATCCAATTAATG	64	468	scaffold610	-1	31306	0	5	7	7	183	197	scaffold1353_1782_orig	scaffold10451_697_orig	0	0	54	ALT
CTGCGTCATTTACACTTCTTTGAAAACCATTTATCAAGAAATAAGTATCAATCTTTCCATACCA	64	468	scaffold610	1	42070	0	6	7	7	186	197	scaffold20822_9341_orig	scaffold10451_697_orig	0	0	70	ALT
CTGCACAAAAGAAGTGGAAACTTTATCAAATGGATGTCAAGTCAGCATTTCTCAATGGCAAACT	64	468	scaffold610	-1	42309	0	7	7	7	184	197	scaffold26629_2820_orig	scaffold10451_697_orig	0	0	71	ALT
CAGCAGACCCACACGGACCATCGAGAAAGGGTCGCTGGTCCCCAATTCATATCTGATTCAGACG	64	471	scaffold614	1	3673	0	1	2	6	132	142	scaffold7878_122_flip	scaffold4772_4406_flip	0.0126582	78	1	REF
CTGCTGACGAGCGGGATCACCGAATTCTCGATCTCTTCCTCTTCTATTACTGCCTCTACTTCGG	64	471	scaffold614	-1	3831	0	2	2	6	132	142	scaffold7878_122_flip	scaffold4772_4406_flip	0.0135135	73	1	REF
CAGCTCCTCTAGATGAAGATGAACCATCATCCTATGAAGAAGCAAAAGGAGTTTAAGAGTGGGT	64	472	scaffold615	1	1611	0	1	1	7	191	193	scaffold17432_80064_orig	scaffold18697_9934_orig	0.0357143	2	54	ALT
CTGCACCAACTTGGTATCATAACCAATGATCAGCTTCCATATCTCGATTGTTCGATCTGTCTGC	64	473	scaffold616	1	4519	0	1	2	2	95	103	C1475530_4218_flip	scaffold8692_6597_flip	0.0153846	64	1	REF
CTGCAACGACGGCAGACAGATCGAACAATCGAGATATGGAAGCTGATCATTGGTTATGATACCA	64	473	scaffold616	-1	4593	0	2	2	2	95	103	C1475530_4218_flip	scaffold8692_6597_flip	0	64	0	REF
CTGCACGATGGGCGCTCTCTGTGTGATGGTAGTCGATGCTTTCTTTCTTCTCCGCTTTGCATCT	64	482	scaffold630	1	1848	0	1	3	6	217	253	scaffold1612_857_flip	scaffold3389_1150_flip	0	0	35	ALT
CTGCAGAGGCGAAACAAAATCATCCAAGCATAAACTCCTCAGCTATACCACAACTTGCCAAAAC	64	482	scaffold630	-1	2352	0	2	3	6	223	254	scaffold29_417_flip	scaffold7943_790_flip	0	0	40	ALT
CTGCAAAAGCTGGTGGATAGGTTTATCAGTGGGAGATCATGCGTAGTTTTGGACTTACTGACAG	64	482	scaffold630	1	3570	0	3	3	6	223	240	scaffold29_417_flip	C1443702_1122_flip	0.00990099	1	100	ALT
CTGCAAACTTTTTGTACTAGTATTAGTAAAGTTCGAAACTTTATGTAAAGATTTTGATAACAGA	64	489	scaffold642	-1	2095	0	1	1	1	175	212	C1449316_858_orig	scaffold12568_6058_flip	0	0	30	ALT
CAGCAGAATGAAAAGAAGAAGTTAAAAACAAATGAACATGCAAAAAGTGGTTATGGATCATCAA	64	491	scaffold644	-1	1661	0	1	1	8	22	23	scaffold32968_16238_flip	scaffold32968_16321_flip	0.0133333	74	1	REF
CAGCAAGAAGGTAAGAAAAAAAAAACTAAGTAAAGCATTAGTACTTAAGGCGATCGAGTGAGTA	64	492	scaffold645	-1	485	0	1	4	8	81	81	scaffold1010_122_orig	scaffold1010_122_orig	0	79	0	REF
CAGCGAATACATTTATATATTCAAGTAAAAATAAAAACAGTACCAAAATTCATTTAAAAGAAAC	64	492	scaffold645	-1	8800	0	2	4	8	78	81	scaffold7985_17135_orig	scaffold1010_122_orig	0	30	0	REF
CTGCTTTTAAAGGAAGATTCATTAGCCCCTTTACATCTAGCATAATTACTTGGCCTCCCACGAG	64	492	scaffold645	-1	18671	0	3	4	8	78	81	scaffold7985_17135_orig	scaffold1010_122_orig	0	41	0	REF
CTGCAACTGATCTGCGACTGATATATGACTGCAAAAATGCAACTGATCTGCAGAAAAAAAAAAA	53	492	scaffold645	-1	20831	0	4	4	8	79	81	scaffold3324_1666_orig	scaffold1010_122_orig	0	75	0	REF
CAGCCGTTGATGACAGTAAAGCACAGGAAAAGACAGTCTAAAGCCCGTCGTGACGGGTGAAAGC	64	493	scaffold646	-1	898	0	1	10	8	79	81	scaffold3324_1666_orig	scaffold1010_122_orig	0	48	0	REF
CAGCAACAAGATTAGACTTCAACTCACGTAACAACTCATCCCTTTCCAATAATTGTTCATCGGG	64	493	scaffold646	1	5974	0	2	10	8	79	81	scaffold3324_1666_orig	scaffold1010_122_orig	0	52	0	REF
CAGCTGAGCGGCCAAAACAATAGAGTTTTTTACTACCTTGGGCAGAATATTGGTATAACACATC	64	493	scaffold646	-1	6201	0	3	10	8	79	82	scaffold3324_1666_orig	scaffold25985_122_orig	0	57	0	REF
CTGCAAGAAGGAGACCACAACACCGGCTATTTACACTCATCAGTAAACTTCCAGAGATTAAAGA	64	493	scaffold646	1	27182	0	4	10	8	78	82	scaffold7985_17135_orig	scaffold25985_122_orig	0	47	0	REF
CAGCAGACGAAGGAGACCACTCATTCACTATCAAAGGTATATTGCCAATATGCCAAAAATGGCG	64	493	scaffold646	-1	27450	0	5	10	8	78	81	scaffold7985_17135_orig	scaffold1010_122_orig	0	54	0	REF
CAGCCCAGATAAAGCAGAAAAAAAAAAAAAAAAAAAAAAAAAAAAAAAAAAAAAAAAAAAAAAA	17	493	scaffold646	-1	30095	0	6	10	8	79	81	scaffold3324_1666_orig	scaffold1010_122_orig	0	52	0	REF
CTGCTGGTAGAAGCTCCACTTCTTGGCTTAAACTCGGTTTTGACCTCTTCTTTAACTGTTGTTG	64	493	scaffold646	1	33705	0	7	10	8	79	81	scaffold3324_1666_orig	scaffold1010_122_orig	0.0149254	66	1	REF
CAGCTCAAGAGAGGAATTGGTAGATCGACTTTCACTTCCAACATTCCAAAACCGAGAGAGTTCA	64	493	scaffold646	-1	33868	0	8	10	8	79	81	scaffold3324_1666_orig	scaffold1010_122_orig	0	71	0	REF
CTGCGTTACGGTTCATATTGGGATGCTAAAGATGGTACTAGGGTTCTTGGATTTAGAGAAAGTT	64	493	scaffold646	1	36371	0	9	10	8	78	82	scaffold7985_17135_orig	scaffold25985_122_orig	0	33	0	REF
CAGCAACCACTCTAACATTTCGAGCAATACCCCAAAGTCGGGTACCCTCCTCCCCGATAACGTC	64	493	scaffold646	-1	36604	0	10	10	8	78	81	scaffold7985_17135_orig	scaffold1010_122_orig	0	35	0	REF
CAGCCATGAAGAGGGAGAGTTTAGAGAGAGATTGAAGATTGATTTCCCCTTCTTGGGGATGATG	64	502	scaffold658	-1	2089	0	1	1	1	5	69	scaffold123_238_orig	scaffold24564_574_orig	0	33	0	REF
CAGCGGGTATGCTACCATTGTGGTGAACCCGGACATTTCAGAGATCGTTGTCCGAAGCTGGTAC	64	504	scaffold660	1	1652	0	1	3	8	54	68	C1420732_791_flip	scaffold34491_8498_orig	0	0	74	ALT
CTGCTGTACCAGCTTCGGACAACGATCTCTGAAATGTCCGGGTTCACCACAATGGTAGCATACC	64	504	scaffold660	-1	1720	0	2	3	8	54	68	C1420732_791_flip	scaffold34491_8498_orig	0	0	72	ALT
CAGCGTTCATGAAGCTGATGAACACGGTGTTTCGGGATTACTTGGATGAGTCGGTCATCATTTT	64	504	scaffold660	1	2894	0	3	3	8	51	77	scaffold29875_1364_flip	scaffold15771_7623_flip	0	0	38	ALT
CTGCCCTTGTTCTGGGTCTCTTCCTCTGCAGTCTTCGTTTTCTGTCCATCACCCTCAACAACAA	64	510	scaffold667	-1	974	0	1	4	1	71	72	scaffold2402_1119_orig	scaffold2402_1906_orig	0.025641	1	38	ALT
CTGCTCTTCTATAATCAACGGGATCATTTTGTTTTTCTCTTTTCTCTTACTTTGTAATGTCTGC	64	510	scaffold667	-1	1691	0	2	4	1	68	72	scaffold28949_3925_orig	scaffold2402_1906_orig	0	0	30	ALT
CTGCCCTTGTTCTGGGTCTCTTCCTCTGCAGTCTTCGTTTTCTCTCCATCACCCTCACCAACAA	64	510	scaffold667	-1	2005	0	3	4	1	70	74	scaffold26690_1435_orig	scaffold15167_779_orig	0	68	0	REF
CTGCTCTTCTATAATCAACGGGCTCATTTTGTTTTTTTCTCTTACTTTGTAATATCTGCTCTTT	64	510	scaffold667	-1	2728	0	4	4	1	69	77	scaffold24564_574_orig	scaffold11978_2002_orig	0	46	0	REF
CAGCAGAAGTCTCTGTTAACAGGCAACGCTACGGTGTGTTAGCTACTTTGGGGCCACATCTACG	64	513	scaffold671	1	1301	0	1	1	2	134	152	scaffold13280_1236_flip	scaffold25425_122_flip	0	31	0	REF
CTGCTATTGTGTGCATATATTTTTACCATCTTCACAAGCTTTGATTACTCTCTTTTTCCGGTTG	64	514	scaffold672	-1	395	0	1	2	7	175	197	scaffold19768_5893_orig	scaffold10451_697_orig	0	41	0	REF
CTGCAAACTTAGCCAATCTTCTTCCCACCGGAACGCTTTTAGCCTTCACGTTCCTCATGCCCAT	64	514	scaffold672	-1	1728	0	2	2	7	188	188	scaffold22940_1225_orig	scaffold22940_1225_orig	0.0481928	79	4	REF
CTGCCTTGGAATATTACCGGTAAACATCAGCTAAACAACCATACTATTCAATCACATTTTTCAA	64	516	scaffold674	-1	8355	0	1	1	4	11	11	scaffold29883_122_orig	scaffold29883_122_orig	0.0136986	1	72	ALT
CAGCCAATCGTTTTGCAGAGCTTATCCTCTGTCATTGATTAATGTCAAATCCGTTATAAGAAGA	64	517	scaffold675	-1	1613	0	1	1	2	5	10	scaffold30189_650_flip	scaffold21040_2824_flip	0	0	30	ALT
CAGCGGATGAGATGACGTTGGACGATTATTTGGGTGATGATTGCCCTGAGAATCTGAAGGTCAG	64	522	scaffold680	1	4425	0	1	10	1	36	57	scaffold16320_874_orig	scaffold9849_3404_orig	0	40	0	REF
CAGCACTTGAAGGAAGGGAGCTTACAGCTCTTGAGATCAAGGTAGCTTATATGCTTGAAGAGGT	64	522	scaffold680	1	14467	0	2	10	1	5	67	scaffold123_238_orig	scaffold17077_386_orig	0	54	0	REF
CAGCTACGTAGGTACGTACAAGTTGTTTTGGTAATATATAGTGGAAATGTCATAACTGAAATCT	64	522	scaffold680	-1	15101	0	3	10	1	4	69	scaffold17194_816_orig	scaffold24564_574_orig	0	49	0	REF
CAGCTTCCACATTGTTGGTACGTCACTGTAGCGAAGTCGTTTTGGTCATAAATTTGGATAAAAT	64	522	scaffold680	1	27745	0	4	10	1	5	63	scaffold123_238_orig	scaffold26535_625_orig	0	48	0	REF
CAGCTTCCACATCTTCGGTACGTCACTCTAGCAAGTTGTTTTGGTTATAAACAATTTACACTTC	64	522	scaffold680	-1	28157	0	5	10	1	5	63	scaffold123_238_orig	scaffold26535_625_orig	0	49	0	REF
CTGCAATACCAGATGGCCCCATCATCAATGTGATTGACACTCCTGGTATGTTGTCCCAAACAAA	64	522	scaffold680	1	34791	0	6	10	1	5	67	scaffold123_238_orig	scaffold17077_386_orig	0	38	0	REF
CTGCTAACTCGTCACCTCCGGTGAATACAACAATGAAATAATCAATGATTCTGCTCTCAAATAT	64	522	scaffold680	-1	35262	0	7	10	1	20	47	scaffold7239_26402_orig	scaffold3336_904_orig	0.0217391	45	1	REF
CTGCTTTGAAGACTCATTTACTGATTCGATTTTTGTGTAAATAAGTATGAAACTTTATTTTCAG	64	522	scaffold680	-1	35519	0	8	10	1	5	63	scaffold123_238_orig	scaffold26535_625_orig	0	77	0	REF
CTGCAAATCGATAACCCGCATCCAAGAATCTTCATGATCTGGTAAGCCACTCCAAATGGCCATC	64	522	scaffold680	1	52140	0	9	10	1	2	63	scaffold29546_122_orig	scaffold26535_625_orig	0	40	0	REF
CAGCATCTTGAGAAGGCTCAGGCCCGTATGAAACATAATGCAGATCGCCATCGACGAGAGTTGG	64	522	scaffold680	-1	52575	0	10	10	1	5	69	scaffold123_238_orig	scaffold24564_574_orig	0	43	0	REF
CAGCAAAATTATATGGTTCAAAAAGTGTAATTTCATTTCAACACATAAATTTATTTATAAATAT	64	539	scaffold700	1	8779	0	1	2	2	12	18	scaffold15554_603_flip	scaffold30277_4891_flip	0	33	0	REF
CAGCGACGGCGACGGCGACGGCGGCGAATTCCGGCAGAACTTCCCCTTCTCTCCGATCTGCTCT	64	539	scaffold700	-1	10139	0	2	2	2	12	121	scaffold15554_603_flip	scaffold9364_162_flip	0	0	39	ALT
CAGCCATGGTTTCAAGGTCTGTACTTCTCTAGCTTTCTGTGAAACTCTTGACGTTTCTGTATAA	64	544	scaffold707	1	60	0	1	2	6	279	280	scaffold13614_533_flip	scaffold707_1932_flip	0	61	0	REF
CAGCTATGGTGTTGGACCACCTAACTACTCACAAGGTGGCGGCGGTCAGTACGGTGGCTCTGGT	64	544	scaffold707	-1	1800	0	2	2	6	279	280	scaffold13614_533_flip	scaffold707_1932_flip	0	0	34	ALT
CTGCTCTCTGCCTTTTTATCTTTAGGGTTTCTGGTCCCTCAAAACGAGTTGGGCCTAAACAATT	64	548	scaffold711	1	3578	0	1	2	4	27	27	scaffold27725_1669_orig	scaffold27725_1669_orig	0.0138889	1	71	ALT
CTGCGAAGAACGGAGTAAAAAGAGGGAGACCGATCGGTCCTATATTTAAGACCGATCGATCCCG	64	548	scaffold711	-1	3750	0	2	2	4	27	28	scaffold27725_1669_orig	scaffold25625_915_orig	0	0	75	ALT
CAGCCAGGGAAAACGGAACTGATGCAGAAGAAGATGAGGATGTTGTGTCGGAAGATGAAGTGGA	64	556	scaffold720	1	1126	0	1	1	1	5	63	scaffold123_238_orig	scaffold26535_625_orig	0	0	62	ALT
CAGCCATCAAAATTTGGCTTCTTTTAGAATAGGAATTTATTCAATTGGTTTTAAGTTGAACTTA	64	558	scaffold722	-1	1790	0	1	3	1	5	63	scaffold123_238_orig	scaffold26535_625_orig	0	30	0	REF
CTGCGAAGGGACAGAGACAATGGAGTTGTCGCGGCAGAAGGGAGAAAGGACGTCATCGCCGCGA	64	558	scaffold722	1	2221	0	2	3	1	5	63	scaffold123_238_orig	scaffold26535_625_orig	0	50	0	REF
CAGCATCTCGGCCGTCTCACCTCCGCCTCGCGGCGATGACGTCCTTTCTCCCTTCTGCCGCGAC	64	558	scaffold722	-1	2311	0	3	3	1	5	63	scaffold123_238_orig	scaffold26535_625_orig	0	49	0	REF
CAGCCGATTGGTCAGAACTCGTCCTCGGCCGGTCTCCGTGTGTTCTCGGCCGGTCGCGATACAT	64	561	scaffold725	1	8135	0	1	22	1	5	63	scaffold123_238_orig	scaffold26535_625_orig	0	92	0	REF
CTGCGGCATGACCGGTCCAACATCGAATGAATCCAGCAGACTTCACGACCGGTCGATCTTAGAC	64	561	scaffold725	-1	8298	0	2	22	1	36	57	scaffold16320_874_orig	scaffold9849_3404_orig	0	85	0	REF
CTGCAAGTGACGTCATGGTCAAGAAGCTAAATCTTGAGACCATCCCGCATCCTCGACCATATAA	64	561	scaffold725	1	12502	0	3	22	1	5	67	scaffold123_238_orig	scaffold17077_386_orig	0	30	0	REF
CAGCGACTGGACGACGACGGGAAACAGCTCGGCGGCGGGAGGAAGAAGGTGGTTTCAGCGGCGC	64	561	scaffold725	1	14932	0	4	22	1	36	57	scaffold16320_874_orig	scaffold9849_3404_orig	0	65	0	REF
CAGCTCTTGTATTGAGCTATTAGGAACACATAGTCGGTTGCTAAAGAAGAGATATCCGTCCTGT	64	561	scaffold725	1	16715	0	5	22	1	5	63	scaffold123_238_orig	scaffold26535_625_orig	0	96	0	REF
CAGCTTCTTCGCTCTCTTCTTGCACGGAATCACAGTCGGATTCCTCTTGCGGTATGATCTCTCT	64	561	scaffold725	1	18949	0	6	22	1	36	57	scaffold16320_874_orig	scaffold9849_3404_orig	0	90	0	REF
CAGCGACTGGACGACGACGGGAAACAGCTCGGCGGCGGGAGGAAGAAGGTGGTTTCGGCGGCGC	64	561	scaffold725	1	21216	0	7	22	1	5	63	scaffold123_238_orig	scaffold26535_625_orig	0	67	0	REF
CTGCGACTGTTGACCATTTATTTCCCTATTGTATCTGTCACTGTACTCTACAAACATCCTGCGA	64	561	scaffold725	1	34578	0	8	22	1	36	57	scaffold16320_874_orig	scaffold9849_3404_orig	0	59	0	REF
CAGCCAATCTGAAAAATCTGACTAACGGTTTTGAGTCTAATATGAATGTTAAGGCAGTTGACAT	64	561	scaffold725	-1	34882	0	9	22	1	5	67	scaffold123_238_orig	scaffold17077_386_orig	0	57	0	REF
CAGCTTTGTGGCCCTCAATTGCGGCTGAAAAAAAAAAAAAAAAAAAAAAAAAAAAAAAAAAAAA	27	561	scaffold725	-1	47087	0	10	22	1	36	57	scaffold16320_874_orig	scaffold9849_3404_orig	0	75	0	REF
CTGCCCCGATCGCAGACAAGCTGAAAAAAAAAAAAAAAAAAAAAAAAAAAAAAAAAAAAAAAAA	23	561	scaffold725	-1	49629	0	11	22	1	5	63	scaffold123_238_orig	scaffold26535_625_orig	0	93	0	REF
CAGCGGCTACACGTCAATAGAACAGCGGCGAAAGCTTTTAGAACAGAGTTGATGGGATTAGGTA	64	561	scaffold725	1	50011	0	12	22	1	5	63	scaffold123_238_orig	scaffold26535_625_orig	0	82	0	REF
CTGCCGCCAAATCGTCATAACCCATCATGCCATCATCGCCATCTTCATCCACGACGTCACCACA	64	561	scaffold725	-1	50150	0	13	22	1	5	63	scaffold123_238_orig	scaffold26535_625_orig	0	76	0	REF
CAGCGCGGCGGCGGTCCTTGATGGCTGAAAAAAAAAAAAAAAAAAAAAAAAAAAAAAAAAAAAA	27	561	scaffold725	1	50169	0	14	22	1	36	57	scaffold16320_874_orig	scaffold9849_3404_orig	0	87	0	REF
CTGCCACCTCTATCCTTGACGCTGAAAAAAAAAAAAAAAAAAAAAAAAAAAAAAAAAAAAAAAA	24	561	scaffold725	-1	50171	0	15	22	1	5	62	scaffold123_238_orig	scaffold3341_5712_orig	0	30	0	REF
CTGCGCGACGGCGGTCCTTGATGGTGGCGGCAGAAAAAAAAAAAAAAAAAAAAAAAAAAAAAAA	33	561	scaffold725	1	50193	0	16	22	1	36	57	scaffold16320_874_orig	scaffold9849_3404_orig	0	100	0	REF
CAGCAACCGTTGTAGAACTTGTGTACTCTAGAGGTACACAGCGACGCTTGTCCTTCATGACACA	64	561	scaffold725	1	54189	0	17	22	1	4	63	scaffold17194_816_orig	scaffold26535_625_orig	0	31	0	REF
CTGCAGAAGCTTCTAGAACAGAGTTGATAGGGTTAGGTAAAATTAGGGTTTTGTGGTGACGTCG	64	561	scaffold725	1	54574	0	18	22	1	16	67	scaffold14180_4062_orig	scaffold17077_386_orig	0.0333333	29	1	REF
CAGCTGTTCTATTGATGTGTAGCCGCCGCCCTCTGATCAAAAACCCTAATCTCGTTTCTGCGAT	64	561	scaffold725	-1	54576	0	19	22	1	5	63	scaffold123_238_orig	scaffold26535_625_orig	0	31	0	REF
CTGCCGCCACCATCAAGGACCGCCACCGCACCGCCACCACTATCCTTGACGCCGCCACCAAATC	64	561	scaffold725	-1	54739	0	20	22	1	4	67	scaffold17194_816_orig	scaffold17077_386_orig	0	31	0	REF
CTGCACCAGATCCCTCTGAATTTTAGAGATTCGATCTTGAATCCCATGTTGGTGTTCCTTCCTT	64	561	scaffold725	1	73271	0	21	22	1	4	67	scaffold17194_816_orig	scaffold17077_386_orig	0	52	0	REF
CTGCTTTGAGCGGGCTTTGCCGCTTTTCTCGAAACCTAGAAGAGTCTTGGGCTGATTAATATTG	64	561	scaffold725	1	115745	0	22	22	1	5	63	scaffold123_238_orig	scaffold26535_625_orig	0	31	0	REF
CTGCTAGATTTGTCATCGCCATGTGGATTTAGCTGATTTTACGCTTTGTCTTTGTCGGATTTTG	64	566	scaffold731	1	2028	0	1	1	6	214	234	scaffold17781_1775_flip	scaffold7512_165_flip	0	48	0	REF
CAGCAATTGACAAACTTAATTACACTAAAGACCTAACCTTTGAAGTACTAATTCAAACAACAAG	64	567	scaffold736	1	14865	0	1	6	2	12	34	scaffold15554_603_flip	scaffold23662_10227_flip	0.027027	1	36	ALT
CTGCAAAATATTGCCTTGTTGTTTGAATTAGTACTTCAAAGGTTAGGTCTTTAGTGTAATTAAG	64	567	scaffold736	-1	14942	0	2	6	2	12	104	scaffold15554_603_flip	scaffold34249_5033_flip	0	0	37	ALT
CTGCTTTAAGGCCTCTTTTGACATTGTAAGAACAATAAGCCCGCCAAATCCACACACACAGAGA	64	567	scaffold736	-1	15448	0	3	6	2	11	38	scaffold7810_552_flip	scaffold9378_591_flip	0	0	36	ALT
CAGCACACCAATTCAAAGAAAGACAGGAGGAAGACGCAAACAAGCTCCTGTGTGGATGAAAGAT	64	567	scaffold736	1	18363	0	4	6	2	12	31	scaffold15554_603_flip	scaffold8049_13597_flip	0	0	72	ALT
CAGCATATGGAGCGTGTCAAGGTGTATGGTTGAGGAACATCTTAGAAGAGATTGGAGCCAAGCA	64	567	scaffold736	1	19718	0	5	6	2	11	92	scaffold7810_552_flip	scaffold33009_557_flip	0	0	68	ALT
CAGCGGCTCTTTTTCTCTCCTTAGAAGGTAAGTCACGAAATCGAGATCCTCTTCTTGTTATCTC	64	567	scaffold736	-1	20364	0	6	6	2	12	15	scaffold15554_603_flip	C1470370_2488_flip	0	0	63	ALT
CTGCATAACTCCTACACCTGAACTCCGATTACACCGAGTCCACTTTGTGGCATGATCTAGATGA	64	574	scaffold743	1	10719	0	1	5	4	74	124	scaffold1986_122_flip	scaffold33166_2102_flip	0	0	81	ALT
CTGCAGACCCGTGGTTATTGTTCGATCTGTCATGGCTGAACCATGAACGTCCAGAGCATGAGAC	64	574	scaffold743	-1	10867	0	2	5	4	74	124	scaffold1986_122_flip	scaffold33166_2102_flip	0	0	84	ALT
CAGCTTCCAACATATCATAAAAGTTTTGTGCCTCATTATTAGGTGTTTCGCTATTTTGATAATG	64	574	scaffold743	-1	12796	0	3	5	4	74	124	scaffold1986_122_flip	scaffold33166_2102_flip	0	0	89	ALT
CAGCCCAGTGGCTACCACGCTATGGAAATTAAGTTGCACGCTGAAAAAAAAAAAAAAAAAAAAA	43	574	scaffold743	1	15451	0	4	5	4	74	124	scaffold1986_122_flip	scaffold33166_2102_flip	0	0	91	ALT
CTGCAGTTCAGTAGCAAATGTTTAATGAGTAAAAAAATTTTTTTTCCTCTACAGCGAGGATTCG	64	574	scaffold743	-1	15569	0	5	5	4	74	124	scaffold1986_122_flip	scaffold33166_2102_flip	0	0	83	ALT
CAGCATATCACAATCATCATTCAATATATGTTCTACAAACTTACTTTAGATAGAACATGTTACT	64	575	scaffold744	1	1023	0	1	4	2	111	115	C1405224_803_flip	scaffold28039_5321_flip	0.015625	63	1	REF
CTGCAAAAGTAACTAAGTAACGCTGGATCCTCCAAAGCTCCCCAAAAACTTTTCTCATATGGAA	64	575	scaffold744	1	1142	0	2	4	2	111	115	C1405224_803_flip	scaffold28039_5321_flip	0.0461538	62	3	REF
CAGCTTTTGCACAAATGTGAGTTGCTATAACTTTTGCCATTTAAAAGTAATGTATATGAGTAAC	64	575	scaffold744	-1	1144	0	3	4	2	111	115	C1405224_803_flip	scaffold28039_5321_flip	0.015625	63	1	REF
CTGCCTAAGGTTTTGAGGAGGTTTCACACCTATGCAATGCAAAGTTCGACTGCTTTGCTTCCTG	64	575	scaffold744	-1	1290	0	4	4	2	111	115	C1405224_803_flip	scaffold28039_5321_flip	0.0307692	63	2	REF
CAGCAGTTAATAGCCGTTATCTGTGAAGTTGAAAAGAAACGTGGGAGAGTGGGATTAGACAAAA	64	580	scaffold751	-1	8037	0	1	1	4	33	34	scaffold15913_2052_orig	scaffold25869_993_orig	0	0	53	ALT
CAGCAATGAATCAGAGCAGAAAATGAACGAGACAACTAATTTTTTAACGTGGAAAACCTTCTCA	64	583	scaffold755	1	864	0	1	2	6	143	143	scaffold21271_21035_flip	scaffold21271_21035_flip	0	74	0	REF
CAGCACGTGTCTTCAGTGTTTGGGAAATCCGACGGTGAAATCTTCTTGGTTTGTCCTGAAATTT	64	583	scaffold755	-1	1270	0	2	2	6	143	143	scaffold21271_21035_flip	scaffold21271_21035_flip	0.0131579	75	1	REF
CTGCTGTCCCCTGAGAAGGTTTCTTCTGATGGTCATCTAATTGTGAACATGATACTCCCATGAC	64	585	scaffold757	-1	3567	0	1	1	6	214	215	scaffold17781_1775_flip	scaffold3281_503_flip	0.0142857	69	1	REF
CTGCTGAAGAATCTCTCCTTGAAGCTGAACTCGAACTCGATCGGTAATATCTCAACCTGAATTT	64	588	scaffold762	1	7590	0	1	2	2	7	7	scaffold383_312_flip	scaffold383_312_flip	0.0107527	1	92	ALT
CTGCGAGACGGCATATTGCGGCGGCGATGGGATCAGCAGAAAAAAAAAAAAAAAAAAAAAAAAA	39	588	scaffold762	1	7843	0	2	2	2	10	10	scaffold21040_2824_flip	scaffold21040_2824_flip	0.0188679	2	104	ALT
CTGCAGTTGTTGATATCAATATTATGAGGTGAAATTTTTTCATTTGGGAATGATAATAGATCCA	64	590	scaffold764	-1	560	0	1	1	4	32	33	scaffold11181_122_orig	scaffold15913_2052_orig	0	57	0	REF
CAGCGTCTTCTTCCATTGACTCGTTCTCCTCCGACGCATCTCTTTCTTCTTCTTCTGGTGATTC	64	591	scaffold765	1	3057	0	1	3	8	54	77	C1420732_791_flip	scaffold15771_7623_flip	0.0222222	1	44	ALT
CAGCAAACGAGTTCAACTTCTAAGTTTGGGGGAAGAGTGAGTCGAGTGAAGTGTTCTTAAGCCA	64	591	scaffold765	-1	3469	0	2	3	8	24	68	scaffold12856_3778_flip	scaffold34491_8498_orig	0	0	41	ALT
CAGCCACCCACAACCGTCAAAGACATTAGGAGTTTCTTGGGGCATGCTGGTTTCTATAGAAGAT	64	591	scaffold765	-1	6118	0	3	3	8	54	77	C1420732_791_flip	scaffold15771_7623_flip	0.0175439	1	56	ALT
CAGCAATTTTGGAGAAGATTGATCAAGAAACACATTGTATATCACAGTGTAAACCGCTCCACCA	64	592	scaffold766	1	113	0	1	2	1	68	69	scaffold28949_3925_orig	scaffold24564_574_orig	0	0	48	ALT
CAGCAAGCTCCCGCCATGGATGGTCCTCTTTGTTGGTGCTTGTGCTTGTTTCTTGGGCTATGGA	64	592	scaffold766	-1	570	0	2	2	1	68	69	scaffold28949_3925_orig	scaffold24564_574_orig	0	0	43	ALT
CAGCAATTTCGTAGAAGATTGATCAAGAAACACATTGTATATCACAGTGTAAACCGCTCCACCA	64	593	scaffold767	1	113	0	1	2	1	68	69	scaffold28949_3925_orig	scaffold24564_574_orig	0	78	0	REF
CAGCAAGCTCCCGCCATGGATGGTCCTCTTTGTTGGTGCTTGTGCTTGCTTCTTGGGCTATGGA	64	593	scaffold767	-1	551	0	2	2	1	68	69	scaffold28949_3925_orig	scaffold24564_574_orig	0	82	0	REF
CAGCAAAAGAATCTACTCTTTCTCTAAATCATCCTCATAACGGCAGATCAATTAGAAGCCCAGA	64	597	scaffold772	1	10143	0	1	1	4	2	8	scaffold22041_570_orig	scaffold9980_604_orig	0.0266667	2	73	ALT
CAGCCTTCAAAAAAATAATATTGCTTATCAATTATTGTATATTTATATATAATATCACTAAATC	64	599	scaffold776	-1	834	0	1	1	6	166	167	scaffold1511_6094_flip	C1404576_559_flip	0	64	0	REF
CAGCGTTAGATCACATCATTATAACTCAGATTTTCCCACTCTTGTAAAACAATTTAGAAGTAAA	64	602	scaffold782	-1	2505	0	1	4	2	9	10	scaffold1037_524_flip	scaffold21040_2824_flip	0	0	68	ALT
CAGCTAGCAATCTTATATTGTATAAATATTTTTATACTAATCATGTAAATTCATGTTTAGAATC	64	602	scaffold782	1	4472	0	2	4	2	11	11	scaffold7810_552_flip	scaffold7810_552_flip	0.00917431	1	108	ALT
CAGCTTCCTGATGGACTGAGATCTATCACTTGCTTGAAAAGAATGGTAATGTACACAATTGATA	64	602	scaffold782	-1	4776	0	3	4	2	10	10	scaffold21040_2824_flip	scaffold21040_2824_flip	0	0	98	ALT
CAGCTAGCAATCTTATATTGTATAAATATTTTTATAATAATCATGTAAATTCATGTTTGGAATC	64	602	scaffold782	1	20859	0	4	4	2	11	11	scaffold7810_552_flip	scaffold7810_552_flip	0	0	93	ALT
CAGCTGATGGTGTGGAACTTACAGAACTAAACAGCCCAAAAGACAAAGTGTTTGTATGGCTCGT	64	603	scaffold783	1	1291	0	1	2	7	184	197	scaffold26629_2820_orig	scaffold10451_697_orig	0	69	0	REF
CAGCCTTCCTTGGAAAGAACAGAACTAGCCTCAGTAGATATATACTTAGAACAGAATCGAGAAA	64	603	scaffold783	-1	1681	0	2	2	7	183	197	scaffold1353_1782_orig	scaffold10451_697_orig	0	69	0	REF
CTGCTAAGAATCATCTATATGATTGGTGTCAATAAGGGCATTCACAATTATCATTAGCATCTCG	64	605	scaffold785	1	33196	0	1	2	6	129	129	scaffold15081_446_flip	scaffold15081_446_flip	0.0113636	1	87	ALT
CTGCATCAGATGGATGAGACATCTCTCCTTCATTTGATTCATGTGTTGCATGTCATCTCATCGT	64	605	scaffold785	-1	33452	0	2	2	6	130	142	scaffold8120_51478_flip	scaffold4772_4406_flip	0.0121951	1	81	ALT
CAGCAATGGCAAGAAGGCGTGAAACACCCTGAGTCCATATATCGTATTCCCTCTGGTCTCTGCA	64	606	scaffold789	1	370	0	1	5	5	425	436	C1402956_453_orig	scaffold789_2430_orig	0	0	37	ALT
CTGCTCCGCGATTATTAAATAAAGCGAGATAGATGCAGTTCAAAGGTTTCTTTCATTGAATGCT	64	606	scaffold789	-1	1982	0	2	5	5	425	436	C1402956_453_orig	scaffold789_2430_orig	0	54	0	REF
CAGCAAACCACTTTATGTATTTATTTATGTATTTCAAGTCTTGTACTCTATTTTTCTCTTTCTA	64	606	scaffold789	-1	2884	0	3	5	5	425	436	C1402956_453_orig	scaffold789_2430_orig	0	79	0	REF
CTGCACGACAAAGTGCATTCCTGGTAGGGGTCCGATGATAGAAACATAGGATCGGTGAGAACAG	64	606	scaffold789	1	4614	0	4	5	5	424	436	scaffold9590_4219_orig	scaffold789_2430_orig	0	30	0	REF
CTGCAAAAAATAAAAGGAACGGGGAAATCGGACGGACTCAAAGTCTGACTCCGAGAGTGACAGC	64	606	scaffold789	-1	5717	0	5	5	5	424	436	scaffold9590_4219_orig	scaffold789_2430_orig	0	50	0	REF
CTGCTTTAAATATCAACTCCTTATTTGAGTGTAGTACCTGCTTTTTAATTACGCTTCGTCTTTA	64	608	scaffold791	-1	185	0	1	5	2	11	11	scaffold7810_552_flip	scaffold7810_552_flip	0.020202	2	97	ALT
CAGCAGGATTCTCAGACCATCTCTCCATTACCAAAGTCCACTCATTATATGTGTGAACTCTCTT	64	608	scaffold791	-1	9687	0	2	5	2	9	34	scaffold1037_524_flip	scaffold23662_10227_flip	0	0	69	ALT
CTGCAATAACTGCGTTGGGAGAAACCCTGGGCCAAGTAATTGAAGTTGCTTTTGACCCCAATCG	64	608	scaffold791	1	9757	0	3	5	2	11	11	scaffold7810_552_flip	scaffold7810_552_flip	0.016129	1	61	ALT
CAGCGTTTCTGAATTCTTTCATAGTTAAAGAAGACTTGAGTTTGTTCACCTGAGGGAAGAATGA	64	608	scaffold791	-1	9958	0	4	5	2	19	19	C1427044_581_flip	C1427044_581_flip	0.016129	1	61	ALT
CAGCAACATAGGATTGGAGGCGGTTTTGCGAAGTGACTGACTGGGCAATAAGAGACACACCTCT	64	608	scaffold791	-1	10296	0	5	5	2	11	92	scaffold7810_552_flip	scaffold33009_557_flip	0	0	32	ALT
CAGCACCACCGGCTTCCAATCCATTTGCTGGAATTTGTTTGGTCTCTTCTACTGCTCCTGCTAC	64	615	scaffold799	-1	660	0	1	1	3	135	135	scaffold15558_1414_orig	scaffold15558_1414_orig	0	0	61	ALT
CAGCGCTATTCTGACTGAGTATGTGTATCTTATAACAATTGCAGTTTTCATAATGAGACAGGTC	64	617	scaffold801	1	2364	0	1	1	1	94	117	C1402172_432_orig	scaffold20813_987_orig	0	31	0	REF
CAGCTCTGAAAGTTTGTCTTGCGAGATCATGGCGCGAGATGATGTGGGTGCTGTCATTTGGTAT	64	619	scaffold804	1	5036	0	1	13	7	184	197	scaffold26629_2820_orig	scaffold10451_697_orig	0	63	0	REF
CAGCTTCTATGCCAGCATGGCTCAAGTGAGGTTTCTGGGTAAACCCTTTGAGTTACGGTGAGAT	64	619	scaffold804	-1	5542	0	2	13	7	184	197	scaffold26629_2820_orig	scaffold10451_697_orig	0	63	0	REF
CAGCGCCGAGCGTTTACACCAAGATCATCTTCGTCTTCGACTAACGCACATCAACCTCCGTCTA	64	619	scaffold804	1	7859	0	3	13	7	184	197	scaffold26629_2820_orig	scaffold10451_697_orig	0	76	0	REF
CTGCTTGTGCACTCACGAAGTTGTGAGGGGAACCGCTGTCGATCAAAGCCACCAGATGTTTGTT	64	619	scaffold804	-1	8264	0	4	13	7	184	197	scaffold26629_2820_orig	scaffold10451_697_orig	0	72	0	REF
CTGCGGTTGCATAAACTCTTTGTGAAGGAGACCAAGTGTGAATTTGCAAAAGTCGAATTGGAAT	64	619	scaffold804	1	9299	0	5	13	7	183	197	scaffold1353_1782_orig	scaffold10451_697_orig	0	39	0	REF
CTGCTCAAGGAGAAACCGTAAGCTTCGTTGATCTGTTTGGATGATAAAGTGTCGCCCTAAAATA	64	619	scaffold804	-1	9886	0	6	13	7	184	197	scaffold26629_2820_orig	scaffold10451_697_orig	0	37	0	REF
CTGCTTAAATCCTTATCTCTTTCAATTCACTTTATATGTTATATACATATGAATAATTTTTCGC	64	619	scaffold804	1	33781	0	7	13	7	183	197	scaffold1353_1782_orig	scaffold10451_697_orig	0	76	0	REF
CTGCACTAAGTGTTTTATAGAGGGTGTTTATAAAGGCAAGGGTTATCATAGATTATTTATTACA	64	619	scaffold804	-1	33941	0	8	13	7	184	197	scaffold26629_2820_orig	scaffold10451_697_orig	0	80	0	REF
CAGCAAATATTCTTAGTAGCCATACTATTGATTTTATTTGTACGAACCTTTTTTCCAGGTCGAG	64	619	scaffold804	1	46938	0	9	13	7	184	197	scaffold26629_2820_orig	scaffold10451_697_orig	0	80	0	REF
CAGCATAAATTGTAACGGAACCAGGTTGAGATGCATAAGAAATGAAACTTATGACCGCAAGATA	64	619	scaffold804	-1	47254	0	10	13	7	183	197	scaffold1353_1782_orig	scaffold10451_697_orig	0	75	0	REF
CTGCATCATGTCTCTGTGTTATACGCCTCATCGTTTGTCTTCTGACCTCCTCCAGCAAGTCAAT	64	619	scaffold804	1	51601	0	11	13	7	177	180	scaffold4240_1456_orig	scaffold3179_10656_orig	0.0333333	29	1	REF
CAGCCAATAACTGACCTTTTATTTCCCATTTCAGGAATACTCCATCAAGTCCAATAATTGGACG	64	619	scaffold804	1	52156	0	12	13	7	181	197	scaffold15276_5294_orig	scaffold10451_697_orig	0	32	0	REF
CAGCTTCTACAATACATCCTGAAGACTTACTATGATGTGAAGCTATGCAGATCTGCAAGAACTC	64	619	scaffold804	-1	52751	0	13	13	7	183	197	scaffold1353_1782_orig	scaffold10451_697_orig	0	43	0	REF
CTGCTCCTTCATTTTCTCACCCTTTTCATTCAACAAAAAGTACCTGCGTAATTCAACGAGTGTG	64	622	scaffold807	-1	606	0	1	1	6	294	308	scaffold301_657_flip	scaffold3687_837_flip	0	0	81	ALT
CAGCAAAAGAAGCATTGAAGAACTCAAGTACGTTAGGGTATTTGAACGTAGAGCAAGCCTTAGC	64	636	scaffold823	-1	1199	0	1	1	6	217	220	scaffold1612_857_flip	scaffold823_1147_flip	0.0181818	54	1	REF
CTGCGCTGATCAACTTCTACCTCTTGATCAGGTCATGTAAGCTCACCAAGGTATTATCGTTCAG	64	639	scaffold826	1	10221	0	1	101	5	198	198	scaffold140_186762_flip	scaffold140_186762_flip	0.0117647	84	1	REF
CTGCACGAGATCTCATCTCCAGAAACAGATCTGTGGAAATCAACAAGCTAGGTCTGAACGATAA	64	639	scaffold826	-1	10337	0	2	101	5	167	167	scaffold2202_71479_flip	scaffold2202_71479_flip	0.0348837	83	3	REF
CAGCGACAAGGTCGGCTGAAAAAAAAAAAAAAAAAAAAAAAAAAAAAAAAAAAAAAAAAAAAAA	18	639	scaffold826	-1	10352	0	3	101	5	93	198	scaffold34342_9588_flip	scaffold140_186762_flip	0	33	0	REF
CAGCCTTCAATATTTCATTTTGACAAGACCAGATATCTCTTTTGCCATCAACAAACTTTCTCAA	64	639	scaffold826	1	19032	0	4	101	5	98	216	scaffold14710_12919_flip	scaffold8135_2831_flip	0	49	0	REF
CAGCTAAGTATGTGACACCTAAGTTATCACAATTTATAACTAGTTGTGTTATGATATTGAGGCA	64	639	scaffold826	-1	19464	0	5	101	5	167	167	scaffold2202_71479_flip	scaffold2202_71479_flip	0.015873	62	1	REF
CAGCTCAGATAGAATACTCTAAGCTTGTTTGACGAGAGGTGCTTCATTGAAGACTTCATCTCAC	64	639	scaffold826	1	20746	0	6	101	5	131	198	scaffold3758_172569_flip	scaffold140_186762_flip	0	74	0	REF
CTGCCGCACCTTGCCTTGAAGCCGTCGCCGCCTCTGATCTTTAAAACCCTAGTTCCTGAAATCC	64	639	scaffold826	-1	20916	0	7	101	5	131	198	scaffold3758_172569_flip	scaffold140_186762_flip	0	72	0	REF
CAGCAAAGAGGAAGTGGGAGAAGGACACTTACTATTGATAGGGTTTGTTCCAGTATCAACAAGC	64	639	scaffold826	1	25504	0	8	101	5	131	198	scaffold3758_172569_flip	scaffold140_186762_flip	0	74	0	REF
CTGCCGCCATCGCACACAAGTTTCCCGTGAGTGCGATCTGTGTCGCTCCGCTTGTTGATACTGG	64	639	scaffold826	-1	25616	0	9	101	5	131	198	scaffold3758_172569_flip	scaffold140_186762_flip	0	74	0	REF
CTGCAACAGTTGTGACAATGACGATCTTCACTATTGCAAGCGGGGCTAGTCCTTCATACCACAG	64	639	scaffold826	1	25617	0	10	101	5	131	226	scaffold3758_172569_flip	scaffold981_23371_flip	0	58	0	REF
CAGCAAATAAGGGTTCTAGGGTTTTGTTGCGATGGCGGCGGCAGACTTAGAGGTTGAAGATGGC	64	639	scaffold826	1	25980	0	11	101	5	131	198	scaffold3758_172569_flip	scaffold140_186762_flip	0	74	0	REF
CTGCATCAATCATCAAGATCACCGTCAACAAAGCTAGTTTATCGAGAATCCACTACATCATAAG	64	639	scaffold826	-1	25982	0	12	101	5	131	226	scaffold3758_172569_flip	scaffold981_23371_flip	0	46	0	REF
CAGCTTTTCCATAGGTGTCCAGACAGCTGTGGCTTAAGCTCGCTTCGGTCACGAGAAATTTCAA	64	639	scaffold826	1	33407	0	13	101	5	98	198	scaffold14710_12919_flip	scaffold140_186762_flip	0	37	0	REF
CAGCGAAAAATCCAATAGATAAATACACAAAGTATATAAAATCGATCACAGAAACAGATCACTC	64	639	scaffold826	-1	33854	0	14	101	5	131	198	scaffold3758_172569_flip	scaffold140_186762_flip	0	40	0	REF
CAGCTGTACTAATGCAACTAGTGAGATTATGGTCAACAAATTAGGACTTCATGTCGAAAAGTAT	64	639	scaffold826	1	63958	0	15	101	5	167	198	scaffold2202_71479_flip	scaffold140_186762_flip	0.0117647	84	1	REF
CTGCCTCCATCGATGATCAAACTACAAATCTTTCCTTGGACCATACATCTTGAATGAAAAAGAT	64	639	scaffold826	-1	63960	0	16	101	5	167	198	scaffold2202_71479_flip	scaffold140_186762_flip	0.0235294	83	2	REF
CAGCATGGACGCTAGTGAAGGGATATTGCGTCCCAGGTTCTTAAGCTTAGGGTTACTGGGCCTA	64	639	scaffold826	1	64089	0	17	101	5	132	211	scaffold10133_100922_flip	C1443444_866_flip	0	30	0	REF
CTGCACCAACTAGCTTGGTGACGTTCAATTCACCCTTCTCACTCAACCACTGCAATTTATAAGG	64	639	scaffold826	-1	64091	0	18	101	5	131	198	scaffold3758_172569_flip	scaffold140_186762_flip	0	74	0	REF
CTGCACCAGCTTTGGTATCAGAGCCGTGCTGATCGACTTCTACCGCTCGATCAAATCATGGTTG	64	639	scaffold826	1	64688	0	19	101	5	167	198	scaffold2202_71479_flip	scaffold140_186762_flip	0.0232558	84	2	REF
CAGCGCACAAATGAGATTAGGGTTTTAATCTCAAGAGGCGACAACTACGAGAAGAATAAAAGAC	64	639	scaffold826	-1	64690	0	20	101	5	117	230	scaffold10043_430497_flip	scaffold21492_91138_flip	0	30	0	REF
CTGCCCACAGATGGCGCGTACTCGCCATCAAAACTAACCACCACCAGATCGTGATGGAGAGTTG	64	639	scaffold826	1	64821	0	21	101	5	131	198	scaffold3758_172569_flip	scaffold140_186762_flip	0	74	0	REF
CAGCTCCTAGACAGATCTAGTTCTCCAGAGGCAAAAACTGTTCTAGGGTTTCGTTGATTACCTC	64	639	scaffold826	-1	64823	0	22	101	5	167	198	scaffold2202_71479_flip	scaffold140_186762_flip	0.0117647	84	1	REF
CAGCTACGATTCATACCCTCTTGGAGGCTTCTAACCGAGTCATGGCACCACCACCACCACCCGT	64	639	scaffold826	1	64931	0	23	101	5	131	198	scaffold3758_172569_flip	scaffold140_186762_flip	0	74	0	REF
CTGCGATTTGTCTCATCTGCTCCTGGAGGTGTTGGGGGGCTTGGTAAGTCAACTCTCCATCACG	64	639	scaffold826	-1	64933	0	24	101	5	131	198	scaffold3758_172569_flip	scaffold140_186762_flip	0	73	0	REF
CTGCCACATGTTGACCCGCAAGTGGATGAGAATCCGTTTGTGCCACTCAATGAGCCGTATGCGC	64	639	scaffold826	1	65124	0	25	101	5	198	198	scaffold140_186762_flip	scaffold140_186762_flip	0.0117647	84	1	REF
CTGCGAGACACGTAGCTCATGGGATTGATGAGAACTGGGAGAGAGGATTCAGATCTGATATTCC	64	639	scaffold826	1	65212	0	26	101	5	198	198	scaffold140_186762_flip	scaffold140_186762_flip	0.0126582	78	1	REF
CAGCTCTTGGTGCATATGGCGGTGGAGGCGCATACGGCTCATTGAGTGGCACAAACGGATTCTC	64	639	scaffold826	-1	65214	0	27	101	5	131	198	scaffold3758_172569_flip	scaffold140_186762_flip	0	74	0	REF
CTGCAACTTGGTGGAGCCAAAGCAAAGCGACTCGTGCTCGTGTGGGGAAGGACCGTATCATGTC	64	639	scaffold826	1	65407	0	28	101	5	131	198	scaffold3758_172569_flip	scaffold140_186762_flip	0	66	0	REF
CAGCCCTTCCGCGAAATTACATAGCGACCATGGGTACACACCTGTCAAGCGGAGCCCGCTTGAA	64	639	scaffold826	-1	65409	0	29	101	5	167	168	scaffold2202_71479_flip	scaffold10133_6443_flip	0	82	0	REF
CTGCTTCATACCACCAACAAACCTAGCAACCAACTGTTACCTGGAATCTCTCACATCCACTCGT	64	639	scaffold826	-1	65675	0	30	101	5	98	198	scaffold14710_12919_flip	scaffold140_186762_flip	0	64	0	REF
CTGCATGACGGGTATCATAACTCGTATGAGTTTTGCTTTATGCGCAACACTATCATGCTCTCTC	64	639	scaffold826	1	66468	0	31	101	5	93	200	scaffold34342_9588_flip	scaffold19141_13641_flip	0	46	0	REF
CAGCTCATGTCTGTCATATGCCCATGGTCTCCCCAGCAGGAGATAGCACGCATCCATCGGGGCG	64	639	scaffold826	-1	66470	0	32	101	5	98	198	scaffold14710_12919_flip	scaffold140_186762_flip	0	50	0	REF
CAGCCATTCCAGGGACGTGATCAAGAGGAGGAAGAGGAAGCTGTCAACATCGTGCGCATTGGAG	64	639	scaffold826	1	66653	0	33	101	8	34	44	scaffold23353_2134_flip	scaffold5919_677_orig	0	66	0	REF
CTGCACCAGATCCCTCTTGTTTGAGAGATTAGACCTCGAATCTGCGCGATCTTGTCCCTCTCAC	64	639	scaffold826	-1	66852	0	34	101	5	131	226	scaffold3758_172569_flip	scaffold981_23371_flip	0	54	0	REF
CTGCCTTTTGTTTTTCTCGTAGTCGTCGCCTCTTGAGATTAAAACCCTAATCTCTTTTGTGCGC	64	639	scaffold826	1	67421	0	35	101	5	131	198	scaffold3758_172569_flip	scaffold140_186762_flip	0	74	0	REF
CAGCGCACAAAAGAGATTAGGGTTTTAATCTCAAGAGGCGACGACTACGAGAAAAACAAAAGGC	64	639	scaffold826	-1	67486	0	36	101	5	167	198	scaffold2202_71479_flip	scaffold140_186762_flip	0.0117647	84	1	REF
CTGCTCCTCTCACGGAAATCATTAAAAAAGAAATCAGATTCAAGTGGACTGGAGCTCAAGAACA	64	639	scaffold826	1	68808	0	37	101	5	131	198	scaffold3758_172569_flip	scaffold140_186762_flip	0	69	0	REF
CTGCCAAGTTTGTAATGCACGAACAAGTTTCTCACTGAAATAGGCAATAACTTTCTTATCCTGC	64	639	scaffold826	-1	69055	0	38	101	5	167	167	scaffold2202_71479_flip	scaffold2202_71479_flip	0.0119048	83	1	REF
CAGCATTCTTAAACATTCGCTTCATTCTCTTAACATCGACTGAATTTGCTTGTCGTGACACAGG	64	639	scaffold826	1	72692	0	39	101	5	131	198	scaffold3758_172569_flip	scaffold140_186762_flip	0	74	0	REF
CAGCTCTGGAGAAGAAGCTTGAGTGTGTCCAGAATTCTATTGACATGATTGTCTCATCTTTTCA	64	639	scaffold826	-1	73069	0	40	101	5	167	167	scaffold2202_71479_flip	scaffold2202_71479_flip	0.0121951	81	1	REF
CAGCGTCGGAGACGGACGGAAGATTCGCCGGCGTATCTCGGAGCCGCAAAAAGTCGGTCGACAA	64	639	scaffold826	1	77232	0	41	101	5	167	198	scaffold2202_71479_flip	scaffold140_186762_flip	0.0232558	84	2	REF
CAGCTAGTGTGACGACAGAGGGGCGCTTCCATTCATACTTGGCGAGAGTAGGACCAGCCTGGTT	64	639	scaffold826	1	83426	0	42	101	5	167	198	scaffold2202_71479_flip	scaffold140_186762_flip	0.0117647	84	1	REF
CAGCTTAAAAGCAAACATCACCGAGCTAAACCTCGATCTGTATTCAAAGCCGCTGATAACCAGG	64	639	scaffold826	-1	83546	0	43	101	5	167	198	scaffold2202_71479_flip	scaffold140_186762_flip	0.0117647	84	1	REF
CTGCAACATGTAAATCAGAATCAACTTCAAAAGCATATATACCAAAGAATATGATATATGTTTT	64	639	scaffold826	1	84028	0	44	101	5	93	198	scaffold34342_9588_flip	scaffold140_186762_flip	0	41	0	REF
CAGCTTCATGAGCTCAATGATTGATTTAACGAGGTGAACACTGAACTGCTTATTTGTATTCCTT	64	639	scaffold826	-1	84339	0	45	101	5	131	198	scaffold3758_172569_flip	scaffold140_186762_flip	0	46	0	REF
CAGCCGCAATGAGTAACGCTCAGCTACCATCGGCTCCAATCGACAATGGTGACCATCTGGGTCA	64	639	scaffold826	1	90068	0	46	101	5	131	198	scaffold3758_172569_flip	scaffold140_186762_flip	0	74	0	REF
CTGCAACATCCGGAGCAATTCTCTCAACCTCGTGACCCAGATGGTCACCATTGTCGATTGGAGC	64	639	scaffold826	-1	90163	0	47	101	5	131	198	scaffold3758_172569_flip	scaffold140_186762_flip	0	74	0	REF
CAGCTTCCAGCTCAGCAATTTCAACAGTCTCCTCTGCAACAATTTCAACAGGCTCCTCTGCAGA	63	639	scaffold826	1	91234	0	48	101	5	131	198	scaffold3758_172569_flip	scaffold140_186762_flip	0	74	0	REF
CTGCAGAGGAGCCTGTTGAAATTGTTGCAGAGGAGACTGTTGAAATTGCTGAGCTGGAAGCTGA	63	639	scaffold826	-1	91296	0	49	101	5	98	198	scaffold14710_12919_flip	scaffold140_186762_flip	0	59	0	REF
CTGCAATTCAGGTATTTGAATCCTTCCTTCCTCGAGATGGTGCCAAACATTGAATAAGCAGTCG	64	639	scaffold826	1	95742	0	50	101	5	99	226	scaffold4634_65961_flip	scaffold981_23371_flip	0	44	0	REF
CTGCATATTTTATTAAATATGTGACATACTTATCATATTTCATACTTATTTCGTACATATTTTA	64	639	scaffold826	-1	96111	0	51	101	5	131	226	scaffold3758_172569_flip	scaffold981_23371_flip	0	51	0	REF
CAGCCAAATATTTGGAGGAGATTACTGTGAAGGAAAAAATGGCAAGGTGTGTTTTTCCGAGAGA	64	639	scaffold826	1	103652	0	52	101	5	131	198	scaffold3758_172569_flip	scaffold140_186762_flip	0	70	0	REF
CAGCCCATGAATCATGCATTAGGTTCTCCACATACAACACCAATTTATTTTTGATCGTACCTTT	64	639	scaffold826	-1	103926	0	53	101	5	167	167	scaffold2202_71479_flip	scaffold2202_71479_flip	0.0117647	84	1	REF
CTGCCGATAGGTTGATTGTGATGGCAATAAACACCTTCGAATTCAATGTCATTGGTAGTGATGA	64	639	scaffold826	1	103927	0	54	101	5	131	198	scaffold3758_172569_flip	scaffold140_186762_flip	0	74	0	REF
CTGCAACTGCAGAGTGTTCGACATCGAAAAGTATCTGTGTCTCCACGCATTAGCTGAAAAAAAA	56	639	scaffold826	1	104024	0	55	101	5	167	198	scaffold2202_71479_flip	scaffold140_186762_flip	0.0117647	84	1	REF
CAGCTCTTCGATTCCAAGCAAACAAAATACGTCTTCTCATCACTACCAATGACATTGAATTCGA	64	639	scaffold826	-1	104026	0	56	101	5	167	198	scaffold2202_71479_flip	scaffold140_186762_flip	0.0117647	84	1	REF
CTGCATTCATACATTACCATAAGATCGAACCTAGATCTCTTGATATCCAATTGTATGAGCTTTG	64	639	scaffold826	1	104077	0	57	101	5	131	198	scaffold3758_172569_flip	scaffold140_186762_flip	0	52	0	REF
CAGCTAATGCGTGGAGACACAGATACTTTTCGATGTCGAACACTCTGCAGTTGCAGAAAAAAAA	56	639	scaffold826	-1	104079	0	58	101	5	131	198	scaffold3758_172569_flip	scaffold140_186762_flip	0	74	0	REF
CTGCTAGATATTTGAATATCATCGATTGAAACCTTTGTTTCGGCCTCCTTGATCTTGGATGTCT	64	639	scaffold826	-1	104382	0	59	101	5	98	198	scaffold14710_12919_flip	scaffold140_186762_flip	0	48	0	REF
CTGCACCAGAACCCTCCCAGTCAGAGAGATTCGACCCCAAATCTGTAGCGGTGCACGGGTCGGG	64	639	scaffold826	1	110554	0	60	101	5	131	198	scaffold3758_172569_flip	scaffold140_186762_flip	0	74	0	REF
CTGCTTGCAACCAACAGAACTTGTCTTCTCGTGGTTGCTTCCTCTTCTCCACTTTGTGGTCCGA	64	639	scaffold826	1	110779	0	61	101	5	167	167	scaffold2202_71479_flip	scaffold2202_71479_flip	0.0208333	47	1	REF
CAGCTCTAGTACGTGAACGTGGAGAGGAGGTTAAATATGAAGCCTCCAGCGTCATGAGCATTGA	64	639	scaffold826	-1	110781	0	62	101	5	131	198	scaffold3758_172569_flip	scaffold140_186762_flip	0	74	0	REF
CTGCGTGATGAAGCTCACGTGACACTCTTAGCTCAGCCAACACATCCTTGGCTTCACATGGAGA	64	639	scaffold826	1	111119	0	63	101	5	131	198	scaffold3758_172569_flip	scaffold140_186762_flip	0	74	0	REF
CAGCTGAAACATTGGAGTGAACTTGAGGTAACTCCTAAAGCATTGGTATTTATCTCTGCTGAAA	64	639	scaffold826	-1	111121	0	64	101	5	93	226	scaffold34342_9588_flip	scaffold981_23371_flip	0	40	0	REF
CAGCCGCTTACTGCAGAGAAGATAGGTGGATTCAAGCCACCGATCCAACCCATACCATACATTG	64	639	scaffold826	-1	111273	0	65	101	5	167	167	scaffold2202_71479_flip	scaffold2202_71479_flip	0.0232558	84	2	REF
CTGCAGTACCAATAAACAACATAGGCGACGGTGAGGCAGAAAAAAAAAAAAAAAAAAAAAAAAA	39	639	scaffold826	1	111878	0	66	101	5	99	198	scaffold4634_65961_flip	scaffold140_186762_flip	0	38	0	REF
CAGCTAGAACAAGAGAGGCTTGTTGAGCAAGCTGATTGATAACGAGATGCAAAGGAGCATCCAC	64	639	scaffold826	1	111983	0	67	101	5	131	225	scaffold3758_172569_flip	scaffold6598_8093_flip	0	30	0	REF
CTGCTCTTTGTGGCTTGAACAACGAGACTCGCCGTGTACCTCTAGAGTACACGAGATCTGCGAC	64	639	scaffold826	-1	111985	0	68	101	5	131	198	scaffold3758_172569_flip	scaffold140_186762_flip	0	74	0	REF
CAGCGGCGATGATATTGTAAGCGGCGGCGGTTAGGGCTTTAGTGGTGGCGGCGGTGTTGATGAT	64	639	scaffold826	1	112324	0	69	101	5	131	198	scaffold3758_172569_flip	scaffold140_186762_flip	0	74	0	REF
CTGCTCTCTATTCCTTAAAACCCTAGATCTCGCTTCCACGCTACACTAGGTGGTATCAGAGTCG	64	639	scaffold826	-1	112326	0	70	101	5	99	226	scaffold4634_65961_flip	scaffold981_23371_flip	0	31	0	REF
CAGCATCGGGATGATGATGAGAACCTTAGGGATAGGTTTAAGCTCACCAATAGATCTGTGTAGA	64	639	scaffold826	1	112393	0	71	101	5	131	198	scaffold3758_172569_flip	scaffold140_186762_flip	0	74	0	REF
CTGCCACAATCATCAACACCGCCGCCACCACTAAAGCCCTAACCGCCGCCGCTTACAATATCAT	64	639	scaffold826	-1	112395	0	72	101	5	131	198	scaffold3758_172569_flip	scaffold140_186762_flip	0	74	0	REF
CAGCTTTTGCTTAAAACCTTAGCCGTCTTTATCGTCTAGAAGTTAGGTTTGATCACCCCAGGCT	64	639	scaffold826	-1	112586	0	73	101	5	131	198	scaffold3758_172569_flip	scaffold140_186762_flip	0	73	0	REF
CTGCATCCCAGAGACCATTCAGTTGTATCAACATGGAGACCAAGTCTTGAGATAACATGTCTGG	64	639	scaffold826	1	120334	0	74	101	5	131	226	scaffold3758_172569_flip	scaffold981_23371_flip	0	33	0	REF
CTGCAAGTTAGATTATCAGGTTGGTATGAGAAATCTTTATCATTAGGTGGAAAAGAAATTCTCA	64	639	scaffold826	-1	120940	0	75	101	5	93	200	scaffold34342_9588_flip	scaffold19141_13641_flip	0	33	0	REF
CAGCCATTGTTTGAGCCGTGTGCACATGACTCATGAAATTATTTTGTACGCAACCGAGCAAAGG	64	639	scaffold826	1	121667	0	76	101	5	131	198	scaffold3758_172569_flip	scaffold140_186762_flip	0	74	0	REF
CAGCCTCACAAATCTCACTATTAGTAACTTCTTTGGTGAGAGCTAAGTTCATCTCATCGGATAC	64	639	scaffold826	1	121865	0	77	101	5	131	198	scaffold3758_172569_flip	scaffold140_186762_flip	0	74	0	REF
CTGCATTTGGTATTCACGGAGATAAAGCTCAGGAGCCGATAGTATGATCGGGTTCTTTTTGACT	64	639	scaffold826	-1	121867	0	78	101	5	131	198	scaffold3758_172569_flip	scaffold140_186762_flip	0	74	0	REF
CAGCTCACTAAAGGGTCTAAGGGTTAAGTTGCAGTGTAATATTTCATAACATTGTTCATGTCAA	64	639	scaffold826	-1	122039	0	79	101	5	131	198	scaffold3758_172569_flip	scaffold140_186762_flip	0	74	0	REF
CAGCCTAGCCCAACTCAAGTGCAACCTACACTCCAGACAAATTGGAGAATGTTCTTGGGCCTTC	64	639	scaffold826	1	125694	0	80	101	5	131	198	scaffold3758_172569_flip	scaffold140_186762_flip	0	69	0	REF
CAGCTCCTTGGTTTCTACGAGATTAGTTCTGTATACAGGTCTGTTTGGCAGAAAAAAAAAAAAA	51	639	scaffold826	1	135528	0	81	101	5	117	193	scaffold10043_430497_flip	scaffold10043_44686_flip	0	30	0	REF
CAGCTTCTCTCGCCCATGTGCATCAATCCGGGCAAGATTCATGGTTGACTGATCATACCCGACG	64	639	scaffold826	1	141557	0	82	101	5	131	198	scaffold3758_172569_flip	scaffold140_186762_flip	0	74	0	REF
CTGCGACCAGGCCATTGACCTCAAGGTCGACTGAATCCACACGACGCCGCGGCCACCACTTGAA	64	639	scaffold826	1	141740	0	83	101	5	131	198	scaffold3758_172569_flip	scaffold140_186762_flip	0	74	0	REF
CAGCAAGAAAACATGCCCCGGGCAAAGAATCCATGTCTGTGGGCGATAGAAATGTATCTATAGA	64	639	scaffold826	-1	141742	0	84	101	5	131	198	scaffold3758_172569_flip	scaffold140_186762_flip	0	74	0	REF
CAGCCCAATCCCTAAAAATATTGGGTTTGACCCAATTTATCTTGGGTCAACCCGGATCTATTTT	64	639	scaffold826	1	141847	0	85	101	5	131	200	scaffold3758_172569_flip	scaffold19141_13641_flip	0	65	0	REF
CTGCGGCGTCGAGCTCCTAGGGTCGACCTTGAGTGATTTCAGAGGCTTCAAGTGGTGGCCGCGG	64	639	scaffold826	-1	141849	0	86	101	5	131	198	scaffold3758_172569_flip	scaffold140_186762_flip	0	74	0	REF
CTGCTAAAGATAGAAATGGAATAATGATATATGTTCTATTCTATCCCTTAAACATTAGAGTTTT	64	639	scaffold826	-1	141983	0	87	101	5	98	198	scaffold14710_12919_flip	scaffold140_186762_flip	0	60	0	REF
CAGCCCACTCATCGGCAACATCAAGCTGGCCTCATATAAGGAGAGCCGAGCACGCGAGTAAACC	64	639	scaffold826	1	146667	0	88	101	5	167	167	scaffold2202_71479_flip	scaffold2202_71479_flip	0.0121951	81	1	REF
CAGCCCGTACAGCCTACGACCGCGATCTCTCGCGACTTCACTGCGACAACACCGACTATGGACT	64	639	scaffold826	1	146893	0	89	101	5	131	198	scaffold3758_172569_flip	scaffold140_186762_flip	0	73	0	REF
CTGCGGGATGTTGCAAGTCACATGTGTCTCGGGGTAGCCGGGATACTTCCTGGACGGGTGGTCC	64	639	scaffold826	-1	146895	0	90	101	5	131	226	scaffold3758_172569_flip	scaffold981_23371_flip	0	67	0	REF
CTGCAGTACACCTCACGGACAACACCTTCACTTGGTGAGACCGTGAAGTGACTGAGAGAAGGCA	64	639	scaffold826	1	147135	0	91	101	5	131	198	scaffold3758_172569_flip	scaffold140_186762_flip	0	40	0	REF
CAGCAAAAATAACCTTTTTGTGGTTAGGATATTCATAGCACTAAAAGATATTATCTTACATTCG	64	639	scaffold826	-1	147137	0	92	101	5	131	198	scaffold3758_172569_flip	scaffold140_186762_flip	0	74	0	REF
CAGCACCTCTTGGAGATCATGGTACGGATTGCGCTTTACCTTGAATGCGATCCTTTCTTGAAGT	64	639	scaffold826	-1	147481	0	93	101	5	131	226	scaffold3758_172569_flip	scaffold981_23371_flip	0	47	0	REF
CAGCACTATTGATATACACTATATTTAGCTTCATTATCATGCATTTTTCTAGTTCTTTTCACAT	64	639	scaffold826	1	148547	0	94	101	5	131	198	scaffold3758_172569_flip	scaffold140_186762_flip	0	70	0	REF
CAGCCTCGGCCGGTCTCTTCTTTGGTCCGACCGGTCGCGGCTCTTCTTGTTCTTTTTCCTTCTT	64	639	scaffold826	-1	148899	0	95	101	5	131	198	scaffold3758_172569_flip	scaffold140_186762_flip	0	70	0	REF
CAGCTATTTATGGAAATTTCATGGGTTTGACAGCGATACAAGGGGAGAGGTTAATCGAGAATTT	64	639	scaffold826	1	151014	0	96	101	5	131	198	scaffold3758_172569_flip	scaffold140_186762_flip	0	74	0	REF
CAGCCTTTGGCAAAAGAAGTAGATGAATTGACCAAACTGAACGAGAAGCTCGATAAAGTGAGCG	64	639	scaffold826	1	151118	0	97	101	5	131	200	scaffold3758_172569_flip	scaffold19141_13641_flip	0	55	0	REF
CTGCAAGGTGTCATTTCTCTTATATCTTGCATCGCTTTGGGCTAAATTCTCGATTAACCTCTCC	64	639	scaffold826	-1	151120	0	98	101	5	167	198	scaffold2202_71479_flip	scaffold140_186762_flip	0.0117647	84	1	REF
CAGCCATGAGCCAACAAACAATCGGAACGAAAAGTGAGAAAGGATATTGTGAAGCTATCACATT	64	639	scaffold826	1	151511	0	99	101	5	99	198	scaffold4634_65961_flip	scaffold140_186762_flip	0	53	0	REF
CTGCAACTCGGGATATTTTATCATCTAGGCCTTGAACATGAGCAAGGAGGTGATGGTATCCTCC	64	639	scaffold826	-1	151513	0	100	101	5	93	226	scaffold34342_9588_flip	scaffold981_23371_flip	0	42	0	REF
CAGCTACATTCATGACTAACAACCACCATATCTTCCTCCATCTTTCGTTTGTTAGTGAGCATGT	64	639	scaffold826	-1	151986	0	101	101	5	131	198	scaffold3758_172569_flip	scaffold140_186762_flip	0	52	0	REF
CAGCGGATGAAAAGGACGATAAATGACGAAGAGCACTTATAGATGAATCGAATGAAACTTCCAA	64	649	scaffold838	1	3065	0	1	6	6	129	144	scaffold15081_446_flip	scaffold16685_27758_flip	0	0	74	ALT
CTGCCAAGATCATTCTTCAATCCACTCCATCGATATCATCTAGTCACCAAGTGTATATTCGGAT	64	649	scaffold838	-1	3281	0	2	6	6	129	148	scaffold15081_446_flip	scaffold2019_9665_flip	0	0	69	ALT
CAGCGGATGCAAAGGATGATAGATGATGAAGAGCATATATAGATGAATCGAATAAAACTTCCAA	64	649	scaffold838	1	3829	0	3	6	6	129	144	scaffold15081_446_flip	scaffold16685_27758_flip	0	0	64	ALT
CTGCCAAGATCATTCTTCAATCCACTCCATCGATATCGTTTAGTAACCAAGTGCCTATTCGGAT	64	649	scaffold838	-1	4106	0	4	6	6	130	144	scaffold8120_51478_flip	scaffold16685_27758_flip	0	0	65	ALT
CAGCGGATGAAAATAATGATAGATGATGAAGACCACTTATAGATGAATCGAGTGAAACTTCCAA	64	649	scaffold838	1	4654	0	5	6	6	129	148	scaffold15081_446_flip	scaffold2019_9665_flip	0	0	54	ALT
CTGCCAAGATCATTCATCAATCCACTCCATCGATTTCATCTAGTCAGCAAGTGTCTATTCAGAT	64	649	scaffold838	-1	4931	0	6	6	6	129	144	scaffold15081_446_flip	scaffold16685_27758_flip	0	0	50	ALT
CAGCAGTTGGTTGTTCTGAAATAATTTGGCTCAATAACAGTTTTACTTTCGGAACGAGCTGGGA	64	653	scaffold842	1	758	0	1	1	1	216	239	scaffold26740_1097_flip	scaffold359_2950_flip	0	0	47	ALT
CTGCTGTATCTATCAAATATCTTCGGTAGACGCCTGATATAGAAATAGCAGAATCACAGTTAGA	64	654	scaffold843	-1	372	0	1	1	5	420	421	scaffold8125_523_orig	scaffold21845_1381_orig	0.0217391	45	1	REF
CAGCGGGAAAATGTATGGCAGAAGGAAGGTTTGATTCAGTAATCTTATAACAGTTCATTGCATT	64	655	scaffold844	1	2678	0	1	1	5	422	422	scaffold8100_174_orig	scaffold8100_174_orig	0	0	31	ALT
CAGCTTGCATTTGGCGTTGGTTTGAACACATTTAGACGAGCGGTTTGGAAGATATGACAATTTT	64	657	scaffold847	-1	246	0	1	3	1	5	63	scaffold123_238_orig	scaffold26535_625_orig	0	43	0	REF
CAGCCACGAAGAGGGAGAGTTTAGAGAGAGATTGAAGATTGATTTCCCCTTCTCGGGGATGATG	64	657	scaffold847	-1	818	0	2	3	1	36	57	scaffold16320_874_orig	scaffold9849_3404_orig	0	53	0	REF
CAGCTTGCATTTGGTGTTGGTTTCAAGGCATTTGGACGAGCGGTTTGGAAGATATGGCAATTTT	64	657	scaffold847	-1	1105	0	3	3	1	5	67	scaffold123_238_orig	scaffold17077_386_orig	0	36	0	REF
CTGCGGATTGGAGACGACGAAGGCGGAGCAGAAAAAAAAAAAAAAAAAAAAAAAAAAAAAAAAA	31	662	scaffold852	1	791	0	1	2	1	36	69	scaffold16320_874_orig	scaffold24564_574_orig	0	31	0	REF
CTGCGATGATCGTGTGATCAAAATTTCTAACTTTTCCAAATTGCGAAAACCCCCAAATAATCTG	64	662	scaffold852	1	3653	0	2	2	1	5	67	scaffold123_238_orig	scaffold17077_386_orig	0	47	0	REF
CAGCTACTGTGAATGTTGTAGAGAAGAAGAAAGAGGCATATAAGAAGAAGGTTGTAGAGAAGAA	64	668	scaffold858	-1	13347	0	1	1	4	184	188	scaffold10215_122_flip	scaffold3537_242_flip	0	0	47	ALT
CTGCTTCAGTTTCTTTGTGTGTTGTATACCCAACTGGCTCTGTATTGGAAGCGATGCTTTCTTT	64	671	scaffold861	1	2043	0	1	3	8	21	23	scaffold29782_1680_flip	scaffold32968_16321_flip	0.0333333	1	29	ALT
CAGCTTCAAAATATTAAACAACGATGAAGTAGCGGATTTATAAGCTATGTTGATGAGTATTAAA	64	671	scaffold861	1	19299	0	2	3	8	24	37	scaffold12856_3778_flip	scaffold19505_5740_orig	0	0	75	ALT
CTGCTTCATTTACAGACAATGTTTAACTTAAACACTTATGTTCCTTCGACACTAACATTCTCCT	64	671	scaffold861	-1	19544	0	3	3	8	24	47	scaffold12856_3778_flip	scaffold12817_2767_orig	0	0	71	ALT
CAGCTTCCTGAGGAGGAATCTCGCAGTTGTTTTCCATTCAGGTCGATCCAAGACACATAGAGAA	64	673	scaffold863	1	7520	0	1	4	2	12	15	scaffold15554_603_flip	C1470370_2488_flip	0	59	0	REF
CTGCCAAGTACAATTCCAAAGCCCTGTCTGCAATCTTCAACCCCTTGCCAATCAATCAGTTCAA	64	673	scaffold863	1	7799	0	2	4	2	11	15	scaffold7810_552_flip	C1470370_2488_flip	0	49	0	REF
CAGCTGATTTCTCTTCTGAATTTCATCGACATCAATCTTGGTTTAGGAGTTGACTTTCCTTCAG	64	673	scaffold863	-1	7801	0	3	4	2	12	15	scaffold15554_603_flip	C1470370_2488_flip	0	60	0	REF
CTGCTGAAATCATCAACGGATTCATCTTCTCCCATGGTCAGTTGTTCGAAATGAGATGCCAACA	64	673	scaffold863	-1	8021	0	4	4	2	12	15	scaffold15554_603_flip	C1470370_2488_flip	0	43	0	REF
CTGCATTGGAAGGGAAGCTTACCCAGACATATTGACTCTTTGAATTGCCTTACGAACGAAAAAA	64	674	scaffold865	-1	2231	0	1	2	4	47	48	scaffold29800_563_flip	scaffold5308_2078_flip	0	42	0	REF
CAGCGATCCCAGAGGACATGGATCTAATGACTGCATTGGAGTTAACACTAAGGAAAGCTCGTGC	64	674	scaffold865	1	2564	0	2	2	4	47	48	scaffold29800_563_flip	scaffold5308_2078_flip	0	68	0	REF
CTGCATTGAAAGAGAAGCTTACCCAGACATATTGACTCTTTGAATTGCCTTTACGAACGAAAAA	64	675	scaffold866	-1	2092	0	1	2	4	47	48	scaffold29800_563_flip	scaffold5308_2078_flip	0	0	61	ALT
CAGCGATCCCAGAGGACATGGATCTAATGACTGCATTGGAGTTGACACTAAGGAAAGCTCGTGC	64	675	scaffold866	1	2425	0	2	2	4	48	48	scaffold5308_2078_flip	scaffold5308_2078_flip	0.012987	1	76	ALT
CAGCCAATAACTGACCTTTTAATTCTCATTTCAGAAATACTCCATCAAGACCAATAATTGGACG	64	690	scaffold884	1	13247	0	1	8	1	15	15	scaffold6175_38662_orig	scaffold6175_38662_orig	0	0	30	ALT
CTGCTGGTGGAATCCCTCATGGGTGGAGAATGTCTGTTTCAACCAGAATATGGAGGTTGTTCAT	64	690	scaffold884	1	13841	0	2	8	1	5	63	scaffold123_238_orig	scaffold26535_625_orig	0	0	63	ALT
CAGCTTCTACAATACGTCTTGAAGACTAACTATGATGTAAGTTATGCAAATCTGCAAGAACTTA	64	690	scaffold884	-1	13843	0	3	8	1	15	15	scaffold6175_38662_orig	scaffold6175_38662_orig	0	0	32	ALT
CTGCCAACGAAGACGATGTACTGAATGAAGAATTGGAGAAAGAATGTGGCTATACACATAAGCC	64	690	scaffold884	-1	14048	0	4	8	1	5	63	scaffold123_238_orig	scaffold26535_625_orig	0	0	61	ALT
CTGCCAAACGAACTCTAGTTATGTGTTTTTACCAGTCTCCTCGCCTTCTCTCTCGCTAGGGGAC	64	690	scaffold884	1	41573	0	5	8	1	5	63	scaffold123_238_orig	scaffold26535_625_orig	0	0	53	ALT
CAGCTCCAACGAGAAGGAAGTGAGTCAGCAAAGCCTCCAGTGGACTCAAACCACCAGCCGTTGT	64	690	scaffold884	-1	41815	0	6	8	1	5	63	scaffold123_238_orig	scaffold26535_625_orig	0	0	65	ALT
CTGCTACACATCCTGATATAGCTTGCCATATAAAATGTTTAATTTTTGGGGGACAATTTAATTT	64	690	scaffold884	1	44121	0	7	8	1	5	63	scaffold123_238_orig	scaffold26535_625_orig	0	0	64	ALT
CTGCCTGCACAGACTTGAAAATTAAATTGTCCCCCAAAAATTAAACATTTTATATGGCAAGCTA	64	690	scaffold884	-1	44202	0	8	8	1	5	63	scaffold123_238_orig	scaffold26535_625_orig	0	0	64	ALT
CTGCTTGATTTGAAGAGATCACGACCAGAGGGACAAAACCAAACTGGAGCTGAAAAAAAAAAAA	52	697	scaffold893	1	2571	0	1	2	5	45	51	scaffold7946_5647_flip	scaffold2125_1167_flip	0	43	0	REF
CAGCTCCAGTTTGGTTTTGTCCCTCTGGTCGTGATCTCTTCAAATCAAGCAGAAAAAAAAAAAA	52	697	scaffold893	-1	2622	0	2	2	5	42	51	C1448100_1105_flip	scaffold2125_1167_flip	0	41	0	REF
CAGCTCGTCTCAGCTCTTGGAGAGCCTACCTCTTCCAAACGTAAGCATACATGAAAACATCCAC	64	698	scaffold894	1	6023	0	1	1	3	135	135	scaffold15558_1414_orig	scaffold15558_1414_orig	0	0	65	ALT
CTGCAGTATCTACCACCCATTCCGTGTCTTCTCTTGAGACGTGAAGGCATGTTTCATCATAGGT	64	700	scaffold896	-1	4365	0	1	1	2	118	124	scaffold4689_3622_flip	scaffold5642_4939_flip	0	0	81	ALT
CAGCAGGATTATGATTTTCAAAATGAAATTAAGTCTTTAGTGGTGGCTACTTTTGTTCGGGGTC	64	701	scaffold897	-1	622	0	1	3	4	39	41	scaffold30019_122_orig	scaffold897_6583_orig	0	0	33	ALT
CTGCCTAAACCCATTGTCTCATCCACGGTGGCACTTGATCCATTGATGTGAATATACTCTCTCA	64	701	scaffold897	1	735	0	2	3	4	39	41	scaffold30019_122_orig	scaffold897_6583_orig	0	0	75	ALT
CTGCTGAGAAGATAGCTCAGAAAGACCTCGAATTGTCAAGAATTAAGGAAACATTGCTTCTGTA	64	701	scaffold897	-1	966	0	3	3	4	39	41	scaffold30019_122_orig	scaffold897_6583_orig	0	0	70	ALT
CAGCAGGATTATGATTGTCAAAATGAAATTAAGTCTTTAGTGGTGGCTAGTTTTGTTCGGGGTC	64	702	scaffold898	-1	643	0	1	3	4	39	44	scaffold30019_122_orig	scaffold11430_26334_orig	0	36	0	REF
CTGCCTAAACCCATTGTCTCATCCACGGTGGCGCTTGATCCATTAATGTGAATATACTCTCTCA	64	702	scaffold898	1	756	0	2	3	4	39	41	scaffold30019_122_orig	scaffold897_6583_orig	0	81	0	REF
CTGCTGAGAAGATAGCTCAGAAAGACCTCGAATTGTCAAGAATTAAGGAAACGTTGCTTCTGTA	64	702	scaffold898	-1	987	0	3	3	4	39	41	scaffold30019_122_orig	scaffold897_6583_orig	0	81	0	REF
CAGCTTTATATCAATCTTATACGAGCCTTCTCTACCAATTCATACAAACAACCTTAATAAGGAT	64	705	scaffold901	1	11590	0	1	7	7	183	197	scaffold1353_1782_orig	scaffold10451_697_orig	0	65	0	REF
CAGCCGAGCGGGTTTGTAATCATAACGGATAAACAAAGAGTTGTGGATTTGGTGAAGAAATATC	64	705	scaffold901	-1	11964	0	2	7	7	184	197	scaffold26629_2820_orig	scaffold10451_697_orig	0	62	0	REF
CAGCTCTGAAAGAAAAAGATGTTTGGGTAATGAATGTTGTTCCCGAGGACGGACCTAACACTCT	64	705	scaffold901	-1	12293	0	3	7	7	184	197	scaffold26629_2820_orig	scaffold10451_697_orig	0	72	0	REF
CAGCGGAATAGAGTTTCCCACACTTTTGTGAACCTGTGAGAAAAATATATCGACGATGGCAGAA	62	705	scaffold901	1	14758	0	4	7	7	184	197	scaffold26629_2820_orig	scaffold10451_697_orig	0	66	0	REF
CAGCAATGAATCAAAGCAGAAAGTGAACGACATAACTAATTTTTAACGTGGAAAACCTTCTCTA	64	705	scaffold901	1	14817	0	5	7	7	185	188	scaffold21252_1620_orig	scaffold22940_1225_orig	0.0131579	75	1	REF
CTGCCATCGTCGATATATTTTTCTCACAGGTTCACAAAAGTGTGGGAAACTCTATTCCGCTGAA	62	705	scaffold901	-1	14819	0	6	7	7	184	197	scaffold26629_2820_orig	scaffold10451_697_orig	0	53	0	REF
CAGCACGTGTCTTCAGTGTTTGGGAAATCCGACGGTGAAATCTTGTTGGTTTGTCCTGAAATTT	64	705	scaffold901	-1	15179	0	7	7	7	184	197	scaffold26629_2820_orig	scaffold10451_697_orig	0	75	0	REF
CAGCTTTATATCAATCGTATACGAGCCTTCTCTACCAATTCATACAAACAACCTTAATAAGGAT	64	706	scaffold902	1	11415	0	1	4	7	184	197	scaffold26629_2820_orig	scaffold10451_697_orig	0	0	62	ALT
CAGCCGAGCGGGTTTGTAATCATAACGGATAAACAAAGAGTTGTGGATTTGGGGAAGAAATATC	64	706	scaffold902	-1	11786	0	2	4	7	184	197	scaffold26629_2820_orig	scaffold10451_697_orig	0	0	63	ALT
CAGCTCTGAAAGAAAAAGATGTTTGGGTAATGAATGTTGTTCCCAAGGACGGACCTAACTGATA	64	706	scaffold902	-1	12104	0	3	4	7	183	197	scaffold1353_1782_orig	scaffold10451_697_orig	0	0	68	ALT
CAGCATAAACAGATATTTTCAGTCAATTAGCAAGATCCAAGATATCAAAAACTTACCACCATGA	64	706	scaffold902	1	17981	0	4	4	7	186	197	scaffold20822_9341_orig	scaffold10451_697_orig	0	0	63	ALT
CTGCTACTCCTTTAGGATGCTTTGCCCATTTGCTCTTTTTCAAATCAGCACTAACGAACATAAA	64	709	scaffold905	1	9507	0	1	2	8	1	3	scaffold23639_1163_flip	scaffold23639_57_flip	0	0	30	ALT
CAGCTTCAATAACAACTGCTCAGGTACCTTGATAAATACATACATCAATTAAATATTATATTCT	64	709	scaffold905	1	19727	0	2	2	8	7	7	scaffold17154_2858_flip	scaffold17154_2858_flip	0.0125	1	79	ALT
CAGCACTCCGAGTATGGTTAAGCCTCAAGAATACCCAGAGCACAAGCCCGCCTACTCCAAAGAT	64	713	scaffold912	1	9324	0	1	3	7	184	197	scaffold26629_2820_orig	scaffold10451_697_orig	0	52	0	REF
CAGCTTCTTTGCTCTCTTCTTGTGCGGAATCACAGTCAGATTCTTCTTGCGGTATGATCCCTCC	64	713	scaffold912	-1	9610	0	2	3	7	184	197	scaffold26629_2820_orig	scaffold10451_697_orig	0	61	0	REF
CAGCGCCAAGATTAGCTGATTTACAGTAGCCTCTTGGGAACCATCACTTCCTCTATTCAAGCCA	64	713	scaffold912	1	17772	0	3	3	7	181	197	scaffold15276_5294_orig	scaffold10451_697_orig	0	31	0	REF
CTGCTTGACACTGCATGGATTGAGTTTATGGATGATGATCCACACATGAAGTCGTATCTTGTGG	64	717	scaffold916	1	4232	0	1	3	1	5	63	scaffold123_238_orig	scaffold26535_625_orig	0	0	66	ALT
CAGCTCATCTAACATAGCTCATCTAACATGTCATCTAACCTAGGAATGGGATGTCGATACTTCA	64	717	scaffold916	1	24593	0	2	3	1	5	63	scaffold123_238_orig	scaffold26535_625_orig	0	0	33	ALT
CTGCCTTAGTCTTTTGCCTCATCTTAACCTGATTCAAATAAACTTCATGTGGAGACATTGGTAG	64	717	scaffold916	1	25081	0	3	3	1	15	15	scaffold6175_38662_orig	scaffold6175_38662_orig	0.0131579	1	75	ALT
CTGCATGAGAACCCTAGAAAACCCTGAGAAAATTCCAAAACCCTACCCACCATTTGATCACGTG	64	723	scaffold926	1	874	0	1	2	2	20	92	C1372558_765_flip	scaffold33009_557_flip	0	0	86	ALT
CTGCTTTGGGAAAAAGTAACATAACTTTTATACTATAACTCCAATTGACAAAACGTTTTCGGTT	64	723	scaffold926	-1	1087	0	2	2	2	34	92	scaffold23662_10227_flip	scaffold33009_557_flip	0	0	87	ALT
CTGCTGTTAAAGAGCCAGAAGTGGTTTCTGTTAAACCTCCGGAGACTCCTCCTCGACGGCTTCC	64	744	scaffold951	1	4339	0	1	1	2	1	1	scaffold3323_1039_flip	scaffold3323_1039_flip	0	40	0	REF
CAGCCATGTAGTAGCTCTTCACTTGGAAACAAGCTAATTTTGTCATGCTCATCCCTCTGCCCAT	64	745	scaffold952	1	11488	0	1	9	7	186	197	scaffold20822_9341_orig	scaffold10451_697_orig	0	0	70	ALT
CAGCTGAGAAGATTGTAAGTTTGTTGCTTCTTTCATCTAATTTTATAAACTGGCTAGTTTGTGT	64	745	scaffold952	-1	11758	0	2	9	7	184	197	scaffold26629_2820_orig	scaffold10451_697_orig	0	0	70	ALT
CAGCTGGCAATGGCCCAACATCTATGTATCCATCTTGACCATCTTCCTCACTAAATCTTCTTGT	64	745	scaffold952	1	13086	0	3	9	7	191	193	scaffold17432_80064_orig	scaffold18697_9934_orig	0.0222222	1	44	ALT
CTGCCCATTGACAATGTAACCTGTGTTAGACCTTATGACACGGCGATGACCGTTTGCCAACCAC	64	745	scaffold952	1	13513	0	4	9	7	184	197	scaffold26629_2820_orig	scaffold10451_697_orig	0	0	58	ALT
CAGCGCTTTCACATTAGTTCTGTTGATAGACAATCTCAGAATAGTAGGGTGTTATATGAGGCTA	64	745	scaffold952	-1	13515	0	5	9	7	183	197	scaffold1353_1782_orig	scaffold10451_697_orig	0	0	47	ALT
CTGCAAGTGTGTCTGCCGGCGTATTTTCTCCACGAGAAATTTTTGTCAGTTTGAACTGCAAAAA	64	745	scaffold952	-1	13792	0	6	9	7	183	197	scaffold1353_1782_orig	scaffold10451_697_orig	0	0	64	ALT
CAGCCTTCATAGGTACAACCATTTTTGTAAAAACCATGTATATATTTACGCATGTGATGAAACA	64	745	scaffold952	1	15329	0	7	9	7	184	197	scaffold26629_2820_orig	scaffold10451_697_orig	0	0	51	ALT
CAGCATGACGTTCGACTCAACCCATGCGCAAAACACGTATGGAGGAAGACACGCCAAAGAATCT	64	745	scaffold952	1	15966	0	8	9	7	186	197	scaffold20822_9341_orig	scaffold10451_697_orig	0	0	60	ALT
CTGCTTTGGTTGGGCTTGGCTTTACCAAGGTCTCCTTCTCCGCCTCCTCCTCTTCTTGACCTTT	64	745	scaffold952	-1	16295	0	9	9	7	184	197	scaffold26629_2820_orig	scaffold10451_697_orig	0	0	48	ALT
CTGCTGTTATTCAATCCTCCTCAAGAACAGTCACCCTTGTGTTGAAGGAGCAATGCATCACGAT	64	746	scaffold953	1	5246	0	1	1	8	83	83	scaffold24749_194_orig	scaffold24749_194_orig	0.025	39	1	REF
CTGCAAGACCATACGCTAGCATTCGCATGGTTGTGGTGCATTTTGCTAGTGGAGATATACCTTC	64	749	scaffold956	-1	5247	0	1	1	8	81	82	scaffold1010_122_orig	scaffold25985_122_orig	0	67	0	REF
CTGCTTTTTTTTGTGTGGAGTAGATATTGTATAACAATGGAGCGAGGAAGTTTGCATTAATTGG	64	750	scaffold957	1	146	0	1	1	7	183	197	scaffold1353_1782_orig	scaffold10451_697_orig	0	0	44	ALT
CAGCGGTACGCTTGGTTCTGTGTGGCGATATACCCAGAAGCTGATCAGCGGTAGGCTTGGGTGG	64	752	scaffold959	1	1872	0	1	1	1	36	57	scaffold16320_874_orig	scaffold9849_3404_orig	0	60	0	REF
CTGCCGGAAAACTGAAAACTCGACATCGAGTCCGAAGATCTTCTTAGCAGGTCGGAGCTTCGTC	64	753	scaffold960	-1	74	0	1	1	2	46	92	scaffold5239_9550_flip	scaffold33009_557_flip	0	60	0	REF
CAGCTACACGTCAATAGAATAATGGCAGAAAAAAAAAAAAAAAAAAAAAAAAAAAAAAAAAAAA	28	754	scaffold961	-1	2398	0	1	10	2	43	94	scaffold25117_8145_flip	scaffold10242_19990_flip	0	0	48	ALT
CTGCAGAGAGTCAGTTTGAAAATTAGAGTAACAAGGTTCATAAAAGAGTGATGTTTGTGCTACC	64	754	scaffold961	1	6426	0	2	10	2	47	94	scaffold1861_27744_flip	scaffold10242_19990_flip	0	0	86	ALT
CTGCTAAGAGAATTTTGGGGATCGGCATTACACGAGACATAAAGAAGGGTATTTTACAGTTATC	64	754	scaffold961	1	7423	0	3	10	2	16	160	C1472512_1150_flip	scaffold23646_4205_flip	0	0	45	ALT
CTGCGTAATCATTGTCACAATAACCCCTTATGTCAAACCTTTTTGATTTCCTGAAAGTTAAACA	64	754	scaffold961	-1	7861	0	4	10	2	19	107	C1427044_581_flip	C1392100_305_flip	0	0	32	ALT
CAGCAAAGGAAGAGATATGATTGAACGGTATTACCTGCGAATTGGGTTTTCCACAAGAAAATGT	64	754	scaffold961	1	7997	0	5	10	2	47	92	scaffold1861_27744_flip	scaffold33009_557_flip	0	0	76	ALT
CTGCAAAAAAGGTTCTCTGTAATTCCTTCTATGTGCTTCAGACAAATGACAAAATTTTCTTTAG	64	754	scaffold961	1	8556	0	6	10	2	19	92	C1427044_581_flip	scaffold33009_557_flip	0	0	40	ALT
CAGCCCATTGGACTCAACCTGACCTACTTCACCTTAAGTCATTTTTTGGCCTTAAAGACACTTG	64	754	scaffold961	-1	8558	0	7	10	2	43	92	scaffold25117_8145_flip	scaffold33009_557_flip	0.0120482	1	82	ALT
CAGCCTTGGTACATCTCGGCGAGCTGTAAGCTCACAAGAAATATCAATCCACTATGATCAAGGG	64	754	scaffold961	-1	8984	0	8	10	2	12	92	scaffold15554_603_flip	scaffold33009_557_flip	0	0	50	ALT
CTGCTCCTCTCCGGCATCGGACTCCCAGGTCCTTCACCACTCTTTCTCCTCTTCTCTCTTTTTT	64	754	scaffold961	1	9262	0	9	10	2	43	92	scaffold25117_8145_flip	scaffold33009_557_flip	0	0	81	ALT
CTGCAAAATTCCGGCGGCTCGGGATATCAAAGTGAAAAACGCATAGTTCTCGTTGTTGGTAAAA	64	754	scaffold961	-1	9543	0	10	10	2	47	94	scaffold1861_27744_flip	scaffold10242_19990_flip	0	0	85	ALT
CAGCAAGATTGTACCTTTTCATGTCGTCAAGGTTTAGTTATAGTTCTCCCATTGTATAAGAATG	64	760	scaffold967	1	1945	0	1	21	5	117	216	scaffold10043_430497_flip	scaffold8135_2831_flip	0	31	0	REF
CAGCGTTTTTATCGTTTATACTTGTGTTTTGAGATTCTTCGATCTTCTTTGGAAAAAAGTTGTA	64	760	scaffold967	-1	2593	0	2	21	5	131	198	scaffold3758_172569_flip	scaffold140_186762_flip	0	31	0	REF
CTGCACCACTAATTCGCTGAAAAAAAAAAAAAAAAAAAAAAAAAAAAAAAAAAAAAAAAAAAAA	19	760	scaffold967	1	17144	0	3	21	5	131	198	scaffold3758_172569_flip	scaffold140_186762_flip	0	74	0	REF
CTGCCGCCGCCGATTTCTTTGCTTTTGCCACCGTTCTTTTATCTCATAGCCGTCACCTCTGATC	64	760	scaffold967	1	17160	0	4	21	5	131	198	scaffold3758_172569_flip	scaffold140_186762_flip	0	74	0	REF
CTGCACCAGCTTGGTATCAGAGCCGCGTTGATTGACTTCTACCGCTCGATCAAATCATGGTCGT	64	760	scaffold967	1	17248	0	5	21	5	93	198	scaffold34342_9588_flip	scaffold140_186762_flip	0	67	0	REF
CAGCGCAGAAACGAGATTAGGGTTTCTGATCAGAGGTGACGGCTATGAGATAAAAGAACGGTGG	64	760	scaffold967	-1	17250	0	6	21	5	167	198	scaffold2202_71479_flip	scaffold140_186762_flip	0.0117647	84	1	REF
CAGCAATCTGTCTCATATGCTCTTGGAGGTGTTGGAGGACTCGGTGAGACAACTCTTCATCAGG	64	760	scaffold967	-1	17492	0	7	21	5	131	198	scaffold3758_172569_flip	scaffold140_186762_flip	0	69	0	REF
CTGCGATTCATTCCCTCTCAGAGGCTCTTAACCGAGCCGTGACACCACCACCGCTAGACGCCGC	64	760	scaffold967	1	17493	0	8	21	5	131	198	scaffold3758_172569_flip	scaffold140_186762_flip	0	74	0	REF
CAGCGGCGTCTAGCGGTGGTGGTGTCACGGCTCGGTTAAGAGCCTCTGAGAGGGAATGAATCGC	64	760	scaffold967	-1	17558	0	9	21	5	167	198	scaffold2202_71479_flip	scaffold140_186762_flip	0.0119048	83	1	REF
CTGCCGTGGAAGGAGACCAGATCGGAGCTGTACGGTCACTAATGATCTTGATAAATCATGTGGA	64	760	scaffold967	1	17571	0	10	21	5	131	198	scaffold3758_172569_flip	scaffold140_186762_flip	0	74	0	REF
CTGCCACATGTCAACCCGCAAGTGGATGAGAATCCGTTTGCATCACCCTATGAGCCGTATGCGC	64	760	scaffold967	1	17636	0	11	21	5	167	198	scaffold2202_71479_flip	scaffold140_186762_flip	0.0117647	84	1	REF
CAGCTCCACATGATTTATCAAGATCATTAGTGACCGTACAGCTCCGATCTGGTCTCCTTCCACG	64	760	scaffold967	-1	17638	0	12	21	5	131	198	scaffold3758_172569_flip	scaffold140_186762_flip	0	74	0	REF
CTGCAAGACAGATAGCTCACGGGTTTGATAAGAACTGAGATAGAGGATTCAGATATGATTTTCT	64	760	scaffold967	1	17724	0	13	21	5	93	198	scaffold34342_9588_flip	scaffold140_186762_flip	0	65	0	REF
CAGCTCTTGGTGCGTATGGCGGTGGAGGCGCATACGGCTCATAGGGTGATGCAAACGGATTCTC	64	760	scaffold967	-1	17726	0	14	21	5	131	198	scaffold3758_172569_flip	scaffold140_186762_flip	0	74	0	REF
CTGCGCGATCCAAACAGCCAAACCACTCATTTCCGGATCGCGGGCGTTACACGGAGCTCGCTTG	64	760	scaffold967	-1	17923	0	15	21	5	131	198	scaffold3758_172569_flip	scaffold140_186762_flip	0	72	0	REF
CTGCAGAGTCCGCATACGTTGAATTTATTCAACCCACTCACTGTGTCTGAGGCGCATCAACATG	64	760	scaffold967	1	19853	0	16	21	5	131	198	scaffold3758_172569_flip	scaffold140_186762_flip	0	74	0	REF
CTGCGGTTGTAGACATGTCTCTAGCAGTGCATGTTGATGCGCCTCAGACACAGTGAGTGGGTTG	64	760	scaffold967	-1	19945	0	17	21	5	167	198	scaffold2202_71479_flip	scaffold140_186762_flip	0.0120482	82	1	REF
CTGCGGCCGTCGACCTCAAGGTCGACCGCAGATACCCGACCACGGCCACCCACATACGTACGCA	64	760	scaffold967	1	20792	0	18	21	5	93	226	scaffold34342_9588_flip	scaffold981_23371_flip	0	36	0	REF
CTGCGGCGTCGAGCTCCTAGGGTCGACCTTGAGTGCTTCATGAAGTTTCAAGTGGTGGATGCGG	64	760	scaffold967	-1	21163	0	19	21	5	99	226	scaffold4634_65961_flip	scaffold981_23371_flip	0	41	0	REF
CAGCAGTACTTGGATGGACAAGAGAGGCTTATCGAGAGATTAGACAAGACTGCTAACCATGTCT	64	760	scaffold967	1	22698	0	20	21	5	167	167	scaffold2202_71479_flip	scaffold2202_71479_flip	0.0117647	84	1	REF
CTGCATTCATGACTTTCCATCAACATATTATCAACCATTGTTGCTTCATGAGTGATCACATCCT	64	760	scaffold967	-1	23026	0	21	21	5	167	198	scaffold2202_71479_flip	scaffold140_186762_flip	0.0117647	84	1	REF
CAGCAACATGCTGAAAGGCCTTCCACGCAAGTTTTCTGCGGAACTGTTGGTCGCTCTGTCCTCC	64	761	scaffold968	1	2134	0	1	2	4	39	40	scaffold30019_122_orig	scaffold5293_8021_orig	0	78	0	REF
CTGCTCTTGCTTAAGTTCTTGTCTTATGTACTTGATGATATTTATGCTTGAAAGAGTTCGACAA	64	761	scaffold968	-1	2811	0	2	2	4	33	34	scaffold15913_2052_orig	scaffold25869_993_orig	0.0333333	29	1	REF
CAGCGCATTTGGGAAGTACTTAGGAGAATTAAGGTACCACGACCCTCTTACTTTACAGATCCAT	64	763	scaffold971	1	129	0	1	16	6	129	129	scaffold15081_446_flip	scaffold15081_446_flip	0.016129	1	61	ALT
CTGCATCATCGAGTGGTTGCGCCTAGTGGACTCAACCATCCATCTCTGGTAGTCCTGGTCGGTG	64	763	scaffold971	-1	131	0	2	16	6	130	144	scaffold8120_51478_flip	scaffold16685_27758_flip	0	0	92	ALT
CTGCCACTCTGTCCGGGTATGTGTTGTCGCCAGGGTAGGCGGCCAACAGGAGAGTTCTCAGCAT	64	763	scaffold971	-1	349	0	3	16	6	129	144	scaffold15081_446_flip	scaffold16685_27758_flip	0	0	59	ALT
CTGCATAAGTGTGAAGAGAGCATCATCCCAATCTGGACTAATTAGCTGACTAAGAATGCCACTA	64	763	scaffold971	1	9317	0	4	16	6	129	144	scaffold15081_446_flip	scaffold16685_27758_flip	0	0	48	ALT
CAGCATCGTTTTAATAAGCTTGACATGCTTTTATTCAAGATGGTCTTTCAATCCACTATCTATT	64	763	scaffold971	-1	9319	0	5	16	6	128	148	scaffold20203_1335_flip	scaffold2019_9665_flip	0	0	32	ALT
CTGCCAAGAAATGCTCTCGTTGCTGAAGCTTACTCTGCTATGGGTTAGATTTTTCATAATGCAG	64	763	scaffold971	-1	9819	0	6	16	6	129	144	scaffold15081_446_flip	scaffold16685_27758_flip	0	0	40	ALT
CAGCTTTATTGGCAAAATTATCATGTGATTCTTTGCCTATTAGATATTTGGGTCTCCATTTGAC	64	763	scaffold971	-1	10467	0	7	16	6	129	129	scaffold15081_446_flip	scaffold15081_446_flip	0.0333333	1	29	ALT
CAGCAACTTGAAAAGAGGCTGAATTAGGAACTCGTAGTGCTCGCTCTTGTAGGTTACACAGCTC	64	763	scaffold971	1	11706	0	8	16	6	129	144	scaffold15081_446_flip	scaffold16685_27758_flip	0	0	80	ALT
CTGCTGTGCGTAAGTGGATAAAGGAGAAAAACCCTTGTTTGGTTGTATACTTGAGACTCGCGTT	64	763	scaffold971	-1	12056	0	9	16	6	130	144	scaffold8120_51478_flip	scaffold16685_27758_flip	0	0	76	ALT
CTGCTCCTAAATCTCCTTCTCCTTCGCGTTTTCAGATTCTCACAGAGATTCGTGAGGAAGGAGA	64	763	scaffold971	-1	12332	0	10	16	6	130	142	scaffold8120_51478_flip	scaffold4772_4406_flip	0.0196078	2	100	ALT
CAGCGGAACCAGCAGAAAAAAAAAAAAAAAAAAAAAAAAAAAAAAAAAAAAAAAAAAAAAAAAA	15	763	scaffold971	1	15152	0	11	16	6	130	144	scaffold8120_51478_flip	scaffold16685_27758_flip	0	0	79	ALT
CAGCGGCAGAGTCATTTGCTCCGGGAACGATGTCGAGAAGGAAATCATATATGTAATCGCTAGC	64	763	scaffold971	1	15164	0	12	16	6	130	144	scaffold8120_51478_flip	scaffold16685_27758_flip	0	0	105	ALT
CAGCGTGAATGAAAGAGATTCTTGCGCTGGGGGGATTCGTCGGCTACACGAGGAGTTAAACATG	64	763	scaffold971	1	35430	0	13	16	6	129	144	scaffold15081_446_flip	scaffold16685_27758_flip	0	0	75	ALT
CAGCAATTGGTGGCACGGTTTACGGGTGGACTGCGACAACATATTCAGCACACCTTAACGTTGT	64	763	scaffold971	-1	35947	0	14	16	6	129	144	scaffold15081_446_flip	scaffold16685_27758_flip	0	0	77	ALT
CAGCTCCGCCTCCGCCGTTTTCGCCGGAAATCTCTTCTTCTCCATTGTCGCCGCCGCAAGTCTC	64	763	scaffold971	1	45067	0	15	16	6	129	144	scaffold15081_446_flip	scaffold16685_27758_flip	0	0	58	ALT
CTGCAACAAGGGAGACGGCGCTGAAAAAAAAAAAAAAAAAAAAAAAAAAAAAAAAAAAAAAAAA	23	763	scaffold971	-1	45290	0	16	16	6	129	144	scaffold15081_446_flip	scaffold16685_27758_flip	0	0	62	ALT
CAGCACCACCATCTCAAATGGAGTCCCTGCGGACTATATCAAGTGTAAGATATTCCATTTCTCT	64	764	scaffold972	1	5567	0	1	2	7	184	197	scaffold26629_2820_orig	scaffold10451_697_orig	0	76	0	REF
CTGCTGAAAGGTAGTAATCTTGTTTCTCAGCGTAGAAATCTTACACTTAGTGTAGAAGTGATCC	64	764	scaffold972	-1	5777	0	2	2	7	188	188	scaffold22940_1225_orig	scaffold22940_1225_orig	0.0166667	59	1	REF
CTGCTGGAAGATAGTGATCTTGCCTCTCAGCGCAGAAAAAAAAAAAAAAAAAAAAAAAAAAAAA	35	765	scaffold973	1	3859	0	1	6	7	184	197	scaffold26629_2820_orig	scaffold10451_697_orig	0	0	44	ALT
CTGCGCTGAGAGGCAAGATCACTATCTTCCAGCAGAAAAAAAAAAAAAAAAAAAAAAAAAAAAA	35	765	scaffold973	-1	3893	0	2	6	7	183	197	scaffold1353_1782_orig	scaffold10451_697_orig	0	0	52	ALT
CAGCTCTAATCTCATCCCAAGTCTGCAGTGATCCACGCTCAAGTGATCTCAACCATCTCAATGC	64	765	scaffold973	1	3930	0	3	6	7	183	197	scaffold1353_1782_orig	scaffold10451_697_orig	0	0	42	ALT
CAGCTGAGGAGATGCATAGACATCAACAACGTCTAAGGGATGAGCAAAACCAGGCGAATAATCA	64	765	scaffold973	-1	4398	0	4	6	7	184	197	scaffold26629_2820_orig	scaffold10451_697_orig	0	0	48	ALT
CTGCTCTCTGGCTTTTATTCTTAGGGTTTCTAATCCCTCAAAACGAGTTGGGCCTTAAAACAAT	64	765	scaffold973	1	5588	0	5	6	7	184	197	scaffold26629_2820_orig	scaffold10451_697_orig	0	0	69	ALT
CTGCGAAGAACAGAGTAAAAAGAGGGAGACCGATCGGTCCCATATTTAGGACCAATCGGTCCCG	64	765	scaffold973	-1	5760	0	6	6	7	191	193	scaffold17432_80064_orig	scaffold18697_9934_orig	0.0273973	2	71	ALT
CAGCCTCGGGTCAGAAAGTGAATCTACACAAATCAGCTATAACCTTTGGTTCCAAAATTTCTAC	64	772	scaffold981	-1	16572	0	1	28	5	226	226	scaffold981_23371_flip	scaffold981_23371_flip	0	33	0	REF
CTGCACCAAACGCTAGATCGAGAAATGTAGGCTGAAAGAAAAAGACATGAAAATAATCAGAAGC	64	772	scaffold981	1	21853	0	2	28	5	226	226	scaffold981_23371_flip	scaffold981_23371_flip	0	65	0	REF
CTGCAGGGTGCTCACATTCGTCTTTTCTGAACCTCAGAAGAGACTTTCATTATGTATCTACTGG	64	772	scaffold981	-1	22179	0	3	28	5	226	226	scaffold981_23371_flip	scaffold981_23371_flip	0	69	0	REF
CTGCAATCTTTTTCAGTCCCCTCTTCGGTTTCAAGTAAGCTGAAAAAAACCTTGATTTTCAATT	64	772	scaffold981	1	24485	0	4	28	5	226	226	scaffold981_23371_flip	scaffold981_23371_flip	0	62	0	REF
CTGCAAACAAGAGTGAAATGGTCAGGTCAAGACACAGTTTGTCTTAAAAGCTAATATGAATCAC	64	772	scaffold981	-1	24921	0	5	28	5	226	226	scaffold981_23371_flip	scaffold981_23371_flip	0	56	0	REF
CTGCATAATAAGACACATTGTATTATCTGTTATTGAGTATATTAGAATTGATTGTACTGTGTAA	64	772	scaffold981	-1	51927	0	6	28	5	226	226	scaffold981_23371_flip	scaffold981_23371_flip	0	74	0	REF
CAGCTGGTTCAATGAGATTTGGTTTGGTTCGTCGGTTCTAATTTCGCGATGGTTTTTTGGGGTC	64	772	scaffold981	1	60240	0	7	28	5	226	226	scaffold981_23371_flip	scaffold981_23371_flip	0	50	0	REF
CAGCCATTGCCCAATCTGACCCCCAATAATAAAGAAACCCAGAGACCAAATCCAGAAGTCTCTA	64	772	scaffold981	-1	60584	0	8	28	5	225	226	scaffold6598_8093_flip	scaffold981_23371_flip	0	56	0	REF
CTGCTTTCCGGCCTCTTTCTGATCGACTATTTTCGGCAAATTTAAGGCTACCTTCATGCAATCC	64	772	scaffold981	1	71543	0	9	28	5	217	230	C1405934_727_flip	scaffold21492_91138_flip	0	45	0	REF
CTGCTTGTGGAGCCATCTATGGCATTGTTCCCTTTGTCTCGCGCCGCTCTCTAGGACTAATATC	64	772	scaffold981	-1	71920	0	10	28	5	226	235	scaffold981_23371_flip	scaffold32496_224126_flip	0	52	0	REF
CAGCTTAACACATAATTCTTTGTGTTTTTCAGCACTGTTTTTAATTCAGTTGGGATCATTATTG	64	772	scaffold981	1	106542	0	11	28	5	227	235	scaffold981_106214_flip	scaffold32496_224126_flip	0	38	0	REF
CAGCAAGAAGAGTAGTGCCTGCTTCCGGTTTCAATGAAATCTGCTCTAGACTCATCTATACTCC	64	772	scaffold981	1	107552	0	12	28	5	227	230	scaffold981_106214_flip	scaffold21492_91138_flip	0	69	0	REF
CAGCGAATTCATTAAGTTCCAAGGGAATGTTTCAGCTGATCCAAAGACAAGGCTCCTCTAGGCG	64	772	scaffold981	-1	107879	0	13	28	5	227	230	scaffold981_106214_flip	scaffold21492_91138_flip	0	70	0	REF
CAGCTAAAAAGTAGTATAAACTTAGTATCTATAAATGAACAAGTGATAGTAACTATAAGAGCTC	64	772	scaffold981	1	119169	0	14	28	5	227	230	scaffold981_106214_flip	scaffold21492_91138_flip	0	73	0	REF
CTGCCTACTTTTTATCTTTTTTTTCTTCGTGATAAGCATTAGATTACATAAAGTTTAGCATACA	64	772	scaffold981	-1	119348	0	15	28	5	227	230	scaffold981_106214_flip	scaffold21492_91138_flip	0	69	0	REF
CTGCTAAGTCTCCAATTATGTTGCTACTTACATGTTAACTTTACATCCATTTACTCTCCCGAGT	64	772	scaffold981	-1	119473	0	16	28	5	227	230	scaffold981_106214_flip	scaffold21492_91138_flip	0	75	0	REF
CTGCTGTTGAACCGGCTGTAACTGAGGCATTTGCTTCTGTTGAACCTGATCATGAAGCATATGC	64	772	scaffold981	1	125786	0	17	28	5	227	230	scaffold981_106214_flip	scaffold21492_91138_flip	0	70	0	REF
CAGCATATGCTTCATGATCAGGTTCAACAGAAGCAAATGCCTCAGTTACAGCCGGTTCAACAGC	64	772	scaffold981	-1	125851	0	18	28	5	227	230	scaffold981_106214_flip	scaffold21492_91138_flip	0	70	0	REF
CAGCTGTTCCCATTTGAGGCGATTAAAGTTTTGGGGAATGAGTATCTAGAAGCTTATCCATGCG	64	772	scaffold981	1	127054	0	19	28	5	226	230	scaffold981_23371_flip	scaffold21492_91138_flip	0	52	0	REF
CAGCCACATCTTCACTAAACATATCATCAAACTTGACGATTAAACCTGAATGTAGACGCTTCAT	64	772	scaffold981	-1	127474	0	20	28	5	229	230	scaffold21492_91221_flip	scaffold21492_91138_flip	0.0178571	55	1	REF
CAGCTTCTATATTCCAAGTCCACCAAATAAGGCTTTCCATCACTTCCAATGACATTAAATTCAT	64	772	scaffold981	1	131351	0	21	28	5	227	230	scaffold981_106214_flip	scaffold21492_91138_flip	0	59	0	REF
CAGCTAGGTACTTAGAGGTGACAACTGTGAAGAAAAAATGGGCCATATATTTTTTCCCGGGTGA	64	772	scaffold981	-1	131723	0	22	28	5	226	230	scaffold981_23371_flip	scaffold21492_91138_flip	0	65	0	REF
CTGCGCGAGATGCCACTGGAGGAAGGAGACTATCGCCGGCTCTGCGTGACTGAAATGGCGGCTT	64	772	scaffold981	1	133624	0	23	28	5	229	230	scaffold21492_91221_flip	scaffold21492_91138_flip	0.0128205	77	1	REF
CTGCGGATGGACGGTTCGGGCCCGACGGAGGTGGAAGAACGACGCGACGAGGAGAGGGAAAGAA	64	772	scaffold981	1	133696	0	24	28	5	227	230	scaffold981_106214_flip	scaffold21492_91138_flip	0	72	0	REF
CAGCTTCGCGGGAGGAGGAAGAAGACCTACGGCGGTGTTGCGGACGGCGTGACTTCGACAGGCG	64	772	scaffold981	1	133806	0	25	28	5	227	230	scaffold981_106214_flip	scaffold21492_91138_flip	0	68	0	REF
CTGCTTCTCCACGCCGAATCGTCACCTTCGCTCATCTTCGCGAATCTTCTTCTTTCCCTCTCCT	64	772	scaffold981	-1	133808	0	26	28	5	227	230	scaffold981_106214_flip	scaffold21492_91138_flip	0	74	0	REF
CAGCCGCCGCGAAGCCCACAGCACCGCCATCGCTCCTCTGTTTCTTCAAGCTTCACCGCCGCCG	64	772	scaffold981	-1	133957	0	27	28	5	227	230	scaffold981_106214_flip	scaffold21492_91138_flip	0	69	0	REF
CTGCGGGGGCTGGTTCCCCGTGTGCACTAACGTAGGGGCTGATAGACAAGTAGTATATTCTAAT	64	772	scaffold981	1	149992	0	28	28	5	227	230	scaffold981_106214_flip	scaffold21492_91138_flip	0	36	0	REF
CAGCGGCATCGGAAGCTTGATCCACAACTATCGCTGGAGGAATCGGAGGAGGAACATGTACCGG	64	774	scaffold984	1	2204	0	1	1	4	74	127	scaffold1986_122_flip	scaffold8796_1577_flip	0.0192308	1	51	ALT
CAGCCTAATTATCGATGGGGATAGTTGTACCAATGTAGCAAGTGAAATTATAGTGACTAAGTTT	64	782	scaffold994	1	6281	0	1	3	8	48	78	scaffold2001_13847_orig	scaffold7985_17135_orig	0	45	0	REF
CAGCTTCGGGAACAAAATCAATATGATGTTATGCCCCTAATAAGTGATAATGTAGAAGTAATCT	64	782	scaffold994	-1	6876	0	2	3	8	24	78	scaffold12856_3778_flip	scaffold7985_17135_orig	0	44	0	REF
CTGCAAATAAAGTGTTGAGATACCTAAAGGAAACAAAGAACTACATGCTCACATATAAGAAATC	64	782	scaffold994	1	10601	0	3	3	8	48	78	scaffold2001_13847_orig	scaffold7985_17135_orig	0	76	0	REF
CAGCATCTGTGATTGTTGTAAAGCCAACAAGAAAAAAACGCTGAGAATGGGAAGATGATTAAAT	64	783	scaffold995	1	11306	0	1	8	1	36	57	scaffold16320_874_orig	scaffold9849_3404_orig	0	88	0	REF
CAGCATTCTCATTAGGAGCATCAGTCAAAGACAATTGTGTAACAGAAGATTTAACCGTAGAAGT	64	783	scaffold995	-1	11744	0	2	8	1	36	57	scaffold16320_874_orig	scaffold9849_3404_orig	0	89	0	REF
CAGCACGCCGAGTACGGTTAAGCCCCAAGATTACCAAGAGCACAAGCCCGCCAACTCCAAAGAC	64	783	scaffold995	1	17186	0	3	8	1	5	63	scaffold123_238_orig	scaffold26535_625_orig	0	78	0	REF
CTGCAGATTTCTACAAACAAGCTCAGCCGTTTGATGAGGTTCTAGATTGATAGGATTCCCAAGA	64	783	scaffold995	-1	22038	0	4	8	1	36	57	scaffold16320_874_orig	scaffold9849_3404_orig	0	32	0	REF
CTGCTTATATGTCTTATGATCAATTGTCTGAGGATTATACTGGCTATATTTTTTCTGTCTCTAT	64	783	scaffold995	1	28018	0	5	8	1	5	63	scaffold123_238_orig	scaffold26535_625_orig	0	76	0	REF
CTGCTACTGCAAGAAGAGTTTTCACAGTAGTCATTTTAGCAACATGAGAAAAAGTATCAATAAA	64	783	scaffold995	-1	28388	0	6	8	1	5	63	scaffold123_238_orig	scaffold26535_625_orig	0	75	0	REF
CTGCCAATGATGATGCTTCAGTAACATATATCACTAGTGCTTTGGAAAAATGTTTAAGGTTACA	64	783	scaffold995	1	28705	0	7	8	1	5	69	scaffold123_238_orig	scaffold24564_574_orig	0	32	0	REF
CTGCTTCTTGGATTTCCAGGAGATAAGCGATGATCCCAGGAACATGTAGTAGCCTGAAGTTGAT	64	783	scaffold995	-1	29276	0	8	8	1	36	57	scaffold16320_874_orig	scaffold9849_3404_orig	0	43	0	REF
CAGCTCAAATTACAACTCAAACAATGGTCCAAAGGTAAAAAAATCTGTTGATGATTATGTTCAA	64	784	scaffold996	1	15321	0	1	2	1	5	63	scaffold123_238_orig	scaffold26535_625_orig	0	0	56	ALT
CTGCAGTGGAGATTGTGTTGCAGTAGTGGAGTTGGTACGTGAATTTGTGTACCGTGAATTGAAG	64	784	scaffold996	-1	15685	0	2	2	1	5	63	scaffold123_238_orig	scaffold26535_625_orig	0	0	51	ALT
CAGCGACGGGTCTGAAAAAGGATTCTCCGACGGCGGTGATTTTTTCCGGCAGAAAAAAAAAAAA	52	786	scaffold999	1	7784	0	1	3	2	11	92	scaffold7810_552_flip	scaffold33009_557_flip	0	0	30	ALT
CAGCTTCTTGACAAAGTATTTGAAGTGCAAGGATGAGAAATTTGTTAGTCATATGAAGTGCACT	64	786	scaffold999	1	14562	0	2	3	2	12	15	scaffold15554_603_flip	C1470370_2488_flip	0	63	0	REF
CAGCTCTTCTAGTAAGCTTACTTCTCCATAAACATTAATATTTCGTGCAAATACTAACAAATTT	64	786	scaffold999	-1	14724	0	3	3	2	12	15	scaffold15554_603_flip	C1470370_2488_flip	0	63	0	REF
CTGCCTTGGGCTTGTTCTCCTTCAGCTTTTCTTCTTCCCTCTTGCTCGCTTGAAGCTTCTCATC	64	789	scaffold1002	1	1179	0	1	3	3	84	108	scaffold11630_64007_orig	scaffold6822_117313_orig	0	60	0	REF
CTGCATATGTAAGTTGTTCGTGATGGCTGTAGCGTCGAGGTGGATTGGTCGGCTATAAGGTCGA	64	789	scaffold1002	1	7447	0	2	3	6	132	142	scaffold7878_122_flip	scaffold4772_4406_flip	0.0128205	77	1	REF
CAGCCTCGGTCTCGGGTCTCTTCCCCTCTCTCTTTGATGTCATGGCCAATTCACTCTCTTTCTC	64	789	scaffold1002	-1	16526	0	3	3	6	132	142	scaffold7878_122_flip	scaffold4772_4406_flip	0.0253165	77	2	REF
CAGCGTGACACCGAGTTCAGCTCAACCTCTTGATCATAAGGTTCAAAAGGGACATACATCTTGC	64	790	scaffold1003	1	1463	0	1	1	6	129	143	scaffold15081_446_flip	scaffold21271_21035_flip	0	61	0	REF
CAGCGTGACACCGAGTTCAGCTCAACCACTTGATCATAAGGTTCAAAAGGGACATACATCTTGC	64	791	scaffold1004	1	1493	0	1	1	6	130	143	scaffold8120_51478_flip	scaffold21271_21035_flip	0	58	0	REF
CAGCTCGACCACTGACCGATCGAGTACCTTGGTCGAGTATAACCTATGGGGTTGAGTCAAGTGG	64	792	scaffold1008	1	5485	0	1	4	6	130	142	scaffold8120_51478_flip	scaffold4772_4406_flip	0.00970874	1	102	ALT
CAGCCACAGCCTCCAGTTCAGCAAGCTCCGGATATCATGGGTTTGTTTCAGCAGATTCTTCAGG	64	792	scaffold1008	-1	5920	0	2	4	6	130	142	scaffold8120_51478_flip	scaffold4772_4406_flip	0.0113636	1	87	ALT
CTGCTGATACCTTAGTGGAATGGCTGGGGCAGACTGCTGAAAAAAAAAAAAAAAAAAAAAAAAA	39	792	scaffold1008	1	5924	0	3	4	6	130	144	scaffold8120_51478_flip	scaffold16685_27758_flip	0	0	96	ALT
CTGCTAGTAAGCACCCTGAATTCTAGGAGCGTAAGGCTTGATGTGCTGAAAAAAAAAAAAAAAA	48	792	scaffold1008	1	5960	0	4	4	6	130	144	scaffold8120_51478_flip	scaffold16685_27758_flip	0	0	102	ALT
CAGCCTTATGCAACACTTCAGCATCAGCAATTGCACCAGAGCCAGCTAGGGATGAGCTCGAGCA	64	794	scaffold1010	-1	160	0	1	1	8	81	82	scaffold1010_122_orig	scaffold25985_122_orig	0	32	0	REF
CTGCATCCTTCAATCAACCAATTTGTACGTATAATCTCTCCTTTTCTGGCAAAATCATTCACAA	64	795	scaffold1011	1	75	0	1	1	8	4	7	scaffold12971_754_flip	scaffold17154_2858_flip	0	59	0	REF
CTGCACCTAGACCGAGCCTGAACGCGTCCTGGCTTGGCTCTCTGCACTCAAATAACCATAGCCT	64	800	scaffold1016	1	336	0	1	2	4	46	48	scaffold8434_605_flip	scaffold5308_2078_flip	0	0	66	ALT
CTGCAATCCTCGGTATCCAAGCAGAAGTCGCCCAAAATCAGGTATTATGCATCTATATATATAT	64	800	scaffold1016	-1	601	0	2	2	4	47	48	scaffold29800_563_flip	scaffold5308_2078_flip	0	0	63	ALT
CTGCTGAAGAATCTCTCCTTGAAGCTGAACTCGAACTCGAACGGTAATATCTCAACCTGAATTT	64	807	scaffold1025	1	7796	0	1	3	2	9	9	scaffold1037_524_flip	scaffold1037_524_flip	0.0416667	46	2	REF
CTGCGAGACGGCATATCGCGGCGGCGATGGGATCAGCAGAAAAAAAAAAAAAAAAAAAAAAAAA	39	807	scaffold1025	1	8049	0	2	3	2	9	9	scaffold1037_524_flip	scaffold1037_524_flip	0.0447761	64	3	REF
CTGCTGATCCCATCGCCGCCGCGATATGCCGTCTCGCAGAAAAAAAAAAAAAAAAAAAAAAAAA	39	807	scaffold1025	-1	8087	0	3	3	2	9	9	scaffold1037_524_flip	scaffold1037_524_flip	0.0447761	64	3	REF
CTGCTTCATAACTCTGATTCGAAAAAGGCAATATAATTTCTTCAAGGGTATATCAAGCTGTTTA	64	808	scaffold1026	1	2394	0	1	2	1	16	62	scaffold14180_4062_orig	scaffold3341_5712_orig	0.016129	61	1	REF
CTGCTTTGATCTCTCTCTCTCTGCACTTGATCTGAATGTGCCTAGGCCTCTAAAATGCCTAGTT	64	808	scaffold1026	-1	2830	0	2	2	1	20	21	scaffold7239_26402_orig	scaffold21693_317_orig	0.0172414	57	1	REF
CAGCGATCCGGTGAATCCTTTTGTGAGGCATGGGAGAGACTCAGAGAGTACATAAGAGACTGCC	64	814	scaffold1036	-1	12816	0	1	8	6	130	144	scaffold8120_51478_flip	scaffold16685_27758_flip	0	0	87	ALT
CAGCTGTCTTGGACTTAGTGTAGAAATGGTCCAAGAATGCAGATCTAGTTTCATCCCAGGATTG	64	814	scaffold1036	1	12846	0	2	8	6	129	144	scaffold15081_446_flip	scaffold16685_27758_flip	0	0	43	ALT
CAGCTGAGGAGATGCTGAGACAGAAACAACGTCAAAGAGATGAGAAAAATCAGGCGAATTAGCG	64	814	scaffold1036	-1	13352	0	3	8	6	128	144	scaffold20203_1335_flip	scaffold16685_27758_flip	0	0	35	ALT
CAGCCCATAACTTTTGGTGTGCTGTAAGTAATTCAATACTCTAGTTATGGCTTTCCAGTGTGTA	64	814	scaffold1036	1	16679	0	4	8	6	128	144	scaffold20203_1335_flip	scaffold16685_27758_flip	0	0	30	ALT
CTGCATTGAGAGATTATGCCATTTGATTGAAGTTACAGTTCACTCGGGCAGAAAAAAAAAAAAA	51	814	scaffold1036	1	24190	0	5	8	6	130	143	scaffold8120_51478_flip	scaffold21271_21035_flip	0	0	30	ALT
CTGCCCGAGTGAACTGTAACTTCAATCAAATGGCATAATCTCTCAATGCAGAAAAAAAAAAAAA	51	814	scaffold1036	-1	24240	0	6	8	6	129	143	scaffold15081_446_flip	scaffold21271_21035_flip	0	0	30	ALT
CTGCTACTAGACCACGCTTCACTCCTCACCACATTCAGAATCGCAACACGTATGGCTCCAACAG	64	814	scaffold1036	1	35605	0	7	8	6	130	144	scaffold8120_51478_flip	scaffold16685_27758_flip	0	0	99	ALT
CTGCTGTGAGGACCAGTTTGGTGAGTTGGAGGAACCACGAACCATGCGAAACTCGGGACAATAT	64	814	scaffold1036	-1	35840	0	8	8	6	130	142	scaffold8120_51478_flip	scaffold4772_4406_flip	0.00990099	1	100	ALT
CTGCAAATATGGTGAATGGTAATGAAGCGAACAATGCTCCAAATTTGCCTGCAAAAACCAAGAA	64	818	scaffold1043	1	101	0	1	1	4	42	42	scaffold11275_1370_orig	scaffold11275_1370_orig	0	61	0	REF
CTGCATTTTCATAAGAAACTAGTGTAGTAAGAAAACATTGTTCTTACTAGTTCTTCTTGTTCCT	64	822	scaffold1049	1	1177	0	1	2	4	74	124	scaffold1986_122_flip	scaffold33166_2102_flip	0	0	84	ALT
CAGCTGACAATCAAGGACTGAGCAGGGTTTAGGACCAAGGGGGAAATTTAGAAACTGAGAGCAA	64	822	scaffold1049	-1	1319	0	2	2	4	74	124	scaffold1986_122_flip	scaffold33166_2102_flip	0	0	84	ALT
CTGCGTACCGCGGACAGTAGAATAACATACCGTGGGCGAGAAGAAAAGCTTACCGTGGGCGAGA	64	823	scaffold1050	-1	836	0	1	3	3	86	110	scaffold4299_48865_orig	scaffold34328_5997_orig	0	50	0	REF
CAGCAAAGTCAACGGACGGAAGAAGCTTACCGTGGGCGAGAAGGCTACAAACCGCGGGTAGTGG	64	823	scaffold1050	1	2612	0	2	3	3	84	108	scaffold11630_64007_orig	scaffold6822_117313_orig	0	61	0	REF
CTGCCATCCGGATGTGCCCGTGGTAAGTGTTTTTATCACCCACGGTAAGCTTCCATCTCGACCC	64	823	scaffold1050	-1	2820	0	3	3	3	86	111	scaffold4299_48865_orig	scaffold34270_10346_orig	0	53	0	REF
CAGCGTTAACCTCAGAATTTCAATCATAAAGGAAATTCAGCAGTTATCTTTTCTGATAAGGAAC	64	826	scaffold1054	-1	7848	0	1	1	4	16	19	scaffold17802_558_orig	scaffold1993_6913_orig	0	49	0	REF
CAGCTTTCATTTATCGATCCTTAGCATGGTGCATTCCTAAGAGCTCAGCATTACGGGCTTCTAG	64	834	scaffold1062	1	5060	0	1	5	6	129	144	scaffold15081_446_flip	scaffold16685_27758_flip	0	0	52	ALT
CTGCTCAAAAGGCGAACTACCTAGAAGCCCGTAATGCTGAGCTCTTAGGAATGCACCATGCTAA	64	834	scaffold1062	-1	5143	0	2	5	6	129	142	scaffold15081_446_flip	scaffold4772_4406_flip	0.0208333	1	47	ALT
CAGCGTACGTTTGGATCCCTTTGGCCACTACTTGAATGGATCGAGTTTGACGCTGAAAAAAAAA	55	834	scaffold1062	-1	7959	0	3	5	6	129	129	scaffold15081_446_flip	scaffold15081_446_flip	0.0217391	1	45	ALT
CAGCAAAACACTGGATTCGGCTGGCATATTGAGCTATCATCTCCCGATGAATCTCAAGCTTCGG	64	834	scaffold1062	1	9357	0	4	5	6	129	144	scaffold15081_446_flip	scaffold16685_27758_flip	0	0	40	ALT
CAGCACTCTTGGTCGGGTTAGCTACAGAGGTGTATTGATTCATAACATCTCAGATTACTCCAAT	64	834	scaffold1062	-1	10109	0	5	5	6	130	144	scaffold8120_51478_flip	scaffold16685_27758_flip	0	0	39	ALT
CAGCTTAGATGCCAGGAAAACAAACGAGACGAGACAACAACGAGAGAGCAGACCAAAACAACCT	64	842	scaffold1073	1	2418	0	1	2	6	129	129	scaffold15081_446_flip	scaffold15081_446_flip	0	59	0	REF
CTGCATCCCTCTCCCTTTAGCTAAGGTTGCATCCTAACCTGTTTCAAGTTAGAGGACCGCTAAA	64	842	scaffold1073	-1	2638	0	2	2	6	129	142	scaffold15081_446_flip	scaffold4772_4406_flip	0	50	0	REF
CTGCACCAACGTTGCTAGCAAAGCAATGGTTCAAAAAATTGGTCTCAAGGAGTTGTCACATCCA	64	855	scaffold1089	1	1054	0	1	7	8	47	77	scaffold12817_2767_orig	scaffold15771_7623_flip	0	0	40	ALT
CTGCCTTAGTCTTTTGCCTCATCTTAACATGATCCAAATAAACTTCATGTGGAGACATTGGTAG	64	855	scaffold1089	-1	1428	0	2	7	8	54	77	C1420732_791_flip	scaffold15771_7623_flip	0.030303	1	32	ALT
CTGCAGTCGTTCCTTATCTAAGTGAGAACCTAATCTTGAATGCTTAATTGTTGAACTTGTGCAT	64	855	scaffold1089	-1	8265	0	3	7	4	128	128	scaffold18589_6086_flip	scaffold18589_6086_flip	0.0465116	2	41	ALT
CAGCCACAGCTGAATCTTGGGCCTCAGCTGACCTTGTACCCAATAGGCATGGTTGATAGAGCAT	64	855	scaffold1089	-1	9278	0	4	7	8	54	82	C1420732_791_flip	scaffold25985_122_orig	0	0	37	ALT
CAGCTATTGAATTTTATGATTATGCTATTACTTGGTGTGATCAGTTGGTGACTAGCAGAAGGAG	64	855	scaffold1089	1	11382	0	5	7	8	54	68	C1420732_791_flip	scaffold34491_8498_orig	0	0	71	ALT
CAGCCGTAGATGGACGCGGACGGACGGGCGCAAGAGAACGCAAACAGACAGAAACAAGTGGACG	64	855	scaffold1089	1	13655	0	6	7	8	54	68	C1420732_791_flip	scaffold34491_8498_orig	0	0	40	ALT
CAGCGAATAGAGAGATTGTGTTCTTGAACTCAAGAACGAGAGAGAGATTATAAACTCATTTCAA	64	855	scaffold1089	-1	14098	0	7	7	8	54	82	C1420732_791_flip	scaffold25985_122_orig	0	0	42	ALT
CTGCGTTTCAGTTAGTGCACTCTGAAATTTCTCCCGGACTTCTCGAAGCAGTAATCAAACATGC	64	856	scaffold1091	1	1154	0	1	1	1	191	197	scaffold8103_1986_orig	scaffold8603_2553_flip	0	0	36	ALT
CTGCTACAACCACTCCTTCAACATCTCCATCCCCTTTATTGATTCTTCAATTTCCACCAGTTGT	64	860	scaffold1095	1	3133	0	1	8	1	5	63	scaffold123_238_orig	scaffold26535_625_orig	0	0	54	ALT
CAGCTCCCTCCTCTCCCACACCACCTTCGGAGCCACAAGTCCCAACGGTTTCTCTTCGGAAGAG	64	860	scaffold1095	1	3337	0	2	8	1	5	63	scaffold123_238_orig	scaffold26535_625_orig	0	0	62	ALT
CTGCAATGTTTAATGAGGTTGGCGCTTGCAAAGGAGATTTTGACGGCGATGATTGTGACTGCGT	64	860	scaffold1095	-1	3339	0	3	8	1	5	63	scaffold123_238_orig	scaffold26535_625_orig	0	0	61	ALT
CTGCAGGTGGATCTTTACGATTAAAAGAAAAGCTGATGGCACAATCGATTGCTACAAAGCTCGA	64	860	scaffold1095	1	3599	0	4	8	1	5	63	scaffold123_238_orig	scaffold26535_625_orig	0	0	65	ALT
CAGCTAACAACATTTGAAGCATTAGATTTGTGAACAAAATCCCAAGTATAATTTCTAATTTGAG	64	860	scaffold1095	-1	3601	0	5	8	1	5	63	scaffold123_238_orig	scaffold26535_625_orig	0	0	63	ALT
CTGCGTCATGTAGACTTCCTCATCAAGATGACCTTGGAGGAAGACATTGTTGACATCGAGTTGC	64	860	scaffold1095	-1	3851	0	6	8	1	5	63	scaffold123_238_orig	scaffold26535_625_orig	0	0	63	ALT
CAGCTCCAACCATTAGAACCCCTAATGGGGTTCTTAACATATTTTTAATGTAAATAATGGTATT	64	860	scaffold1095	1	8657	0	7	8	1	5	63	scaffold123_238_orig	scaffold26535_625_orig	0	0	61	ALT
CTGCGAGTATAATAGCCTCAATCCTGCAGTACTGTCTTAAAATACACACACACAAAGATTTTTT	64	860	scaffold1095	-1	8867	0	8	8	1	5	63	scaffold123_238_orig	scaffold26535_625_orig	0	0	51	ALT
CAGCTTTACCGTTGCAGATAACCATGCCTTTAACGTGTGATAGACACCTCACCACATTAAGCAT	64	861	scaffold1096	-1	1983	0	1	25	1	5	65	scaffold123_238_orig	scaffold28625_1676_orig	0	0	55	ALT
CAGCTCTAGTTTCCTCCCAAGTAGTCAAAGATCTTGGACGAAGAGATTTCACCCATCTAATCGC	64	861	scaffold1096	1	11034	0	2	25	1	5	63	scaffold123_238_orig	scaffold26535_625_orig	0	0	56	ALT
CTGCTTGCGTCCGTCTGTCTGCTTCCGTCTGCGGCCACTTGCGTCCGTCCACGTCCGCTGAAAA	60	861	scaffold1096	1	11494	0	3	25	1	5	63	scaffold123_238_orig	scaffold26535_625_orig	0	0	43	ALT
CAGCGGACGTGGACGGACGCAAGTGGCCGCAGACGGAAGCAGACAGACGGACGCAAGCAGAAAA	60	861	scaffold1096	-1	11553	0	4	25	1	5	63	scaffold123_238_orig	scaffold26535_625_orig	0	0	56	ALT
CTGCTTGCGTCCGTCCATCTGCTTCCGTCTGCGGCCACTTGCGTCCGTCCACGTTCGCTGAAAA	60	861	scaffold1096	1	16572	0	5	25	1	5	63	scaffold123_238_orig	scaffold26535_625_orig	0	0	52	ALT
CAGCGAACGTGGACGGACGCAAGTGGCCGCAGACGGAAGCAGATGGACGGACGCAAGCAGAAAA	60	861	scaffold1096	-1	16631	0	6	25	1	15	15	scaffold6175_38662_orig	scaffold6175_38662_orig	0.0163934	1	60	ALT
CTGCACCAACAGCAGAATGTCGACCCTCCACAGTGTCGCACTATAGGCGATCTGGACACGCCTC	64	861	scaffold1096	-1	16931	0	7	25	1	15	47	scaffold6175_38662_orig	scaffold3336_904_orig	0	0	31	ALT
CTGCTACAGTTGAGCAGTTGAGACAGCATATTGCAGAGCTGAAAAAAAAAAAAAAAAAAAAAAA	41	861	scaffold1096	-1	16978	0	8	25	1	5	63	scaffold123_238_orig	scaffold26535_625_orig	0	0	65	ALT
CTGCCCTTGGTTCGATGGCCCAACTTGGCCCATTTGATAGTTGTTATGTGGTGCTCCTAAAGGC	64	861	scaffold1096	1	31303	0	9	25	1	5	63	scaffold123_238_orig	scaffold26535_625_orig	0	0	64	ALT
CAGCCTCAAGCAATTTCTTTTCACCTAAGACCTTATGGCAATCCCCCTCCAGTCCAAAGTCCTC	64	861	scaffold1096	-1	31509	0	10	25	1	5	63	scaffold123_238_orig	scaffold26535_625_orig	0	0	66	ALT
CTGCCTTGTTCCCAAGAGAAAAGGGAAACAAGATCATTTTGATTGCATCCTCCGGTACTCCATT	64	861	scaffold1096	1	32206	0	11	25	1	5	63	scaffold123_238_orig	scaffold26535_625_orig	0	0	43	ALT
CAGCTGGCTGTCCAAAACCTGGAGGTTGATGCTGAACTCCAATGCCATGAACACCTCCTTGTTG	64	861	scaffold1096	1	32473	0	12	25	1	5	63	scaffold123_238_orig	scaffold26535_625_orig	0	0	58	ALT
CTGCTAGGCCCATTGGGGCGTTTGATGAGCCTAATCTTAGAGCTATGTAGACCGGAATTTCTAC	64	861	scaffold1096	-1	32475	0	13	25	1	5	63	scaffold123_238_orig	scaffold26535_625_orig	0	0	38	ALT
CAGCTACGAAGCCACCAAGGAGACCTTCTTGAGTGTGTTTCGGAAGTTGACACATTTGAAAAGT	64	861	scaffold1096	-1	32713	0	14	25	1	5	63	scaffold123_238_orig	scaffold26535_625_orig	0	0	58	ALT
CTGCGGTGGTGTTGCTAGGGTTTCAAACCCTATTTTGTTAACTGGAGTCAACCTCCTCGAGTTT	64	861	scaffold1096	1	35200	0	15	25	1	15	15	scaffold6175_38662_orig	scaffold6175_38662_orig	0.0181818	1	54	ALT
CAGCGGTGATACCTCACGCCATCTCGCTCACCATCGAGCCCGATTACACACGAGATGATGCACT	64	861	scaffold1096	1	35321	0	16	25	1	5	63	scaffold123_238_orig	scaffold26535_625_orig	0	0	43	ALT
CTGCCGTAAGCGATCTAACCGTGGTGATCGCTTGGGTGACTGAGACGCATGTGATGGATAAAAC	64	861	scaffold1096	-1	35323	0	17	25	1	5	63	scaffold123_238_orig	scaffold26535_625_orig	0	0	49	ALT
CAGCCTATGCCGTAGACCCGGTAAGTAATGGTCAAACCCTAATTCATTGTCGTCATTTGTTGAT	64	861	scaffold1096	-1	35621	0	18	25	1	5	63	scaffold123_238_orig	scaffold26535_625_orig	0	0	36	ALT
CTGCATCAACAGCGGTCGATGGATTCACCAACAATGGTGGCAAGCTTGTTGCGACTTTGATGTT	64	861	scaffold1096	1	35634	0	19	25	1	5	63	scaffold123_238_orig	scaffold26535_625_orig	0	0	54	ALT
CTGCCACTGAAGCCGTGGCACACGCCCACGCGTCACCACCGATATGTGTTGTCGTGAGACCCGC	64	861	scaffold1096	-1	35938	0	20	25	1	15	15	scaffold6175_38662_orig	scaffold6175_38662_orig	0.0204082	1	48	ALT
CTGCACGAGATCTCATCTCCACAAGGTCGCTCAGGACTTGATCAAGCGGTAGTAGTTGATCAAT	64	861	scaffold1096	1	35960	0	21	25	1	15	15	scaffold6175_38662_orig	scaffold6175_38662_orig	0.0125	1	79	ALT
CAGCGCATAAATCATATTAGGGTTTCTTATCTCTGGGGCAACATCTACAAGACAAAGAGGCAGA	63	861	scaffold1096	1	36046	0	22	25	1	5	63	scaffold123_238_orig	scaffold26535_625_orig	0	0	66	ALT
CTGCCTCTTTGTCTTGTAGATGTTGCCCCAGAGATAAGAAACCCTAATATGATTTATGCGCTGA	63	861	scaffold1096	-1	36108	0	23	25	1	5	63	scaffold123_238_orig	scaffold26535_625_orig	0	0	65	ALT
CTGCTTGACCTATCAACAACCTTATGGCTTCAAGTCTAGCAACTGGAGCAAACACCTCATCGAA	64	861	scaffold1096	1	38112	0	24	25	1	5	63	scaffold123_238_orig	scaffold26535_625_orig	0	0	34	ALT
CAGCAATTGAATGTGAAAGACTATCACTCTCCATTAATGATGAACCAAGTTGCTTTGAAGAAGA	64	861	scaffold1096	-1	38450	0	25	25	1	5	63	scaffold123_238_orig	scaffold26535_625_orig	0	0	42	ALT
CAGCTCCGTGATTCGTTGCCGCACCATTCTTCATTGTCATCTCGCGCTGTGCCGCCTTCACCAT	64	863	scaffold1100	1	15990	0	1	15	2	11	11	scaffold7810_552_flip	scaffold7810_552_flip	0	0	108	ALT
CAGCACTCTGAGTACAGTTAAGCCCTGAGATTACCAAGAGCACAAGCCCGCCTACTCCAAAGAC	64	863	scaffold1100	1	17901	0	2	15	2	34	34	scaffold23662_10227_flip	scaffold23662_10227_flip	0.00840336	1	118	ALT
CAGCTTCTTCGCTTTCTTCTTGAGCTGAATCACAGTTAGATTCCTCTTGCGGTATGATCTCTCC	64	863	scaffold1100	-1	18187	0	3	15	2	12	13	scaffold15554_603_flip	scaffold31150_5132_flip	0.0168067	2	117	ALT
CTGCTCCGCTAACTGAGGTCATCAAGAAGGACATTGGATTTAGATGGGGCGACGCGCAGGAGAA	64	863	scaffold1100	1	19730	0	4	15	2	12	13	scaffold15554_603_flip	scaffold31150_5132_flip	0.0169492	2	116	ALT
CAGCACTATCTGTGACCAAAAGAATTTGTCATACATACCGATCACGAGTCACTCAAATATCTCA	64	863	scaffold1100	1	20026	0	5	15	2	11	11	scaffold7810_552_flip	scaffold7810_552_flip	0.0105263	1	94	ALT
CTGCCAAGTTTGTAGAGCCCTTACTAAAGCATATAACTCCTTATCGTACGTGGGATAGTTCAAG	64	863	scaffold1100	-1	20028	0	6	15	2	12	15	scaffold15554_603_flip	C1470370_2488_flip	0.00925926	1	107	ALT
CAGCTAATCCCCCTCCATGGACTTCTCGGACCAACAGCTCTCACATCGAGCTATTAAGAATACA	64	863	scaffold1100	-1	20422	0	7	15	2	34	34	scaffold23662_10227_flip	scaffold23662_10227_flip	0.0188679	2	104	ALT
CAGCGGACCTGTCGACGGACAGCTCGTGGCGGTAACGCGTACCTAGCGGTGGAAAGGAGGCGGC	64	863	scaffold1100	1	25980	0	8	15	2	12	15	scaffold15554_603_flip	C1470370_2488_flip	0	0	76	ALT
CTGCGTGGACTAAAGCTCACGACGACGGATCTGGAAACTGCAGAAAAAAAAAAAAAAAAAAAAA	43	863	scaffold1100	1	26233	0	9	15	2	11	11	scaffold7810_552_flip	scaffold7810_552_flip	0	0	73	ALT
CTGCAGTTTCCAGATCCGTCGTCGTGAGCTTTAGTCCACGCAGAAAAAAAAAAAAAAAAAAAAA	43	863	scaffold1100	-1	26275	0	10	15	2	12	15	scaffold15554_603_flip	C1470370_2488_flip	0.0192308	2	102	ALT
CTGCCGCCGCTACAGTACTCTGCCGCCGACCACCGATTTGCTCACCATTCGCCGCCGTTCATTC	64	863	scaffold1100	-1	26552	0	11	15	2	12	31	scaffold15554_603_flip	scaffold8049_13597_flip	0	0	72	ALT
CTGCCAGCCAATGACCTAAAGGTATGTCCGAAAACTCTTCTTGATTCAATAGTTATTCTTGTTT	64	863	scaffold1100	1	29072	0	12	15	2	12	92	scaffold15554_603_flip	scaffold33009_557_flip	0	0	52	ALT
CTGCACTTACAGCATCATCTGTCTTATGGCTAGCTATGAAGTGAGCCATCTTGCTAAACCTGTC	64	863	scaffold1100	-1	29489	0	13	15	2	12	15	scaffold15554_603_flip	C1470370_2488_flip	0.0185185	1	53	ALT
CAGCGCCTCTTCCACCATCGATTTTCCGATGTGCAGAAAAAAAAAAAAAAAAAAAAAAAAAAAA	36	863	scaffold1100	1	30910	0	14	15	2	9	31	scaffold1037_524_flip	scaffold8049_13597_flip	0	0	38	ALT
CAGCTCCGTGATTCGTCGCCACACCATTCTTCATCACTATCTCGCGCCGCACCGCCTTCACCAT	64	863	scaffold1100	1	31051	0	15	15	2	12	45	scaffold15554_603_flip	scaffold9950_517_flip	0	0	61	ALT
CAGCATCTAGATGAATTTCACCTGGCTCATGTTCCAAATAATACCAGCCGAGGCATGACAATCG	64	865	scaffold1102	1	5347	0	1	5	6	130	144	scaffold8120_51478_flip	scaffold16685_27758_flip	0.0142857	1	69	ALT
CAGCTAATCTGGATTATCTTTTTTGGCGTTATGCACATGGGGCAGATATGTCTATTTTCCCATG	64	865	scaffold1102	-1	5739	0	2	5	6	129	144	scaffold15081_446_flip	scaffold16685_27758_flip	0	0	76	ALT
CTGCTTTGTTTGTGCATGAAAAAACTTCGTGTTATTATCTCTTTCAAAAAGCCATTTGTTTCGA	64	865	scaffold1102	1	8026	0	3	5	6	129	144	scaffold15081_446_flip	scaffold16685_27758_flip	0	0	108	ALT
CTGCCACTCGTGATGGGGATTGGTTCCTTCCCCCTGCCAGATCTGATGCGGCCCAGTCTATTAA	64	865	scaffold1102	-1	12619	0	4	5	6	129	131	scaffold15081_446_flip	scaffold8778_18951_flip	0	0	101	ALT
CAGCAAGGGAAGGTGTGAGAGCTTTGAGTAGTCGTTGTTGAAGAGAAGTGATCACTAGAGGCTG	64	865	scaffold1102	1	14572	0	5	5	6	129	144	scaffold15081_446_flip	scaffold16685_27758_flip	0	0	39	ALT
CTGCTTTTGGTGGGGTCTTCGACATCTTAGGTTTGTACATCTAAACTCTTTGGTGTTAGATCTG	64	871	scaffold1111	1	3168	0	1	1	4	11	11	scaffold29883_122_orig	scaffold29883_122_orig	0.0196078	1	50	ALT
CTGCTACTGTTATCGGTTTGTTATACAACAAGAAGGGTTGTTATAACTGTAATATGAACAGGGT	64	872	scaffold1112	1	2555	0	1	6	4	9	10	scaffold3610_484_orig	scaffold3610_556_orig	0	69	0	REF
CTGCTTTCGATGGGGTCTTCGACATCTTAGGTTTGTAGATCTAAACTCTTTGGTGTTAGATCTG	64	872	scaffold1112	1	2897	0	2	6	4	9	11	scaffold3610_484_orig	scaffold29883_122_orig	0	81	0	REF
CTGCTCTAATGGTTGGAGGTGGTCTTAGGTTTGATCTGAATACAGAGGCAATGAGAGGCCATGA	64	872	scaffold1112	1	5694	0	3	6	4	9	10	scaffold3610_484_orig	scaffold3610_556_orig	0	97	0	REF
CTGCATTTACAGTTCGTCTCACTCGACTCGTAGTCTTAGGTCTAAGACCTGGGAGAGTGGGAGA	64	872	scaffold1112	-1	6033	0	4	6	4	9	10	scaffold3610_484_orig	scaffold3610_556_orig	0	92	0	REF
CTGCTTGCTTGCTTGATATCTTGAAAAGAGTTAATCTTTTACAGAGAAGAGTTTACCCAACGTG	64	872	scaffold1112	1	6216	0	5	6	4	1	10	scaffold9980_1855_orig	scaffold3610_556_orig	0	39	0	REF
CAGCAATAGCAACCTCGTTTACAGCAGGAACAGAGCTTGGCTTGTCGTCATAGATTTGATGATT	64	872	scaffold1112	-1	6596	0	6	6	4	1	8	scaffold9980_1855_orig	scaffold9980_604_orig	0	30	0	REF
CTGCAATGGCTTCTCGACATGTTAACCGACAAAGAGATTTACGGTTCAGTCCTTTCTTCTCAGC	64	873	scaffold1113	1	326	0	1	2	1	191	195	scaffold8103_1986_orig	scaffold24055_577_flip	0	0	83	ALT
CTGCTAAGGATATGGGGCTGTGGGTGAGAAGAAAACAGATGGACTTTGTAGTTCTTCTGAGAAC	64	873	scaffold1113	-1	752	0	2	2	1	191	195	scaffold8103_1986_orig	scaffold24055_577_flip	0.0117647	1	84	ALT
CTGCATATTTATTCCATGTAATAGATTACACTTTATGTAAAACGATGTTTCTCTCTATCTAAAT	64	875	scaffold1115	1	1413	0	1	2	1	68	69	scaffold28949_3925_orig	scaffold24564_574_orig	0	89	0	REF
CTGCTTCTCCATAGTCACATGAAGCTTGTAGCCATTATCTTTTTAGGATTTCTTGGATTCTCAG	64	875	scaffold1115	-1	1725	0	2	2	1	68	69	scaffold28949_3925_orig	scaffold24564_574_orig	0	87	0	REF
CTGCATATTTATTCCATGTAATAGATTACACTTTATGTAAAACGATGTTTCTCTCTATCTTAAA	64	876	scaffold1116	1	1449	0	1	2	1	68	69	scaffold28949_3925_orig	scaffold24564_574_orig	0	0	47	ALT
CTGCTTCTGCATAGTCACTTGAAGCTTGTAGCCATTATCTTTTTAGGATTTCTTGGATTCTCAG	64	876	scaffold1116	-1	1762	0	2	2	1	68	69	scaffold28949_3925_orig	scaffold24564_574_orig	0	0	52	ALT
CTGCATCGTCTCCCGTCGATTTCATTTTCTCGTTCCTTTAGTTGAGAACGTGTATCGACTTCAT	64	877	scaffold1117	1	2220	0	1	4	1	5	63	scaffold123_238_orig	scaffold26535_625_orig	0	0	61	ALT
CTGCCGGGGTCGACGACGGTGGCTTCATCGGCACCAATGTCGACCCCATTTTGTTCTTTGCTTG	64	877	scaffold1117	1	4257	0	2	4	1	5	63	scaffold123_238_orig	scaffold26535_625_orig	0	0	62	ALT
CTGCCAATTGAAATATCATCTTCTCCGACCAGCCTCACAAACCCCTCTGTTAATTTCACCGCAG	64	877	scaffold1117	-1	4414	0	3	4	1	5	63	scaffold123_238_orig	scaffold26535_625_orig	0	0	63	ALT
CAGCCCGAACAAAGCGTCTGAAATTTCGAGTTTTAGTACAATTGTATTGAGATCAAACAATCAA	64	877	scaffold1117	1	18268	0	4	4	1	5	63	scaffold123_238_orig	scaffold26535_625_orig	0	0	66	ALT
CTGCCATTGCAACTTGTCGAGGGAGAGGAATTCAAAGGCTCCCTCAGCTCCGCTATCGGTTCAT	64	878	scaffold1118	-1	1164	0	1	1	1	5	63	scaffold123_238_orig	scaffold26535_625_orig	0	0	36	ALT
CTGCCTCAACCAGATGATCCTTAGAGACAAAACAGGTGTTTTTGTTTAGAGATTACTAAACCGG	64	882	scaffold1122	-1	1138	0	1	1	7	189	197	scaffold10790_466_orig	scaffold10451_697_orig	0	0	49	ALT
CTGCTTTGCCACAACTTTTCCTTTGCCCTTGCCTTTGTGGATAGCCACATTAATGGTATGCTCA	64	884	scaffold1125	1	5378	0	1	5	7	181	197	scaffold15276_5294_orig	scaffold10451_697_orig	0	0	60	ALT
CAGCCCCAACTGAATATAGGGCCTTAGCTGACCTTGTACCCAATAGGCATGGTTGATGGAGCAT	64	884	scaffold1125	1	23198	0	2	5	7	186	197	scaffold20822_9341_orig	scaffold10451_697_orig	0	0	40	ALT
CAGCCCACTCGAGTAGGTGACTGCTGGTCCACGAATACGTCTCCTGTACTGCAACATCTCGCTA	64	884	scaffold1125	-1	23606	0	3	5	7	179	197	scaffold6361_121_orig	scaffold10451_697_orig	0	0	49	ALT
CTGCCTACCTCATCTGAGCCTGATGTGAAGCATGGGCCTTCTAGTCCTCCCCAAACCCTTAGGC	64	884	scaffold1125	1	29867	0	4	5	7	184	197	scaffold26629_2820_orig	scaffold10451_697_orig	0	0	54	ALT
CTGCGCCTAAGGGTTTGGGGAGGACTAGAAGGCCCATGCTTCACATCAGGCTCAGATGAGGTAG	64	884	scaffold1125	-1	29934	0	5	5	7	184	197	scaffold26629_2820_orig	scaffold10451_697_orig	0	0	61	ALT
CTGCCACAGAATTCCATGACTATGCTCTTAGTTGGTGGGATCAACTGGTCACTACTAAAAGAAG	64	898	scaffold1142	1	14401	0	1	1	6	129	144	scaffold15081_446_flip	scaffold16685_27758_flip	0	0	61	ALT
CTGCAGATGGTTTTAGAGATTCTGATGCGAAAAATCCAAAGAATGAAAGAGGTGAATTGAAGGA	64	900	scaffold1144	1	1428	0	1	3	7	181	188	scaffold15276_5294_orig	scaffold22940_1225_orig	0	30	0	REF
CTGCGGAACATCCTCAGACCGAATAAACCGCATTCAAAAGAGAGCAACCACATATTGAAATGGA	64	900	scaffold1144	1	5502	0	2	3	7	183	197	scaffold1353_1782_orig	scaffold10451_697_orig	0	41	0	REF
CAGCTGTGTGACTTCTCATGGAGAGCTTGGCTTTCAGATTTGATGAGTTTCGTCGTTTGGTTTT	64	900	scaffold1144	-1	5853	0	3	3	7	184	197	scaffold26629_2820_orig	scaffold10451_697_orig	0	40	0	REF
CTGCAGATGGTTTTAGAGATTCTGATGCGAAATATCCAAAGAATGAAAGAGGTGAATTGAAGGA	64	901	scaffold1145	1	1471	0	1	7	7	183	197	scaffold1353_1782_orig	scaffold10451_697_orig	0	0	34	ALT
CTGCATTTGATGCCTTTTTCATTCTCAGTGGCTGGAGCATTTTCCTCTACATTAGTTCGAGGAG	64	901	scaffold1145	-1	2104	0	2	7	7	181	197	scaffold15276_5294_orig	scaffold10451_697_orig	0	0	32	ALT
CTGCGGAACATCTTCAGACCGAATAAACCGCATTCAAAAGAGAGCAACCACATATTGAAACGGA	64	901	scaffold1145	1	7567	0	3	7	7	172	174	scaffold24468_365_orig	scaffold25457_930_orig	0.0333333	1	29	ALT
CAGCTTTAAAACAAGTTTTGAGGTATTTGAAGGGAACTCTTACTCATAGTCTTGTCTATAAGTT	64	901	scaffold1145	1	14524	0	4	7	7	191	193	scaffold17432_80064_orig	scaffold18697_9934_orig	0.0136986	1	72	ALT
CTGCCATGAACTCTACCTCACATGAAGATAAAACAACGTTTTCTTGCTTTTGAGAACATCAAGA	64	901	scaffold1145	-1	14760	0	5	7	7	191	193	scaffold17432_80064_orig	scaffold18697_9934_orig	0.0144928	1	68	ALT
CTGCACATTATTTCCTATGTCGGTGGTTTTAAGCGTGGATATTAAATCATCTCTGGTGGGTCTC	64	901	scaffold1145	1	26423	0	6	7	7	183	197	scaffold1353_1782_orig	scaffold10451_697_orig	0	0	59	ALT
CTGCAACCATGTAAGTCTATAGGTCTTCCTCACCGAAAGTCATTGCCTCCAATAGGCACCAACG	64	901	scaffold1145	-1	26568	0	7	7	7	184	197	scaffold26629_2820_orig	scaffold10451_697_orig	0	0	54	ALT
CAGCATCCTCGGGATTATTCTTGACAGGTGCATACGCAAGCCATATATCCATCACCTACATGAA	64	903	scaffold1147	-1	2079	0	1	2	6	147	148	scaffold26361_413_flip	scaffold2019_9665_flip	0.030303	32	1	REF
CAGCATGTTTTTCTTGCAAGGTTTGTGTCTGATATGAGATAATTATTGTCACTGGGCCTATATT	64	903	scaffold1147	1	11290	0	2	2	6	147	148	scaffold26361_413_flip	scaffold2019_9665_flip	0.0377359	51	2	REF
CTGCAAGATACGTCACTCCAAGATTATCACAGTATATAACCGGTTGTGATGGGATAGAGAGATC	64	911	scaffold1157	1	23380	0	1	4	7	193	193	scaffold18697_9934_orig	scaffold18697_9934_orig	0.0144928	1	68	ALT
CAGCCTTCAATATATCAATCTAACAAGATCGGACATTTCTTTTGCTGTAAACAAGCTGTCCCAG	64	911	scaffold1157	-1	23850	0	2	4	7	183	183	scaffold1353_1782_orig	scaffold1353_1782_orig	0.0151515	1	65	ALT
CAGCACCATTAACAACAATCGTTTCTGATGATATAATGGATCCATCGTTGATAAAGTGTTGAAG	64	911	scaffold1157	1	26934	0	3	4	7	183	197	scaffold1353_1782_orig	scaffold10451_697_orig	0	0	42	ALT
CAGCCGCTTTTCTAACATTCTCTTCTCTGTTTTTTAATCCAAAAACAGAGCACTTCTATCAATA	64	911	scaffold1157	-1	27427	0	4	4	7	191	193	scaffold17432_80064_orig	scaffold18697_9934_orig	0.0232558	1	42	ALT
CAGCGAGGTGTTGGGAGAGAAGCTTGCGCTTGGAGGGGGAGAAGGAGACTGTAGCGGATATCTT	64	913	scaffold1159	-1	5458	0	1	1	7	182	197	scaffold30820_7707_orig	scaffold10451_697_orig	0	71	0	REF
CTGCCGAGGAAACAGCTGACCAAACTGTAGTGGTTGCACATGAAGTTGTCCAGGAAGCTGAAAA	60	923	scaffold1174	1	869	0	1	5	5	206	226	scaffold33917_37437_flip	scaffold981_23371_flip	0	79	0	REF
CTGCGAGTTTCGACTTATATGATACCTTAGATTGTAACATTTAACTATTATGTCGTAGAATTTT	64	923	scaffold1174	1	926	0	2	5	5	202	226	scaffold34208_136160_flip	scaffold981_23371_flip	0	37	0	REF
CAGCTTCCTGGACAACTTCATGTGCAACCACTACAGTTTGGTCAGCTGTTTCCTCGGCAGAAAA	60	923	scaffold1174	-1	928	0	3	5	5	206	208	scaffold33917_37437_flip	scaffold33917_93441_flip	0.0246914	79	2	REF
CTGCGAATAGCTCAACTCTCTCACCGACTCCTTTCCCACCAAGGATGACAGAAACAGAAGATCA	64	923	scaffold1174	-1	1207	0	4	5	5	202	226	scaffold34208_136160_flip	scaffold981_23371_flip	0	55	0	REF
CAGCATTGACATCTTGGACTGAGATGCTTGGAGTGCGAAGTCCTTCTCCTTAATACTCCACATC	64	923	scaffold1174	-1	4543	0	5	5	5	206	208	scaffold33917_37437_flip	scaffold33917_93441_flip	0.0125	79	1	REF
CAGCTCCTTTTTTAAAAAATAATAACACCTCCAGCTAAAATCGTACGCGCATCAAAAGCGCGTT	64	927	scaffold1180	1	2239	0	1	3	6	294	308	scaffold301_657_flip	scaffold3687_837_flip	0	0	38	ALT
CTGCGGCTGAGGAGATTGGCCATTGTGGTGGCGACAAAGATTAGGTAACTGACGCAGAAGCCAG	64	927	scaffold1180	-1	3727	0	2	3	6	294	308	scaffold301_657_flip	scaffold3687_837_flip	0	0	93	ALT
CAGCTAAGAGCGCTTTAGATTTGATTGCCTCCTTTCCCAATCAGACATTTGTCCTTGACGAGAC	64	927	scaffold1180	-1	5501	0	3	3	6	295	295	scaffold10727_170_flip	scaffold10727_170_flip	0.0120482	1	82	ALT
CAGCAATGATAATGGATAACCTTGACCCAGATCATTTAGGATACATCATGGTAAAAAAATTTGA	64	933	scaffold1186	-1	188	0	1	2	7	181	197	scaffold15276_5294_orig	scaffold10451_697_orig	0	0	54	ALT
CTGCAAGAAATCACCAACAAATATTAAATTTAAGGATTAAATTTATGTATTCAAGTTCAGTTTA	64	933	scaffold1186	1	2752	0	2	2	7	183	183	scaffold1353_1782_orig	scaffold1353_1782_orig	0	0	66	ALT
CTGCTAAAACTTGATAAAAGATTAGAATGTAATGTTGTCCCTTAAACATTAGGGTTTTTGATTC	64	934	scaffold1188	1	10039	0	1	75	5	131	198	scaffold3758_172569_flip	scaffold140_186762_flip	0	73	0	REF
CAGCGTCGTGCTCTCCATGTCGGCTGAAAAAAAAAAAAAAAAAAAAAAAAAAAAAAAAAAAAAA	26	934	scaffold1188	1	10172	0	2	75	5	131	226	scaffold3758_172569_flip	scaffold981_23371_flip	0	53	0	REF
CTGCGGCCTAAGTACTTAAAAAATTGGGTTTGACCCAATTTATCTTGGGTCAACCCGAATTTAC	64	934	scaffold1188	-1	10174	0	3	75	5	117	198	scaffold10043_430497_flip	scaffold140_186762_flip	0	31	0	REF
CAGCCGACATGGAGAGCACGACGCTGAAAAAAAAAAAAAAAAAAAAAAAAAAAAAAAAAAAAAA	26	934	scaffold1188	-1	10197	0	4	75	5	99	198	scaffold4634_65961_flip	scaffold140_186762_flip	0	70	0	REF
CTGCATACGCAAGTTGTCCGTCAAGGCTGTGGCGTCAAGGTGGTTTGGTTGTGAGTGAGGTCGA	64	934	scaffold1188	1	10213	0	5	75	5	131	198	scaffold3758_172569_flip	scaffold140_186762_flip	0	74	0	REF
CAGCCAGCATTGACCCCGCAGAAAAAAAAAAAAAAAAAAAAAAAAAAAAAAAAAAAAAAAAAAA	21	934	scaffold1188	-1	10215	0	6	75	5	131	198	scaffold3758_172569_flip	scaffold140_186762_flip	0	73	0	REF
CAGCTTTTTCTCTCAACCAGACTGGGCCGTCGACCTCACTCACAACCAAACCACCTTGACGCCA	64	934	scaffold1188	-1	10305	0	7	75	5	131	198	scaffold3758_172569_flip	scaffold140_186762_flip	0	74	0	REF
CTGCTAGGTAAAAGTGATAAAAGATAAGATATGATTGTTCAATCCCTTAAACATTAGGGGTTTA	64	934	scaffold1188	1	26289	0	8	75	5	131	198	scaffold3758_172569_flip	scaffold140_186762_flip	0	74	0	REF
CAGCCACCACATCAAAGCTTCATGAAACACTCAAGCTCGACCCCGTGGTCGACCCTAGGAGCCC	64	934	scaffold1188	-1	26495	0	9	75	5	131	198	scaffold3758_172569_flip	scaffold140_186762_flip	0	73	0	REF
CAGCGTCGAGTTGATTTCATCGACCTTGAGGCCGGCAGAAAAAAAAAAAAAAAAAAAAAAAAAA	38	934	scaffold1188	1	26496	0	10	75	5	196	196	scaffold31199_14341_flip	scaffold31199_14341_flip	0.025974	75	2	REF
CTGCCGGCCTCAAGGTCGATGAAATCAACTCGACGCTGAAAAAAAAAAAAAAAAAAAAAAAAAA	38	934	scaffold1188	-1	26533	0	11	75	5	131	198	scaffold3758_172569_flip	scaffold140_186762_flip	0	74	0	REF
CAGCGGCTACACGTCAAGAGAACAGCGACGGAAGCTTCTAGAATGGTGTTAACGGGGTTCAGTA	64	934	scaffold1188	1	34597	0	12	75	5	131	198	scaffold3758_172569_flip	scaffold140_186762_flip	0	68	0	REF
CTGCCGCCGTCAATTCGTGACTAACCCCTCACGACACCATCGCCATCTTCATCGATGACGTCAC	64	934	scaffold1188	-1	34740	0	13	75	5	93	198	scaffold34342_9588_flip	scaffold140_186762_flip	0	68	0	REF
CAGCACTTAACTGGTTGTCACGATCCCCTCCAGGTTCTTCCTTATGATTGTAAACTTGCTTATC	64	934	scaffold1188	1	41948	0	14	75	5	131	198	scaffold3758_172569_flip	scaffold140_186762_flip	0	74	0	REF
CTGCTAGGTAAGCCTTTGGATGATGAAAACCCTAGGAGAACAAGGAGTCTTCCTCCTTTGGATG	64	934	scaffold1188	-1	42107	0	15	75	5	131	198	scaffold3758_172569_flip	scaffold140_186762_flip	0	74	0	REF
CAGCTTGTATGCGATCGGGACAGCTACAACGAGCGGTGGTGGGGCAGAAAAAAAAAAAAAAAAA	47	934	scaffold1188	1	42204	0	16	75	5	167	198	scaffold2202_71479_flip	scaffold140_186762_flip	0.0117647	84	1	REF
CAGCAATCGTTACAGACCTCGTGCACTCCAGAGGTACACGGCGATGCTTATCCTTCATGCCACA	64	934	scaffold1188	1	42248	0	17	75	5	167	198	scaffold2202_71479_flip	scaffold140_186762_flip	0.0232558	84	2	REF
CTGCCCCACCACCGCTCGTTGTAGCTGTCCCGATCGCATACAAGCTGAAAAAAAAAAAAAAAAA	47	934	scaffold1188	-1	42250	0	18	75	5	167	198	scaffold2202_71479_flip	scaffold140_186762_flip	0.0117647	84	1	REF
CAGCAGAACATCAACACCAACAGAGTACATAGCGGACTCCTTCCGCGGATGAGACTGTGTGCAT	64	934	scaffold1188	1	42366	0	19	75	5	131	198	scaffold3758_172569_flip	scaffold140_186762_flip	0	69	0	REF
CTGCATCACATCGTCAATTACCTTTCTATGCAAGCCTCATGTGTTCTTGCCACTCTCTGTGGCA	64	934	scaffold1188	-1	42368	0	20	75	5	131	198	scaffold3758_172569_flip	scaffold140_186762_flip	0	74	0	REF
CAGCGGCTACACGTCAATAGAACGACGGTGGAAGCTTCTAGAACGGTATTAACATGGTTCAGTA	64	934	scaffold1188	1	42623	0	21	75	5	167	198	scaffold2202_71479_flip	scaffold140_186762_flip	0.0119048	83	1	REF
CTGCCCTCAGATCAGAATCCCTAATCTTGTTTCTACGCTACACTAGTTTGGTATCAGAGCCATC	64	934	scaffold1188	-1	42625	0	22	75	5	131	198	scaffold3758_172569_flip	scaffold140_186762_flip	0	65	0	REF
CTGCCGCCGCATTCTCTTCTCACCACCCCTGCCGCCGTCAATTCGTGACTACCCCCTCATGCCG	64	934	scaffold1188	-1	42794	0	23	75	5	131	198	scaffold3758_172569_flip	scaffold140_186762_flip	0	73	0	REF
CAGCCTAACCTTGAAGAATCTGCTGAAATATACTCATTACATCTAGAGCTTGCCGAACTGGAGG	64	934	scaffold1188	1	53626	0	24	75	5	167	198	scaffold2202_71479_flip	scaffold140_186762_flip	0.0119048	83	1	REF
CAGCCTCCAGTTCGGCAAGCTCTAGATGTAATGAGTATATTTCAGCAGATTCTTCAAGGTTAGG	64	934	scaffold1188	-1	53692	0	25	75	5	131	198	scaffold3758_172569_flip	scaffold140_186762_flip	0	74	0	REF
CAGCTCTCTTATAGGAACACCAATGTTGCCAATCTGCAGGACCAAGTCTATCCACAACGCCAGA	64	934	scaffold1188	-1	53860	0	26	75	5	196	197	scaffold31199_14341_flip	scaffold10043_210368_flip	0	71	0	REF
CAGCAAAGATGAAGTGGGAGAAGTGCACTTACTCTTGGTAGGGTTTTGTCTATTGTTGATACTA	64	934	scaffold1188	1	65058	0	27	75	5	131	198	scaffold3758_172569_flip	scaffold140_186762_flip	0	74	0	REF
CAGCTTGTATGTGATTGGGGTAGCTATAATGAGCGGCGGTGGGGCAGAAAAAAAAAAAAAAAAA	47	934	scaffold1188	1	65157	0	28	75	5	131	198	scaffold3758_172569_flip	scaffold140_186762_flip	0	74	0	REF
CTGCCCGTGAGTACGATTCGTGTTGTCCCACTTGTTGATAGTATCAACAATAGACAAAACCCTA	64	934	scaffold1188	-1	65159	0	29	75	5	131	198	scaffold3758_172569_flip	scaffold140_186762_flip	0	74	0	REF
CAGCCAATGGTGAGCCAACAAATTGGAATGCTTCAGATCCAGATCTAAGTGTTCTCGCCCCATC	64	934	scaffold1188	1	70312	0	30	75	5	93	226	scaffold34342_9588_flip	scaffold981_23371_flip	0	47	0	REF
CTGCGAAGTAGCCAGATTTGGAGTCATAATTACCACTCTTGTGGTGAAGCCAAATCCGAGTGTC	64	934	scaffold1188	1	70935	0	31	75	5	98	200	scaffold14710_12919_flip	scaffold19141_13641_flip	0	48	0	REF
CAGCTAGATATCTTCTGCAGAAAACAGAACAGCATGAACCATATTAAACAATTGATTGGATTAA	64	934	scaffold1188	-1	70937	0	32	75	5	131	226	scaffold3758_172569_flip	scaffold981_23371_flip	0	48	0	REF
CAGCAATGGAGATTTTCTTACCTGCTAGCAACCTTCTTCATGTTCTCACGCATGGAAAAGGATT	64	934	scaffold1188	-1	71327	0	33	75	5	99	198	scaffold4634_65961_flip	scaffold140_186762_flip	0	51	0	REF
CTGCTCAAAAGTAATGATAAAAGATAAGATGTTTATTTCCCTTAAACATTAGGGTTTTAATTCA	64	934	scaffold1188	1	74015	0	34	75	5	131	198	scaffold3758_172569_flip	scaffold140_186762_flip	0	64	0	REF
CAGCATAAATCTTAAAAAGTTGGGTTTGACCCAATTTATCTTGGGTCAACCCGGATTCATTTTT	64	934	scaffold1188	-1	74144	0	35	75	5	131	198	scaffold3758_172569_flip	scaffold140_186762_flip	0	60	0	REF
CTGCAGACCTGTGGTCATTATTCGATCTGTCACGGCTGAACCATGAACTTTCAGAGCATGAGAC	64	934	scaffold1188	1	79976	0	36	75	5	131	198	scaffold3758_172569_flip	scaffold140_186762_flip	0	74	0	REF
CAGCTCATCTAGATCACGCCACAAAATAGACTCGGCGTAATCGGAGTTCAGGTGAAGGAGTTAT	64	934	scaffold1188	1	80057	0	37	75	5	167	198	scaffold2202_71479_flip	scaffold140_186762_flip	0.0117647	84	1	REF
CTGCAAAGATTTTCCTAGTGGTCTCATGCTCTGAAAGTTCATGGTTCAGCCGTGACAGATCGAA	64	934	scaffold1188	-1	80059	0	38	75	5	167	167	scaffold2202_71479_flip	scaffold2202_71479_flip	0.0117647	84	1	REF
CAGCTTACAAGCCAGGTGATTCACCGCCTACCTGATCTGAAGCTACATGCACTCACTAGAGGAT	64	934	scaffold1188	1	80122	0	39	75	5	167	198	scaffold2202_71479_flip	scaffold140_186762_flip	0.0117647	84	1	REF
CTGCATAACTCCTTCACCTGAACTCCGATTACGCCGAGTCTATTTTGTGGCGTGATCTAGATGA	64	934	scaffold1188	-1	80124	0	40	75	5	167	167	scaffold2202_71479_flip	scaffold2202_71479_flip	0.0344828	84	3	REF
CTGCAAAATTCCTCAGGGTTTAAAAGTTATTCAACTTCTAAACCAGAAGATTCCCCGCTTGCCT	64	934	scaffold1188	1	80271	0	41	75	5	131	198	scaffold3758_172569_flip	scaffold140_186762_flip	0	65	0	REF
CAGCCAATCCAACTCCATGTGTACTCTTGGTATTCCAAGCATCCACCCCAATTTGGTTTGGTAC	64	934	scaffold1188	-1	80273	0	42	75	5	131	198	scaffold3758_172569_flip	scaffold140_186762_flip	0	74	0	REF
CTGCATAGTCTTTCCCATCGATTCAAGCCTGATACTTGATCCAAGGAGTACAACATCAAGGCTG	64	934	scaffold1188	-1	80507	0	43	75	5	131	198	scaffold3758_172569_flip	scaffold140_186762_flip	0	64	0	REF
CAGCATGGCATCAGAGATCAAGAGAACTCGGCCATGAGGTCCATTAAGCTTGCTTAATGGGCTG	64	934	scaffold1188	1	81122	0	44	75	5	167	167	scaffold2202_71479_flip	scaffold2202_71479_flip	0	30	0	REF
CAGCAACACAAGAAAAAAGATGGCGGATGAAGCAAAGAAACAAAGGCGGCGGCGATTAGGGTTT	64	934	scaffold1188	-1	81715	0	45	75	5	92	226	scaffold5913_214095_flip	scaffold981_23371_flip	0	30	0	REF
CTGCTTCAGTGGGTAAAATTGGTATTGAGGATTCTCCACATTGGTGCTTCTATAGGACAGATTA	64	934	scaffold1188	1	84397	0	46	75	5	197	226	scaffold10043_210368_flip	scaffold981_23371_flip	0	30	0	REF
CAGCTCCTTATGTACTCCTATAGCCTTTCCCAAGCTTCATAGAGGCTTTCATTTCCTCTTTGCT	64	934	scaffold1188	1	84906	0	47	75	5	131	198	scaffold3758_172569_flip	scaffold140_186762_flip	0	74	0	REF
CTGCCCTCATCATGGTGTTCCTATGGAGAATCTCTTGGGAATTTTCCATAGAGGAATTCTTGAA	64	934	scaffold1188	-1	84908	0	48	75	5	131	226	scaffold3758_172569_flip	scaffold981_23371_flip	0	43	0	REF
CAGCTCAATGGGGGAGTAATGTTCCCTCTATTTTGGTTTCAACTTGGGAGGACTGCAAGAAGGA	64	934	scaffold1188	-1	85098	0	49	75	5	167	198	scaffold2202_71479_flip	scaffold140_186762_flip	0.0232558	84	2	REF
CAGCCAAAATTTGCAGAGAGAAAAACCTTTGAACCTTTTGTGTTCTTTTCGAGATCAAAGCATC	64	934	scaffold1188	1	85676	0	50	75	5	131	226	scaffold3758_172569_flip	scaffold981_23371_flip	0	52	0	REF
CAGCAATGGTGCTGAAATCCCTCACGAATCTCCTGTAGAAGCCTGCAAGTTCCTAGGACTCGGC	64	934	scaffold1188	-1	86233	0	51	75	5	131	198	scaffold3758_172569_flip	scaffold140_186762_flip	0	50	0	REF
CTGCCACGTCTGAAGTGCCCTCACCAGAGCATACAACTCCTTGTCATAGTCGGATAGTTCATCG	64	934	scaffold1188	-1	86528	0	52	75	5	131	198	scaffold3758_172569_flip	scaffold140_186762_flip	0	50	0	REF
CAGCAATCACGGGAGTAGGAATTCCGGTCTGCATAGCTCTAAGATTAGGCTCATCAAACACCCC	64	934	scaffold1188	1	89139	0	53	75	5	167	198	scaffold2202_71479_flip	scaffold140_186762_flip	0.0117647	84	1	REF
CAGCTGGCTGTCCAAAACCTGGAGGTTGATGTTGAACTCCAATGCCATGAACACCTCCTTGTTG	64	934	scaffold1188	1	89214	0	54	75	5	131	198	scaffold3758_172569_flip	scaffold140_186762_flip	0	66	0	REF
CTGCTAGACCCATTGGGGTGTTTGATGAGCCTAATCTTAGAGCTATGCAGACCGGAATTCCTAC	64	934	scaffold1188	-1	89216	0	55	75	5	167	167	scaffold2202_71479_flip	scaffold2202_71479_flip	0.0119048	83	1	REF
CAGCTAAGAAGCCATCGAGGAGACCTTCTTGAGTGTGTTTTGGAAGTTGACGCATTTGAAAAGT	64	934	scaffold1188	-1	89437	0	56	75	5	167	198	scaffold2202_71479_flip	scaffold140_186762_flip	0.0123457	80	1	REF
CTGCTACTTGATAAAAAGATAAGATATCATAATGTGTCTCTAAACATTAGGGTTTTCTAAACAT	64	934	scaffold1188	1	96123	0	57	75	5	99	198	scaffold4634_65961_flip	scaffold140_186762_flip	0	66	0	REF
CAGCCGGCGTCGACCTTGCGGCTGACTAGAGGTCCTCGACGCCGTGGCCTAATTATCTAAAAAG	64	934	scaffold1188	-1	96297	0	58	75	5	131	198	scaffold3758_172569_flip	scaffold140_186762_flip	0	68	0	REF
CAGCATTTCATCGACCCGCGGTAGACTTTTCTCTCGACCATGGCGTAGCGCCACGACACAACAT	64	934	scaffold1188	1	97609	0	59	75	5	167	167	scaffold2202_71479_flip	scaffold2202_71479_flip	0.0117647	84	1	REF
CAGCATTTCCAGCGCCCACGTACGCAAATCTCGATCCACAGGCGTGTTTTCTCTCGACCACGGG	64	934	scaffold1188	1	97687	0	60	75	5	131	198	scaffold3758_172569_flip	scaffold140_186762_flip	0	73	0	REF
CTGCCCGCGGTCGAGGAATGTTGTGTCGTGGCGCTACGCCATGGTCGAGAGAAAAGTCTACCGC	64	934	scaffold1188	-1	97689	0	61	75	5	167	198	scaffold2202_71479_flip	scaffold140_186762_flip	0.0117647	84	1	REF
CAGCGTCGGGTTGGTTTGGTTGACCGTGAGGTCGACGGTTCGGTCTTGGTCGAGAAGATGTGTC	64	934	scaffold1188	-1	97887	0	62	75	5	93	226	scaffold34342_9588_flip	scaffold981_23371_flip	0	31	0	REF
CAGCCAGCGTCGACCTCACGGCCGACTAGGAGACCTCAACACCGCGGCCTAAGTATCTAAAAAA	64	934	scaffold1188	1	97911	0	63	75	5	93	200	scaffold34342_9588_flip	scaffold19141_13641_flip	0	31	0	REF
CAGCTACAAAGCCATGGAGGAGAACTCCTTGAGGGTGTTTTAGAGGTTGACGCATTTGAAAAGT	64	934	scaffold1188	1	99188	0	64	75	5	131	198	scaffold3758_172569_flip	scaffold140_186762_flip	0	73	0	REF
CAGCTGGTTGTCCCAAACTCGGAGGTGGAGGCTGAACTCCAATGCCATGAACACCTCCTTGCTG	64	934	scaffold1188	-1	99455	0	65	75	5	131	198	scaffold3758_172569_flip	scaffold140_186762_flip	0	72	0	REF
CAGCCAACAACTTTGAGGTTAAATCAAGCCTCATCAACATGGCGCATAACCAAAGGTACAATAG	64	934	scaffold1188	1	99528	0	66	75	5	131	198	scaffold3758_172569_flip	scaffold140_186762_flip	0	74	0	REF
CTGCAATCACGAGAGTAGGGATTCCGGTCTTCATGGCCCTGAGATTAGGCTCATCAAACGCCCC	64	934	scaffold1188	-1	99530	0	67	75	5	131	198	scaffold3758_172569_flip	scaffold140_186762_flip	0	74	0	REF
CTGCTTTGTTCCCAAGAGAAAAGTGAAAACAAAATCATCTTAATTGCATCCTCCGGTACTCCAT	64	934	scaffold1188	-1	99723	0	68	75	5	131	198	scaffold3758_172569_flip	scaffold140_186762_flip	0	74	0	REF
CAGCATTCTTACAGATCAAAGAGGCTCTTGTGAGTGCACCAATAGTCCAAGCACCGGATTGGGA	64	934	scaffold1188	1	105421	0	69	75	5	167	167	scaffold2202_71479_flip	scaffold2202_71479_flip	0.0117647	84	1	REF
CAGCTTCTTATCCTTCATGTGCCCCAAAACTGCTCCAACTGCATAATCACTTGCATCGCACATG	64	934	scaffold1188	-1	105563	0	70	75	5	167	198	scaffold2202_71479_flip	scaffold140_186762_flip	0.0117647	84	1	REF
CAGCCCAACGTCCATGCCGAGAGATTCTACGGATGCGTCCCAGGTCGACCGCAGAAAAAAAAAA	54	934	scaffold1188	1	107702	0	71	75	5	131	198	scaffold3758_172569_flip	scaffold140_186762_flip	0	74	0	REF
CTGCGGTCGACCTGGGACGCATCCGTAGAATCTCTCGGCATGGACGTTGGGCTGAAAAAAAAAA	54	934	scaffold1188	-1	107755	0	72	75	5	131	198	scaffold3758_172569_flip	scaffold140_186762_flip	0	74	0	REF
CTGCATGATATACCTCTGTTTTTACCGGTTTTTCATGCATGTTTTGGTTCATTTTCATCACTTA	64	934	scaffold1188	1	110990	0	73	75	5	131	226	scaffold3758_172569_flip	scaffold981_23371_flip	0	39	0	REF
CAGCTTCCACGCTATTTTGCTTCCTTTTTCTCCCTTTCTTTGATCCAAATCCACCTCTTGATTA	64	934	scaffold1188	-1	111268	0	74	75	5	93	226	scaffold34342_9588_flip	scaffold981_23371_flip	0	43	0	REF
CAGCCCAGTCGAGTCGTTTCTTTTCGCTGTGTTTTCACACAATGTCTTCTTCATCCTTCATCTC	64	934	scaffold1188	1	133724	0	75	75	5	93	226	scaffold34342_9588_flip	scaffold981_23371_flip	0	31	0	REF
CAGCTCTAAACCCTAGAATCCCAGACATCGATAGCTACTTTTTTTTTACTTTTAGGAGGTGTCA	64	935	scaffold1189	1	884	0	1	4	6	130	144	scaffold8120_51478_flip	scaffold16685_27758_flip	0	0	84	ALT
CAGCAAAAGGTGAAGCATCTCAACGCCGGCTATGGCTACTCCGACAATAACCAAATGATTCCCA	64	935	scaffold1189	-1	1288	0	2	4	6	129	144	scaffold15081_446_flip	scaffold16685_27758_flip	0	0	94	ALT
CAGCCATATTCTTTGTGGTTTCATGTAAAGTTAGGTATTCTCATATGCTAGGGTTACAGATCAT	64	935	scaffold1189	1	3487	0	3	4	6	129	148	scaffold15081_446_flip	scaffold2019_9665_flip	0	0	33	ALT
CAGCCACCGCCTCCTCCTCCACCTCCTCCTCCTCCTCCTCCATTCTCGCAGACGCCGGAGGAAA	64	935	scaffold1189	-1	11174	0	4	4	6	129	144	scaffold15081_446_flip	scaffold16685_27758_flip	0	0	64	ALT
CAGCAAGGCTTACCAACAAAAGAACATTATTCTTGGGTTCAGGAGGTTTTGCGAAGGAAATCAA	64	936	scaffold1190	1	11105	0	1	5	7	184	197	scaffold26629_2820_orig	scaffold10451_697_orig	0	50	0	REF
CTGCAATTGGTGAATCACAGGTTGTAAAACAGCATCAGATGAATATCCTTCCTGAATACGCTTC	64	936	scaffold1190	-1	11107	0	2	5	7	184	197	scaffold26629_2820_orig	scaffold10451_697_orig	0	73	0	REF
CTGCGTGCTCAGCATCGAATGAAACAATTGGCGGATGAACATCGCACTGACAGACTTTTATCCA	64	936	scaffold1190	1	11984	0	3	5	7	184	197	scaffold26629_2820_orig	scaffold10451_697_orig	0	49	0	REF
CTGCAGGAAGTTCCAACTTATAAGCAACCTTTCCAATTTTGTCTATGATCTTATATGGGCCAAA	64	936	scaffold1190	-1	12197	0	4	5	7	184	197	scaffold26629_2820_orig	scaffold10451_697_orig	0	58	0	REF
CTGCAACGAACTCAGCTTCTGTTGTTGATAGAGTCACCACAGGTTGCTTCTTTGACGTCCATGC	64	936	scaffold1190	1	31580	0	5	5	7	184	197	scaffold26629_2820_orig	scaffold10451_697_orig	0	38	0	REF
CAGCCTCCGCCTGTAATTTTTGCCGCCATTTAAATTTTTCACCGGAGCCTCGACTAAAATATCA	64	937	scaffold1191	1	492	0	1	2	5	423	423	scaffold11053_122_orig	scaffold11053_122_orig	0.0253165	2	77	ALT
CAGCGTATTATTGGTTCGAACCCGACTTCAGTTCTTCATTCTAAAAGACTAAAACCCTACAGAT	64	937	scaffold1191	-1	873	0	2	2	5	422	422	scaffold8100_174_orig	scaffold8100_174_orig	0.0135135	1	73	ALT
CAGCCTCCGCCTGTAATTTTTGCCGCCATTTAAATTTTTCACCGGAGCCTCAACTAAAATATCA	64	938	scaffold1192	1	481	0	1	2	5	422	422	scaffold8100_174_orig	scaffold8100_174_orig	0.0119048	83	1	REF
CAGCGTATTATTGGTTCGAACCCGACTTCAATTCTTCATTCTAAAAGACTAAAACCCTACAGAT	64	938	scaffold1192	-1	862	0	2	2	5	422	422	scaffold8100_174_orig	scaffold8100_174_orig	0.0113636	87	1	REF
CAGCGTGATCAGTATGGACAATGACTTTAGACCCAACTAGATAGGATCTAAACTTCTCAAAGGT	64	939	scaffold1193	-1	554	0	1	1	6	91	104	scaffold15526_115117_flip	scaffold34312_43635_flip	0.0273973	71	2	REF
CAGCAATCAAATGAAAACATATGCAGTACTTCACGGATTTCAGCAACAACACTAAAACCTACAG	64	943	scaffold1197	1	420	0	1	5	1	214	215	scaffold19931_252_flip	scaffold1197_2572_flip	0.0131579	75	1	REF
CAGCCAAACGAATATGGTTTCTTCAACCCTAAATTGCTCATTTCATCTGTCTTTAAAGCCGGTA	64	943	scaffold1197	-1	985	0	2	5	1	214	239	scaffold19931_252_flip	scaffold359_2950_flip	0	67	0	REF
CAGCAGAATCACTTTCCAAGCAGAAACTGACCTCACGGATTCTTCAGGTTTGATCTTAATCCAG	64	943	scaffold1197	1	1731	0	3	5	1	191	239	scaffold8103_1986_orig	scaffold359_2950_flip	0	31	0	REF
CAGCAGTATTGGTAGGATCTTAGGTGAGTTTTAGTCTCTGAGCTTCCACTATCTCTGTCTTTTT	64	943	scaffold1197	1	2050	0	4	5	1	214	215	scaffold19931_252_flip	scaffold1197_2572_flip	0.0113636	87	1	REF
CAGCAATTGGGTATCCACCGTTACAACCTTGACCACAGAGGAATCCACAACATGCTAAGAGATC	64	943	scaffold1197	-1	2539	0	5	5	1	213	213	C1470176_2762_flip	C1470176_2762_flip	0.00990099	1	100	ALT
CAGCGTCGGAGATTACCCTGACGGAACTAATCTTTCCATCGATGCCTGTTTGGTCTTAACCACT	64	948	scaffold1206	1	40476	0	1	1	7	184	197	scaffold26629_2820_orig	scaffold10451_697_orig	0	36	0	REF
CTGCATAACTTCATACTGTTGGGGACTTTCACCTGCATCTTGTATGACAGGAGAAGCTAGATTA	64	951	scaffold1211	-1	2242	0	1	3	1	1	1	scaffold26999_425_orig	scaffold26999_425_orig	0.0147059	1	67	ALT
CAGCGCATCTTATCTCCACTGCCCAGGGTCAACCTGATCCTACGAGTACTCAAACTGTGTCTGT	64	951	scaffold1211	1	2334	0	2	3	1	1	1	scaffold26999_425_orig	scaffold26999_425_orig	0.0277778	2	70	ALT
CAGCCAAAAATTCAGGATCTATGTCATCTACTGCAGGTGGTTGATAAGTTGGAGGCTGGACGGA	64	951	scaffold1211	-1	2756	0	3	3	1	1	1	scaffold26999_425_orig	scaffold26999_425_orig	0.0144928	1	68	ALT
CAGCCACACTATGCAATGATGCCTCACCAGTAAAACAAAAGTTAAGAGAGATTTGGGACATATT	64	955	scaffold1215	1	6311	0	1	1	6	168	199	scaffold14130_4687_flip	C1424186_1199_flip	0	0	62	ALT
CTGCCTATAGATACTGTTAGAGAGGCAATTGACATCAAACTTTCTGCAATGGACAATCATATAT	64	958	scaffold1218	1	2703	0	1	2	1	78	78	scaffold27820_306_orig	scaffold27820_306_orig	0.037037	2	52	ALT
CAGCCTCTCTAATTTCCTCTACTTTAAGCTCTTTAATCAATATATGATTGTCCATTGCAGAAAG	64	958	scaffold1218	-1	2805	0	2	2	1	78	78	scaffold27820_306_orig	scaffold27820_306_orig	0.0363636	2	53	ALT
CTGCCTATAGATACTGTTAGAGAGGCAATTGACATCAAACTTTCTGCAATGAACAATCATATAT	64	959	scaffold1219	1	2666	0	1	2	1	75	76	scaffold16908_113_orig	scaffold16908_261_orig	0.0222222	88	2	REF
CAGCCTCTCTAATTTCCTCTACTGTAAGCTCTTTAATCAATATATGATTGTTCATTGCAGAAAG	64	959	scaffold1219	-1	2768	0	2	2	1	75	76	scaffold16908_113_orig	scaffold16908_261_orig	0.0104167	95	1	REF
CAGCCTGGAATGTCTTCAACTCACAACTTTGTTTTTACAAAGAAACAATATAACATTGGGTAAT	64	966	scaffold1227	1	3232	0	1	2	4	188	190	scaffold3537_242_flip	scaffold16695_4188_flip	0	0	66	ALT
CAGCGCCATAGAGAAATCCTAGAGAGGTTTAAGAACAATGTATTTTTCAGATTTTGCAGAGGAG	64	966	scaffold1227	-1	3909	0	2	2	4	188	190	scaffold3537_242_flip	scaffold16695_4188_flip	0	0	53	ALT
CTGCATAGTCTATCAAACTCGTCCAAGTGATCTAGTGGATCTTCAGCAGGTAAACCATGGAATT	64	969	scaffold1232	-1	641	0	1	1	2	47	104	scaffold1861_27744_flip	scaffold34249_5033_flip	0	0	83	ALT
CAGCTGTCAGAAAAAGGTTCTCATTATGAAAGCAGAAAGGGACAAACAACTCGGACTTAAAAAT	64	975	scaffold1239	1	2382	0	1	1	6	130	142	scaffold8120_51478_flip	scaffold4772_4406_flip	0.0243902	1	40	ALT
CTGCTCAGCTACTTCCTCCACCAACAACTCACTTTACCATTGATCAGCCTCAGGGACACACATT	64	976	scaffold1240	-1	1594	0	1	1	6	204	216	C1424670_496_flip	C1366840_569_flip	0	0	59	ALT
CTGCAAAAATGAGTCCTAAGATATGTCTAAAAAGTGGTAAAATGGACACCTATTAACTCTCACA	64	977	scaffold1241	1	9695	0	1	80	5	131	198	scaffold3758_172569_flip	scaffold140_186762_flip	0	74	0	REF
CTGCTATATTCACAGAGATATGGTAGACATGGCATTCGAAAGGATAAGGTACTTTCCATTGTTT	64	977	scaffold1241	-1	9878	0	2	80	5	131	198	scaffold3758_172569_flip	scaffold140_186762_flip	0	74	0	REF
CAGCCAAAACTTTCAAGGTCAAGTAAAGTCTTATCAACATGGCACAAAACCAGCGATACAATGG	64	977	scaffold1241	1	13726	0	3	80	5	167	167	scaffold2202_71479_flip	scaffold2202_71479_flip	0.0117647	84	1	REF
CTGCTCAATGCGAGAGGAATGTCTCCTCTAATTTGGTGTCAACTTGGGAGGATTGCAAAAAGGA	64	977	scaffold1241	1	13916	0	4	80	5	93	198	scaffold34342_9588_flip	scaffold140_186762_flip	0	65	0	REF
CAGCCTTGTTCCCAAGAGAAAAAGGAAACAATCATTTTTATGGAGTCTTCCGGCACTCTGTTCA	64	977	scaffold1241	-1	13918	0	5	80	5	131	198	scaffold3758_172569_flip	scaffold140_186762_flip	0	74	0	REF
CTGCATTTTGATTAGCAAAACAACCATAGCTTGCCGTGTCTAGAGCACGCTGGTATTGTTCAAG	64	977	scaffold1241	-1	14227	0	6	80	5	198	198	scaffold140_186762_flip	scaffold140_186762_flip	0.0128205	77	1	REF
CTGCGGTATTTACAAGGGATGAATGGAGTTGGTACCTTATTGGAGACTATGGAGGCGTTTTGCA	64	977	scaffold1241	1	19104	0	7	80	5	131	198	scaffold3758_172569_flip	scaffold140_186762_flip	0	74	0	REF
CAGCATGACTTGTTTAGTTGTGTTCTTGGATTTTCCTTCAAGCTTCTATTACACATGGGACCGT	64	977	scaffold1241	-1	19106	0	8	80	5	99	198	scaffold4634_65961_flip	scaffold140_186762_flip	0	68	0	REF
CTGCATATGATGAGCCATACTCGAGCACTTTACTCGATCTGCCAATGGTCGAGTCAGTGCAAAA	64	977	scaffold1241	-1	19224	0	9	80	5	131	198	scaffold3758_172569_flip	scaffold140_186762_flip	0	74	0	REF
CAGCATGACCTTGCTGAACTGGAGGCTGAAAAAAAAAAAAAAAAAAAAAAAAAAAAAAAAAAAA	28	977	scaffold1241	1	21078	0	10	80	5	131	198	scaffold3758_172569_flip	scaffold140_186762_flip	0	71	0	REF
CTGCTGATGACACCCTGGTGGTATGGCTGGGGTAGACTGCTGTTGGTAAGCACCCTGAGGTCTA	64	977	scaffold1241	1	21115	0	11	80	5	198	198	scaffold140_186762_flip	scaffold140_186762_flip	0.0117647	84	1	REF
CAGCACAACAAGCCTTATGCTCCTAGACCTCAGGGTGCTTACCAACAGCAGTCTACCCCAGCCA	64	977	scaffold1241	-1	21201	0	12	80	5	167	198	scaffold2202_71479_flip	scaffold140_186762_flip	0.0232558	84	2	REF
CTGCTCATACCTCTTGTTTCCAATCAGACCTCTAAGCAACCTTGCAATCTCCTTAATAGCTTTA	64	977	scaffold1241	1	30090	0	13	80	5	131	198	scaffold3758_172569_flip	scaffold140_186762_flip	0	74	0	REF
CTGCCCGGCAAACCCGAGTTAAATCCTAAGGATTATTGCAATGTTATCTCGACTGAGGAAGATA	64	977	scaffold1241	-1	30221	0	14	80	5	131	198	scaffold3758_172569_flip	scaffold140_186762_flip	0	74	0	REF
CAGCCAGGGTCTAGCCGGTGATGACTTGGGATTGGTCGGTTTCGCTCTCGATCCGGCCGGTCGC	64	977	scaffold1241	1	32880	0	15	80	5	167	167	scaffold2202_71479_flip	scaffold2202_71479_flip	0.0235294	83	2	REF
CAGCTCAGACTGGCCAAGAGCAAGACATGAACGGCTGATCACAATTCAAGACCGGTCTAGCACC	64	977	scaffold1241	-1	33115	0	16	80	5	131	198	scaffold3758_172569_flip	scaffold140_186762_flip	0	72	0	REF
CAGCATCGTTTGCAGTGGATCTGTATTCAAAGATCTGGATAGATAGCTCTATAAGGCGAATTGA	64	977	scaffold1241	1	34362	0	17	80	5	98	225	scaffold14710_12919_flip	scaffold6598_8093_flip	0	30	0	REF
CTGCACCATAACCCTCCCTGTTTGAATATATTCATCCTCGAATCAAGCAGGGGTCTTCTCCGCA	64	977	scaffold1241	1	35097	0	18	80	5	131	198	scaffold3758_172569_flip	scaffold140_186762_flip	0	74	0	REF
CTGCATTCCAGGTGAAGCTCCTTCTTGCATTGTAGACAACCTGACACTCGCTAGGTAGTCTCCA	64	977	scaffold1241	1	35229	0	19	80	5	131	198	scaffold3758_172569_flip	scaffold140_186762_flip	0	74	0	REF
CAGCAACGAGAGTTTGCATCGAAGACCTGCACATGTACAAGAACGAAGAGCCGCCAGAAAATCA	64	977	scaffold1241	-1	35231	0	20	80	5	131	198	scaffold3758_172569_flip	scaffold140_186762_flip	0	74	0	REF
CAGCTCGTTTCTCACAAATAACAGACCATACGACTGCTCCAAGATGTGTTAGATGAAGGGTTTT	64	977	scaffold1241	1	35355	0	21	80	5	99	198	scaffold4634_65961_flip	scaffold140_186762_flip	0	30	0	REF
CAGCTCCCGTTGACTCTCCTAAGTTTCTATAGCTTTATGAAACCATAAAAGACCCAAGAATAAC	64	977	scaffold1241	1	35500	0	22	80	5	93	230	scaffold34342_9588_flip	scaffold21492_91138_flip	0	35	0	REF
CTGCAAGTTACACCCTATCTTCTGGAATGGGTGAGGCTGGTTCCAAACGTTGATTCCTTCCGAG	64	977	scaffold1241	-1	35502	0	23	80	5	131	198	scaffold3758_172569_flip	scaffold140_186762_flip	0	74	0	REF
CAGCTGAACGTTTTTGAAGAGCTTCTTTTGAGTCCGGCTCCTAAGGTTGTGGCTGGTGCGTTTT	64	977	scaffold1241	1	35823	0	24	80	5	131	198	scaffold3758_172569_flip	scaffold140_186762_flip	0	70	0	REF
CAGCACTTCTCACTGCTGTGAGAGGGGCACTACACGAAAGACCTAGGTTTTTGCAGGCTGAAAA	60	977	scaffold1241	1	36090	0	25	80	5	167	198	scaffold2202_71479_flip	scaffold140_186762_flip	0.0232558	84	2	REF
CTGCACATTCCACATCACCCACTATAGTCGCCTGCCATGGAGACAAGTCTTGTTGTGCAGATCT	64	977	scaffold1241	-1	36092	0	26	80	5	198	198	scaffold140_186762_flip	scaffold140_186762_flip	0.0136986	72	1	REF
CTGCAGGGAGAACTTGCGATGTCCGTTTCGCAAGCTCGTTGATCTCGTCAAAAGTAGTGACTCA	64	977	scaffold1241	1	36147	0	27	80	5	131	198	scaffold3758_172569_flip	scaffold140_186762_flip	0	69	0	REF
CTGCACCAGCTTGGTATCAGAGCCATGAGGCTGACTTCTACTGCTCGGTCTTCGATCTGTTGCC	64	977	scaffold1241	-1	36372	0	28	80	5	98	198	scaffold14710_12919_flip	scaffold140_186762_flip	0	63	0	REF
CTGCAAACGGTACTGCGCTGAAAAAAAAAAAAAAAAAAAAAAAAAAAAAAAAAAAAAAAAAAAA	20	977	scaffold1241	-1	36389	0	29	80	5	98	200	scaffold14710_12919_flip	scaffold19141_13641_flip	0	40	0	REF
CAGCACTTCTCACGGCTGTGAGAGGGGCACTACATGATAGACCTAGGTTTCTGCAGGCTGTAAA	64	977	scaffold1241	1	38082	0	30	80	5	167	198	scaffold2202_71479_flip	scaffold140_186762_flip	0.0119048	83	1	REF
CTGCCAAAGTTATCTTCTCCAAAGGTCGGCTGGAAAACAAAAGGAGGTAACCCTAATATCATCT	64	977	scaffold1241	-1	38302	0	31	80	5	131	198	scaffold3758_172569_flip	scaffold140_186762_flip	0	71	0	REF
CTGCACTAGAATCCTCTCTGTTTGAATAGATTCATCCTCGAATCAAGCAGGGGTCTTTTCCGCA	64	977	scaffold1241	1	39102	0	32	80	5	167	167	scaffold2202_71479_flip	scaffold2202_71479_flip	0.016129	61	1	REF
CAGCTCCCATTGACTCTCCTGAGGTTCTATGGCTTGCTAAAACCATAAAAGACCCAACAATAAC	64	977	scaffold1241	1	39474	0	33	80	5	131	198	scaffold3758_172569_flip	scaffold140_186762_flip	0	71	0	REF
CTGCATGTTACACCCTATCTTCTGGAATGGGTGAAGCTGGTTCCAAACGTTGATTCCTTCCGAG	64	977	scaffold1241	-1	39476	0	34	80	5	131	226	scaffold3758_172569_flip	scaffold981_23371_flip	0	67	0	REF
CTGCACTCCAACCTATTCCTTCTCACTCCTTGAACCTCACTGTGTTGTGATACACTCCTTCGAC	64	977	scaffold1241	1	39863	0	35	80	5	131	198	scaffold3758_172569_flip	scaffold140_186762_flip	0	74	0	REF
CAGCTGAAACGCACCAGCCACAACCTAAGGAGCCGGACTCAAAAGAAGCTCTTCAAAAATGTTC	64	977	scaffold1241	-1	39865	0	36	80	5	99	198	scaffold4634_65961_flip	scaffold140_186762_flip	0	69	0	REF
CTGCACATTCCACATCACCCACTATAGTCGCCAGCCATGGAGACAAGTCTTGTGGTGCAGATCT	64	977	scaffold1241	-1	40066	0	37	80	5	131	198	scaffold3758_172569_flip	scaffold140_186762_flip	0	74	0	REF
CTGCAGAGAGAACTTGCGATGTCCATTTCGCAAGCTTGTTGATCTCGTCAAAAGTAGCGACTCG	64	977	scaffold1241	1	40121	0	38	80	5	131	198	scaffold3758_172569_flip	scaffold140_186762_flip	0	70	0	REF
CAGCCTGCAGAAACCTAGATCTATCGTATAGTGCCCCTTTTATAGCCGTGAGAAGTGCTGAAAA	60	977	scaffold1241	-1	40123	0	39	80	5	167	198	scaffold2202_71479_flip	scaffold140_186762_flip	0.0232558	84	2	REF
CTGCACCAGCCTTGTATCAGAGCCACGAGGCTGACTTCTACTGCTCGGTCTCTGATCTGTTGCC	64	977	scaffold1241	-1	40346	0	40	80	5	131	198	scaffold3758_172569_flip	scaffold140_186762_flip	0	71	0	REF
CTGCAAAGCCTATCAAACTCGTCCAAGTGGTCTAAAGGGTCCTCCATTGGCAACCCATGGAATT	64	977	scaffold1241	1	46067	0	41	80	5	198	198	scaffold140_186762_flip	scaffold140_186762_flip	0.0121951	81	1	REF
CAGCTGGGCCTCGTCTGAGGAGGCCACAATACATTAAAGCAGGTAATGCCCCCAACACTCACAC	64	977	scaffold1241	-1	46280	0	42	80	5	198	198	scaffold140_186762_flip	scaffold140_186762_flip	0.0120482	82	1	REF
CAGCGACTTCACAAGCTGAAAAAAAAAAAAAAAAAAAAAAAAAAAAAAAAAAAAAAAAAAAAAA	18	977	scaffold1241	-1	46298	0	43	80	5	99	230	scaffold4634_65961_flip	scaffold21492_91138_flip	0	37	0	REF
CTGCACCAGTTCCCTCCGAGTCAGAGAGATTCAACCCCTAATCAAAAACGGTGCACGGGTCGGG	64	977	scaffold1241	1	49350	0	44	80	5	167	168	scaffold2202_71479_flip	scaffold10133_6443_flip	0	84	0	REF
CTGCCAGAATAGGAAGAGAAGACCGGTCTGTTAGGACCGAGGACGTGAGCATTGGTGAGGATGA	64	977	scaffold1241	-1	49523	0	45	80	5	131	198	scaffold3758_172569_flip	scaffold140_186762_flip	0	74	0	REF
CAGCGTATTGGGTCGACGATGCATGTACCTTCCTCGCCTTTGATCTCGAGACCCCGCATGAAAC	64	977	scaffold1241	1	49874	0	46	80	5	131	198	scaffold3758_172569_flip	scaffold140_186762_flip	0	73	0	REF
CAGCAAGGAGAACCGTCTCTCTACTTCAAACCATCTTGAGTTTGGTCCACACCTACTTCGTCGA	64	977	scaffold1241	1	49996	0	47	80	5	131	198	scaffold3758_172569_flip	scaffold140_186762_flip	0	72	0	REF
CTGCTTAGGAGGCCAATGCCCGGGCGGCTGTCCTTGAGAAGCCCAACTCAAAGGGAAGAGAGTT	64	977	scaffold1241	-1	49998	0	48	80	5	131	198	scaffold3758_172569_flip	scaffold140_186762_flip	0	74	0	REF
CAGCTAGTGGGTCTCCACAACTTTCATCACATTGCTCCGACGGTTTTGCTAGGGTTCCAAACCC	64	977	scaffold1241	1	50219	0	49	80	5	98	198	scaffold14710_12919_flip	scaffold140_186762_flip	0	57	0	REF
CTGCACATGATGTCACTTTCGCCAAGGAGGTCCCAATTCTTCTTCGCCCATGGCAAGGAGACTA	64	977	scaffold1241	-1	50221	0	50	80	5	98	198	scaffold14710_12919_flip	scaffold140_186762_flip	0	66	0	REF
CAGCTACGATGATTGTCTTCTTCACGCGACTCATGACGAATCACGAGCTTTTGATCTCCTAGGG	64	977	scaffold1241	1	50538	0	51	80	5	131	226	scaffold3758_172569_flip	scaffold981_23371_flip	0	30	0	REF
CTGCCTTTTAGGTGATGCTCGCCAAGTCGTTGGAGTCGCGATCATGGAAGCTTGCCGCCAAGTG	64	977	scaffold1241	-1	50540	0	52	80	5	98	198	scaffold14710_12919_flip	scaffold140_186762_flip	0	56	0	REF
CTGCGCCTAATAATGACAAGACCGTGACCGACATCAATGCTGTGACAAGGAACCGTCACCATTC	64	977	scaffold1241	-1	50724	0	53	80	5	83	198	scaffold14935_14063_flip	scaffold140_186762_flip	0	36	0	REF
CTGCTTTAAAACTTAGTTGGGTAGCTTATCTGATGGAAGAACTCAATATTAAATCTTCCTCTCA	64	977	scaffold1241	1	62949	0	54	80	5	131	198	scaffold3758_172569_flip	scaffold140_186762_flip	0	73	0	REF
CTGCACCAACTGGCGAATAAAGTGATATTTAAGAGCAACATGCTTCATCCAGGAGTGAAAAACA	64	977	scaffold1241	-1	63127	0	55	80	5	99	198	scaffold4634_65961_flip	scaffold140_186762_flip	0	70	0	REF
CTGCGGGCTGGGTGGTGCTCGTCACAGTTCTGAGCAGTGAGGAGTGATGCTAGTCCACAAGGGC	64	977	scaffold1241	1	66111	0	56	80	5	131	198	scaffold3758_172569_flip	scaffold140_186762_flip	0	62	0	REF
CAGCACACAAAAAGTTGAATTTCGTGAGAGATCCGGATACATAGGAAATCTCAAAGAGATCTAT	64	977	scaffold1241	1	66435	0	57	80	5	93	198	scaffold34342_9588_flip	scaffold140_186762_flip	0	31	0	REF
CTGCGCTACATCATCTAGTATCAGAGCCAGGTTGACCGAGTTCTACTGCTCGATCAGATCCAAT	64	977	scaffold1241	-1	66437	0	58	80	5	93	226	scaffold34342_9588_flip	scaffold981_23371_flip	0	58	0	REF
CTGCACTAATCTCTTACCACTTGGAAGTGTTTTTTTTTGTCTTTTATGGTTTTAGCAAGCCAAA	64	977	scaffold1241	1	67060	0	59	80	5	131	198	scaffold3758_172569_flip	scaffold140_186762_flip	0	70	0	REF
CTGCACCAATTCCAGCCTAGCATGGTCTGCACATGTTGGAGCTAGGGTGTAGACTTGGTTACAA	64	977	scaffold1241	-1	67276	0	60	80	5	99	198	scaffold4634_65961_flip	scaffold140_186762_flip	0	70	0	REF
CAGCAGACCGATCTTCTTCTCATTCAATGCTCACGACGTTGAAGGCTTTGTCTTTACCCTCCTC	64	977	scaffold1241	1	72020	0	61	80	5	131	198	scaffold3758_172569_flip	scaffold140_186762_flip	0	74	0	REF
CAGCTTGCAACCAACAGACCTTGTCTTCTCCTGGTCGCGTCCTCCTCTTCACTTTGCCGTCTGA	64	977	scaffold1241	1	72104	0	62	80	5	99	198	scaffold4634_65961_flip	scaffold140_186762_flip	0	68	0	REF
CTGCTCAAGGACGTGAACGTGGAGAGGAGGGTAAAGACAAAGCCTTCAACGTCGTGAGCATTGA	64	977	scaffold1241	-1	72106	0	63	80	5	131	198	scaffold3758_172569_flip	scaffold140_186762_flip	0	74	0	REF
CTGCGTGATGATGTACAACTTGGGATGAAGCTCACATGACACTCTTAGCTCAGCCAACACGTCC	64	977	scaffold1241	1	72444	0	64	80	5	167	198	scaffold2202_71479_flip	scaffold140_186762_flip	0.0232558	84	2	REF
CAGCTGAATCATCAAAGTGAACATGAGGTAACTCCTAAAGCATTGATATTTGTCTATGCTGAAA	64	977	scaffold1241	-1	72446	0	65	80	5	131	198	scaffold3758_172569_flip	scaffold140_186762_flip	0	74	0	REF
CAGCTGTTTACTGCAAGGAAGATAGGGGGATTCAAGCCACCGATCCAACCCATACCACTGCTCG	64	977	scaffold1241	-1	72611	0	66	80	5	131	198	scaffold3758_172569_flip	scaffold140_186762_flip	0	74	0	REF
CTGCAGTACCAACAAACGACAGAGGTGACGGTGAGGCAGAAAAAAAAAAAAAAAAAAAAAAAAA	39	977	scaffold1241	1	73200	0	67	80	5	98	198	scaffold14710_12919_flip	scaffold140_186762_flip	0	65	0	REF
CAGCTACCGATGCAGATCTTGTGTACTCCAGAGGTACACATTGAGTCTTGTCTTTCAAGCCACA	64	977	scaffold1241	1	73236	0	68	80	5	167	198	scaffold2202_71479_flip	scaffold140_186762_flip	0.0117647	84	1	REF
CTGCCTCACCGTCACCTCTGTCGTTTGTTGGTACTGCAGAAAAAAAAAAAAAAAAAAAAAAAAA	39	977	scaffold1241	-1	73238	0	69	80	5	93	198	scaffold34342_9588_flip	scaffold140_186762_flip	0	33	0	REF
CAGCTAGAACGCAAGAGACTTGCTGAGCAAGCTGATTGATAACGAGATGCAAAGGAGCATCCAC	64	977	scaffold1241	1	73305	0	70	80	5	98	226	scaffold14710_12919_flip	scaffold981_23371_flip	0	52	0	REF
CTGCTCTCTGTGGCTTGAAAGACAAGACTCAATGTGTACCTCTGGAGTACACAAGATCTGCATC	64	977	scaffold1241	-1	73307	0	71	80	5	131	198	scaffold3758_172569_flip	scaffold140_186762_flip	0	74	0	REF
CTGCCTCTTGAGATTAAAAACCTAATCTCTTTAGTGTGCTACACCATCTTGGTATCAGAGCCGT	64	977	scaffold1241	-1	73647	0	72	80	5	99	226	scaffold4634_65961_flip	scaffold981_23371_flip	0	45	0	REF
CAGCTTCAAGGGTTTTGAAGCGGCAGAAAAAAAAAAAAAAAAAAAAAAAAAAAAAAAAAAAAAA	26	977	scaffold1241	1	73698	0	73	80	5	131	198	scaffold3758_172569_flip	scaffold140_186762_flip	0	74	0	REF
CTGCCGCCGCCTTTGTTTCCCCTTATGTTTCCGCCGTATTTTGCCTTGTGTTGCTGAAAAAAAA	56	977	scaffold1241	-1	73700	0	74	80	5	131	198	scaffold3758_172569_flip	scaffold140_186762_flip	0	74	0	REF
CTGCCGCTTCAAAACCCTTGAAGCTGAAAAAAAAAAAAAAAAAAAAAAAAAAAAAAAAAAAAAA	26	977	scaffold1241	-1	73723	0	75	80	5	93	198	scaffold34342_9588_flip	scaffold140_186762_flip	0	50	0	REF
CAGCGGCGGAATGATGATGACGGCGACGACATGAGAGATACGCTCAACCTTGATGAACTGAATC	64	977	scaffold1241	1	73749	0	76	80	5	131	198	scaffold3758_172569_flip	scaffold140_186762_flip	0	71	0	REF
CTGCCAACCACTTTCACAGCTGTCGCCGCTGAAAAAAAAAAAAAAAAAAAAAAAAAAAAAAAAA	31	977	scaffold1241	-1	73751	0	77	80	5	131	198	scaffold3758_172569_flip	scaffold140_186762_flip	0	73	0	REF
CTGCAAATTCCGCAGATATATTTCTTGTTTCTTCATCAATTCTTTTATACATCCACTCCCAAAA	64	977	scaffold1241	-1	73948	0	78	80	5	98	200	scaffold14710_12919_flip	scaffold19141_13641_flip	0	66	0	REF
CAGCAACGACGTAAGAAAAGCTCCCATTGAAATCTTGATACTTACATGTTTGCAACGGATGACA	64	977	scaffold1241	1	84558	0	79	80	5	131	198	scaffold3758_172569_flip	scaffold140_186762_flip	0	74	0	REF
CAGCAGTACGAATAGCTTCTCCCCAAAAAGAGATAGGAAGATTTGCTTGCAACAACAATCACTA	64	977	scaffold1241	-1	84869	0	80	80	5	131	198	scaffold3758_172569_flip	scaffold140_186762_flip	0	74	0	REF
CAGCAAACCGGAAAGCAACCTGGCGATGGGCAGGAGTTGCCACCGCCACCGAAGAGGCAGGCTG	64	978	scaffold1242	1	1559	0	1	5	6	130	143	scaffold8120_51478_flip	scaffold21271_21035_flip	0	52	0	REF
CTGCTTGTACCGAACCAAGGCCGCACAAAGGTTCCTTCTTAAACTCTTCCGCCTCTACCGTTTC	64	978	scaffold1242	-1	1826	0	2	5	6	130	142	scaffold8120_51478_flip	scaffold4772_4406_flip	0	38	0	REF
CAGCCTATGACTAAACTTACTGGGAAGGACGTTCCGTTTGTCTGGTCTAAGGAGTGTGAGGATT	64	978	scaffold1242	1	3026	0	3	5	6	130	142	scaffold8120_51478_flip	scaffold4772_4406_flip	0	70	0	REF
CTGCGCCATGCTTGCAAATCCTTTTACAAATCGACGGTAATAACCTGCTAAGCCTAAGAAGCTT	64	978	scaffold1242	-1	3028	0	4	5	6	129	143	scaffold15081_446_flip	scaffold21271_21035_flip	0	38	0	REF
CTGCCTAGATGCATAAACGATTACCTTACCGCTTTGCATCAGAACGCATCCTAGTCCAGTCCTA	64	978	scaffold1242	-1	3244	0	5	5	6	130	143	scaffold8120_51478_flip	scaffold21271_21035_flip	0	73	0	REF
CTGCAAGGAACAAAGACTTACTTTGGAGACTCATAAACGATCACCTCACTAAAAACCTTACCAA	64	983	scaffold1247	1	20451	0	1	2	1	20	47	scaffold7239_26402_orig	scaffold3336_904_orig	0.010989	90	1	REF
CTGCGAGTACAAAGGTTTGCAACCACATCTATGGAAAGTTCGGACTCGTGAACCCAACTCGCCC	64	983	scaffold1247	-1	20655	0	2	2	1	5	63	scaffold123_238_orig	scaffold26535_625_orig	0	81	0	REF
CTGCCATCCGGATGTGCCCGTGGTACGCATTTTCATCACCCGCGGTAAGGTTTCCTCTCGACCC	64	984	scaffold1248	1	1092	0	1	8	5	99	226	scaffold4634_65961_flip	scaffold981_23371_flip	0	46	0	REF
CTGCGTACCACGGGCAGTGGAATCACGTACCATGGGCGAGAAGAAAAGCTTACCGTGGGCGAGA	64	984	scaffold1248	-1	1255	0	2	8	5	131	198	scaffold3758_172569_flip	scaffold140_186762_flip	0	47	0	REF
CTGCACCTCAATCCAAACGTAGCATAGATCATACCGTGGATTGCACCGATCGTATTGCCGAAAA	64	984	scaffold1248	1	2866	0	3	8	5	131	198	scaffold3758_172569_flip	scaffold140_186762_flip	0	72	0	REF
CTGCCGCACAATCAGGACGTGTTGTCGCAAAAACTGGACGTGCCGCAAGTTCATCCAGATGTGT	64	984	scaffold1248	1	2964	0	4	8	5	131	198	scaffold3758_172569_flip	scaffold140_186762_flip	0	41	0	REF
CAGCACGTTCGGGTCGACTTACAGTACGTTCGAGTCCTTTTCGGCAATACGATCGGTGCAATCC	64	984	scaffold1248	-1	2966	0	5	8	5	131	198	scaffold3758_172569_flip	scaffold140_186762_flip	0	73	0	REF
CAGCACGTCCGGATGGTTAATGAGGCATGTCCGGATGGGTGATGCGGCACGTCTGGATGATGCG	64	984	scaffold1248	-1	3112	0	6	8	5	131	226	scaffold3758_172569_flip	scaffold981_23371_flip	0	55	0	REF
CTGCAAGCTGGTTTATGGTGGCCAACGATTTTCAAAGATACTCAGCAGTACATCCGCAAGTGCG	64	984	scaffold1248	1	13804	0	7	8	5	131	198	scaffold3758_172569_flip	scaffold140_186762_flip	0	66	0	REF
CTGCCCATCCTTTGGCAAGAGTCGCACTTGCGGATGTACTGCTGAGTATCTTTGAAAATCGTTG	64	984	scaffold1248	-1	13889	0	8	8	5	131	198	scaffold3758_172569_flip	scaffold140_186762_flip	0	67	0	REF
CAGCAATGGATGGAGCTCTTGTAAATTTAGGCACATGTAACGTCTCTTGAAGCTCTTTGCATTC	64	987	scaffold1253	-1	545	0	1	1	5	422	422	scaffold8100_174_orig	scaffold8100_174_orig	0.0175439	1	56	ALT
CTGCCATGTTTGTAATGCTCGGACAAGCGCGTAAAACTCCTTGTCGTAGGTTGGATAGTTTAAC	64	994	scaffold1262	-1	484	0	1	1	2	47	107	scaffold1861_27744_flip	C1392100_305_flip	0	0	105	ALT
CTGCGGGTTCAAAGATTAGTCTCGGTAGAGTCGAGTACGTTCCTCCTAGAAACGGTCCAACTGT	64	1000	scaffold1269	-1	742	0	1	1	7	12	12	scaffold135_877_flip	scaffold135_877_flip	0.0350877	55	2	REF
CAGCATCCTCTATTAATCCGTAAAGAGTTCTTAAGCAGTCTTTTCTGTTTTCCTCTCGGTGTTC	64	1005	scaffold1275	-1	121	0	1	1	3	127	129	scaffold3990_2623_orig	scaffold17797_157_orig	0	66	0	REF
CAGCCTCCTTCCCTATATACAGAGTACATAACAGAGAAAATTAAGTTTCTGCTATCGGAATGGA	64	1006	scaffold1276	1	8573	0	1	6	1	5	65	scaffold123_238_orig	scaffold28625_1676_orig	0	0	32	ALT
CTGCAAGATACAAACGTAACAACAAGTCCTTCCTTCATTCAGTAGAGAGAACTAAATTTATTAA	64	1006	scaffold1276	1	8902	0	2	6	1	5	63	scaffold123_238_orig	scaffold26535_625_orig	0	0	31	ALT
CTGCAGATTTTTTATTCATTTAAGTGTAGAATCTATCGAAGTTTGTAGATTCAGGATTTTTCTC	64	1006	scaffold1276	1	12613	0	3	6	1	5	13	scaffold123_238_orig	scaffold724_123_orig	0.0151515	1	65	ALT
CTGCATCTGCATCAGCCGATTTTTCAGCGTATGTGATAACTACTTTTTTCATTGAATCTCCCTT	64	1006	scaffold1276	1	13356	0	4	6	1	14	14	scaffold2888_4766_orig	scaffold2888_4766_orig	0.0294118	2	66	ALT
CAGCACGTAATGCATTGTTATCAAGGCAAGAACTCCACACTGCACCTTTATGCCCTTCAAATGT	64	1006	scaffold1276	-1	13358	0	5	6	1	5	63	scaffold123_238_orig	scaffold26535_625_orig	0	0	48	ALT
CTGCAGATAACAAGCCTACCCACAAGCGATAATCCAAATCAAAGAGGTGACTTGAACTTACATA	64	1006	scaffold1276	-1	13725	0	6	6	1	5	63	scaffold123_238_orig	scaffold26535_625_orig	0	0	61	ALT
CAGCCTCCCTCTCCTTGTCCTACTCTGTCCTTGGAGAAGACGCAGAAAAAAAAAAAAAAAAAAA	45	1010	scaffold1280	1	10683	0	1	2	6	130	142	scaffold8120_51478_flip	scaffold4772_4406_flip	0	64	0	REF
CTGCGTCTTCTCCAAGGACAGAGTAGGACAAGGAGAGGGAGGCTGAAAAAAAAAAAAAAAAAAA	45	1010	scaffold1280	-1	10727	0	2	2	6	143	143	scaffold21271_21035_flip	scaffold21271_21035_flip	0	58	0	REF
CTGCTTCCACTGTTGTTCCACTTCGGTGCGCCGCCGAACACCTCGAAATGACGGAAGAATATTC	64	1011	scaffold1281	-1	7259	0	1	1	6	292	308	scaffold2433_2083_flip	scaffold3687_837_flip	0	0	99	ALT
CAGCTTGTAGTTCTAATACTAAGAGTGAGGTAATCAATACGGTGATTTAGCGATTGAGAAATTA	64	1015	scaffold1285	1	5965	0	1	1	7	184	197	scaffold26629_2820_orig	scaffold10451_697_orig	0	60	0	REF
CTGCAAGATTATCTCTTGGATTCCACGTAGATTGTGTTGTAGGTGATTGTGAATTGGCATCATT	64	1016	scaffold1286	1	10951	0	1	11	7	184	197	scaffold26629_2820_orig	scaffold10451_697_orig	0	69	0	REF
CTGCAATCTCCTCATCGTCATCTCTTCTTGTGACGGCCAATACTGCAACATATCACAACCAAGC	64	1016	scaffold1286	-1	11263	0	2	11	7	184	197	scaffold26629_2820_orig	scaffold10451_697_orig	0	65	0	REF
CTGCCGCGAACAAGACCGGTATCCCCTGCAACCATTTTATAGATTGAAAGCTTATCTTTGTCGA	64	1016	scaffold1286	1	12361	0	3	11	7	181	197	scaffold15276_5294_orig	scaffold10451_697_orig	0	33	0	REF
CTGCCAATCGAGCGTGTTAAAATACTCATCAAGCAATCTAAAATTGTTATCAAAACAGGACAAA	64	1016	scaffold1286	-1	12769	0	4	11	7	181	197	scaffold15276_5294_orig	scaffold10451_697_orig	0	33	0	REF
CTGCTCAAGGTGAAAAATAACACTCCCAGGCTCTGAAGGTAGCGTCAGAGCACATCGACACATA	64	1016	scaffold1286	1	12929	0	5	11	7	183	197	scaffold1353_1782_orig	scaffold10451_697_orig	0	32	0	REF
CTGCTAGCCAACTTGAGGTGGAGACAGAGCAACTTCTACGCCATGGTTTTCAGGTTGGTACCTA	64	1016	scaffold1286	-1	13403	0	6	11	7	183	197	scaffold1353_1782_orig	scaffold10451_697_orig	0	35	0	REF
CTGCGACCCGACTAAGGCCGGCCGCGGCCGACTGCGACCCGATCACTTATTCTTTTGACCAAAT	64	1016	scaffold1286	-1	13508	0	7	11	7	183	197	scaffold1353_1782_orig	scaffold10451_697_orig	0	73	0	REF
CAGCGCCGCCGCGTCTTCTTCCTCCCTCGAATCCACCGTCGTCTCTTTGCTTCTTTACGCCGAG	64	1016	scaffold1286	-1	14536	0	8	11	7	183	197	scaffold1353_1782_orig	scaffold10451_697_orig	0	61	0	REF
CAGCTCTCGTATTGAGCTATTAGGAATACATAGTCGATTGCTAAAGATGAGATATCCGTCCTGT	64	1016	scaffold1286	1	16372	0	9	11	7	184	197	scaffold26629_2820_orig	scaffold10451_697_orig	0	71	0	REF
CTGCCAAGTTTGTAGAGCTCTTACTAAAGCATACAACTCTTTATCGTAGGTGGGATAGTTCAAG	64	1016	scaffold1286	1	16748	0	10	11	7	184	197	scaffold26629_2820_orig	scaffold10451_697_orig	0	65	0	REF
CAGCACTCCGAGTACAGTTAAGCCCCAAGATTACCAGGAGCACAAACCCGCCTACTCCAAAGAC	64	1016	scaffold1286	-1	18688	0	11	11	7	184	197	scaffold26629_2820_orig	scaffold10451_697_orig	0	62	0	REF
CTGCAAATATGGTGAATGGTATTGAAGCGAACAATGCTCCAAATTTGCCTGCAAAAAAAAGAAC	64	1021	scaffold1292	1	101	0	1	1	4	42	44	scaffold11275_1370_orig	scaffold11430_26334_orig	0	0	60	ALT
CAGCCGGAAGAGATTCCATCTGGAGTTGTGGTTCCGAGCAACCGTGATAATATCTCTAACTCCA	64	1023	scaffold1294	1	1153	0	1	2	1	5	63	scaffold123_238_orig	scaffold26535_625_orig	0	0	57	ALT
CAGCTTCTTCAGATACTTAACAAGATTAATGCTTTGCCTTTGCCTATGGATCTCGTCTCTAAGT	64	1023	scaffold1294	1	1373	0	2	2	1	14	14	scaffold2888_4766_orig	scaffold2888_4766_orig	0.0357143	2	54	ALT
CAGCATTAACCTCAGAATTTCAATCATAAAGGAAATTCAGCAGTTATCTTTTCTGATAAGGAAC	64	1032	scaffold1304	-1	9104	0	1	1	4	18	19	scaffold13665_867_orig	scaffold1993_6913_orig	0	0	47	ALT
CTGCATCAGATATCAGGTGACTGCACATTTGGAATTCATTAATCAAAAGAACAAGTTCAGCTAA	64	1033	scaffold1305	-1	2563	0	1	2	4	45	46	scaffold10237_18201_flip	scaffold8434_605_flip	0	0	51	ALT
CTGCACAAGAAAAGAGTATTTTCATTCAAGCAATTATACATGAAAATTTCCCTATCAACAGAAG	64	1033	scaffold1305	1	2600	0	2	2	4	48	49	scaffold5308_2078_flip	scaffold2785_514_flip	0.0333333	1	29	ALT
CTGCATCAGATATCAGGTGACTGCACATTTGGAATTAATTAATCAAAAGAACAAGTTCAGCTAA	64	1034	scaffold1306	-1	5467	0	1	1	4	44	44	scaffold11430_26334_orig	scaffold11430_26334_orig	0.0185185	53	1	REF
CTGCAAACATGCTTGTAAATTACATGCAAGAGGAGAAGAGAGAGAGTAAATCAGAGAAGGAAGG	64	1038	scaffold1311	-1	870	0	1	3	6	292	308	scaffold2433_2083_flip	scaffold3687_837_flip	0	0	101	ALT
CAGCACAAGGACAGAGAATTCATTCTAAAGTTCTCTGCCATGGAAATCTACAATGAGTCTGTAA	64	1038	scaffold1311	1	1067	0	2	3	6	281	308	C1446086_1380_flip	scaffold3687_837_flip	0	0	60	ALT
CTGCAGAAAGTAAATATATATAATTACAAGGGAAACAAATACGGAATGGGGTTGAGGATCAAGT	64	1038	scaffold1311	-1	1069	0	3	3	6	294	308	scaffold301_657_flip	scaffold3687_837_flip	0	0	102	ALT
CTGCACAATTTTTGATCGTCCCGAGCTATGGTGCCGTCCCATAGGTCAAAGCGACTTACAGCCC	64	1041	scaffold1315	1	11689	0	1	4	2	3	8	scaffold9885_787_flip	scaffold7476_2292_flip	0	0	71	ALT
CTGCTATTTTTTTCTTTTGTCTTTTTTGCTGGATTTTTCTTAAAGTGATTTTTTATGTGGCTAT	64	1041	scaffold1315	1	11962	0	2	4	2	3	5	scaffold9885_787_flip	scaffold30189_650_flip	0	0	47	ALT
CAGCCGTGGAGAACATGGCTAGAGCCTTGTAATTCAACCTATTGGTCAAGATCTTGGCACCACA	64	1041	scaffold1315	-1	11964	0	3	4	2	1	6	scaffold3323_1039_flip	scaffold5835_11013_flip	0	0	58	ALT
CTGCGAGATATTTTGATAGAGGATGCCATTATTGGCTTCTTGCCAAACTTCAGCATCAACAATA	64	1041	scaffold1315	-1	12515	0	4	4	2	3	8	scaffold9885_787_flip	scaffold7476_2292_flip	0	0	49	ALT
CTGCTCAGCCATTCTTATATCATACAAGGAGTGAATGGAGTTGGTACCTTATTGGAGACTATGG	64	1042	scaffold1317	1	3045	0	1	13	1	15	15	scaffold6175_38662_orig	scaffold6175_38662_orig	0	0	31	ALT
CTGCTCGCACTTCTTCTGAAGAGGCGGTTGTTCAATCCCATTGCTAACAAACAAATACTTAAGG	64	1042	scaffold1317	1	3600	0	2	13	1	5	63	scaffold123_238_orig	scaffold26535_625_orig	0	0	61	ALT
CTGCAGATCTCTACAAACAAGTTCAACCGTTTGATGAGGTTCTAGACGGAGTATGCCTTAAGTA	64	1042	scaffold1317	-1	3718	0	3	13	1	5	63	scaffold123_238_orig	scaffold26535_625_orig	0	0	58	ALT
CTGCAGAGAAAGTCTCTCCATTGCGTTGCACAAATCCAGAAATCTCGTTCCTCAACCTTGCAGT	64	1042	scaffold1317	1	5556	0	4	13	1	5	63	scaffold123_238_orig	scaffold26535_625_orig	0	0	47	ALT
CTGCACAATCTATCAAACTCATCCAAATGATCAAGTGGATCCTCCGAAGGTAAAGCATGGAATT	64	1042	scaffold1317	1	5789	0	5	13	1	5	63	scaffold123_238_orig	scaffold26535_625_orig	0	0	49	ALT
CAGCGACTTGGAATTACTCCTCCAGCCATTCATAACAACAATTTTGAGATCAAGAGTGGTTTGA	64	1042	scaffold1317	-1	5937	0	6	13	1	5	63	scaffold123_238_orig	scaffold26535_625_orig	0	0	61	ALT
CTGCATCTGTTGCTCCTATGGTCAAGCTCACGATCAATGATTCTCGCCCGACCACACATTTCAC	64	1042	scaffold1317	1	8193	0	7	13	1	5	63	scaffold123_238_orig	scaffold26535_625_orig	0	0	66	ALT
CAGCTCGGTGCGGTATGTGACGTCGAGCTCTCCAAGTTGAGTTCTCGGTCAATCTTGGGTGTAA	64	1042	scaffold1317	-1	8195	0	8	13	1	5	65	scaffold123_238_orig	scaffold28625_1676_orig	0	0	41	ALT
CAGCGTTAACCTTGGGGTCGACGCTGGGAGCTTCCAAACAGACGTGGCATGGCGTGAAATGTGT	64	1042	scaffold1317	-1	8309	0	9	13	1	15	15	scaffold6175_38662_orig	scaffold6175_38662_orig	0.0126582	1	78	ALT
CAGCAATTCACCTTTGTCATCAAGCACACTTCTGGAGCTATTAACAAAGTTGTTGATGCACTAA	64	1042	scaffold1317	1	20877	0	10	13	1	5	63	scaffold123_238_orig	scaffold26535_625_orig	0	0	41	ALT
CTGCCAAGTTCGTGGAGAAGCTGAAAAAAAAAAAAAAAAAAAAAAAAAAAAAAAAAAAAAAAAA	23	1042	scaffold1317	1	21608	0	11	13	1	15	15	scaffold6175_38662_orig	scaffold6175_38662_orig	0.0135135	1	73	ALT
CTGCAAAAAGTGCATCAACAAACGAAGCAGAATCTGGAGGCTAATACTGAGAAGTACACAGAAG	64	1042	scaffold1317	1	21628	0	12	13	1	5	63	scaffold123_238_orig	scaffold26535_625_orig	0	0	66	ALT
CAGCCTTGTCTTTGAAGAAGGGGATCACGTTTTGGTCAATTTAACTAAAGATCGGGTACCTACT	64	1042	scaffold1317	1	21711	0	13	13	1	5	63	scaffold123_238_orig	scaffold26535_625_orig	0	0	52	ALT
CTGCTCTCTGGTTTTATTCTTAGGGTTTTCTGATCCCTCAAAATGAGTTGGGCCTTAAACAATT	64	1051	scaffold1327	1	8696	0	1	4	7	189	197	scaffold10790_466_orig	scaffold10451_697_orig	0	0	72	ALT
CTGCAAAGAAAGACTAAAAAGACAGAGACCGATCAGTCTCATATTTAGGACCGATCGATCCCGA	64	1051	scaffold1327	-1	8867	0	2	4	7	184	197	scaffold26629_2820_orig	scaffold10451_697_orig	0	0	69	ALT
CTGCTGAAACATACTCATTACATATGGAGCTTGCTGAACTAAAGGCTGAAAAAAAAAAAAAAAA	48	1051	scaffold1327	1	12324	0	3	4	7	172	197	scaffold24468_365_orig	scaffold10451_697_orig	0	0	59	ALT
CTGCTGATGACACCCTGGTGGTATGGCTGTGGCAAACTGCTGAAAAAAAAAAAAAAAAAAAAAA	42	1051	scaffold1327	1	12381	0	4	4	7	184	197	scaffold26629_2820_orig	scaffold10451_697_orig	0	0	70	ALT
CAGCAACGATTAGTCCATTATTTCTACTAAGTAATCTGTATGAATGTATACTTTAAATTTGCTT	64	1054	scaffold1330	-1	2931	0	1	5	7	15	42	scaffold25254_1144_flip	C1485142_52229_flip	0	31	0	REF
CAGCCTGAGCTCCATATAATAAAACCAGCACGGAATGGAAAAAGAGGAAGTCTTAGTTTGTATT	64	1054	scaffold1330	1	13358	0	2	5	7	17	27	scaffold1330_13286_flip	scaffold15478_240053_flip	0	40	0	REF
CTGCAATACAATACAATACAAAGAAGGAGAAATTGAAAAAGATAATCCTCACAAAATTTACATT	64	1054	scaffold1330	1	15052	0	3	5	7	15	27	scaffold25254_1144_flip	scaffold15478_240053_flip	0	66	0	REF
CAGCGGCGGTGGCTCCTCGAGAAACCCTAGAATGCCGGAGTTTCTGGAAGGCCGGCGATAACTT	64	1054	scaffold1330	-1	15434	0	4	5	7	17	27	scaffold1330_13286_flip	scaffold15478_240053_flip	0	70	0	REF
CAGCATTAAATGTAAGACCCCATTGTCTTTTCTTGAGAACAGTATCACGGAGGAACTAATTTCG	64	1054	scaffold1330	-1	21380	0	5	5	7	15	27	scaffold25254_1144_flip	scaffold15478_240053_flip	0	30	0	REF
CAGCACTTGAATTTGCTTCTATTATTGAAACAAAGAAATGAACTCTGTTTTGAGAGTAAAAAAC	64	1056	scaffold1333	1	1191	0	1	4	6	129	131	scaffold15081_446_flip	scaffold8778_18951_flip	0	0	55	ALT
CAGCAAATCAAGCTGTGTGGTTGCAACGATTATTCGAAGATTTTGGTCAAAAGATTGAAGGAGG	64	1056	scaffold1333	-1	1823	0	2	4	6	129	144	scaffold15081_446_flip	scaffold16685_27758_flip	0	0	47	ALT
CAGCGCCCATTATCACTCCGCCTTTGCCTGCCGCCTCAGCTTCGCCCAGCTCCGCCGCCGTGAG	64	1056	scaffold1333	1	8232	0	3	4	6	130	144	scaffold8120_51478_flip	scaffold16685_27758_flip	0	0	93	ALT
CAGCTTCGCGGGATGAAGAAGAACTCACGGCGGCGGAGCTGGGCGAAGCTGAGGCGGCAGGCAA	64	1056	scaffold1333	-1	8318	0	4	4	6	129	144	scaffold15081_446_flip	scaffold16685_27758_flip	0	0	97	ALT
CAGCACAACATTTCACATATCTTGTTTACCATTTCACATATAATCAATACTAAAAGCAAGCTAA	64	1064	scaffold1343	1	2367	0	1	1	1	5	63	scaffold123_238_orig	scaffold26535_625_orig	0	37	0	REF
CAGCACAACATTTCACATATCTTGTTTACCATTTCACATATAATCAATACTAAAAGCAAGCTGA	64	1065	scaffold1344	1	12286	0	1	1	1	5	65	scaffold123_238_orig	scaffold28625_1676_orig	0	0	32	ALT
CTGCAGTGTAGGAAGAACTGTGAGATTTGGTGTCTGATTGGAGTGAATCCAATCAGTTTCTCGC	64	1066	scaffold1345	1	1750	0	1	4	7	184	197	scaffold26629_2820_orig	scaffold10451_697_orig	0	46	0	REF
CAGCAACAAGGATATACTCATACACATTTTGGGGTAGTGTTAATTGGTTTGACCTTACATGCTC	64	1066	scaffold1345	-1	2063	0	2	4	7	184	197	scaffold26629_2820_orig	scaffold10451_697_orig	0	50	0	REF
CAGCTCTTGGATCTGGTTCGGTTAACTTTGGTTAGGGTTCTCTGGTTTTAGGGCTTTTACTTTT	64	1066	scaffold1345	1	6341	0	3	4	7	184	197	scaffold26629_2820_orig	scaffold10451_697_orig	0	55	0	REF
CAGCATCAGAAACTAGAAGCGGATGACGAAACCTTCTATGGTGAATACAAGTAACTCATAACTC	64	1066	scaffold1345	-1	6868	0	4	4	7	183	197	scaffold1353_1782_orig	scaffold10451_697_orig	0	45	0	REF
CAGCGAGCCATGGTTGTGATACACCATCAAAAAAGATTGGTGGAGTCTGGATATCGGGCAGTGT	64	1068	scaffold1347	-1	184	0	1	4	1	140	147	scaffold29664_990_orig	C1440078_1916_orig	0	89	0	REF
CAGCAATGTATGATCTGATGACAGTGTATGCCTGTTACCTTGCGATCATCTCGGGACTTGGGTG	64	1068	scaffold1347	-1	1575	0	2	4	1	140	144	scaffold29664_990_orig	C1434450_1273_orig	0	0	37	ALT
CTGCCTTCGAGCTTGACAGTGGTGGAGTCGGAGGGATTCTCGAGGTATATGAGATTTGCGGCGG	64	1068	scaffold1347	1	2641	0	3	4	1	140	147	scaffold29664_990_orig	C1440078_1916_orig	0	0	35	ALT
CAGCATCGCCAACGCCATCGTCTTCGTCGTCCTCGTTGCCATCGTTACTTTCGTCCTTTTTCTC	64	1068	scaffold1347	-1	2643	0	4	4	1	145	147	scaffold17701_122_orig	C1440078_1916_orig	0.0333333	1	29	ALT
CAGCTTTAGAGAAAGAATGAAGAGGTTTAGAGAGAGAAGCGGCGGAGATGAACGGAGGAGAAGC	64	1074	scaffold1353	1	825	0	1	2	7	183	197	scaffold1353_1782_orig	scaffold10451_697_orig	0	73	0	REF
CAGCTTTAGCTATCTGCCTAGATTTGGAGTAATCTGATCCTCGTCCAGAAACCTGGTACTGGTC	64	1074	scaffold1353	-1	1636	0	2	2	7	182	197	scaffold30820_7707_orig	scaffold10451_697_orig	0	68	0	REF
CAGCTAGTGAGATTATGGTCAACAAATTGGGACTTAAGGTCGAAAGGCATCCAAAACCTTATAA	64	1076	scaffold1355	1	24649	0	1	7	7	184	197	scaffold26629_2820_orig	scaffold10451_697_orig	0	74	0	REF
CTGCAACTCAAGAATTCTACTAGTTCAGAAGATAAAGGACGCAAACCAACCAACTTCTATGCTA	64	1076	scaffold1355	1	24971	0	2	7	7	181	197	scaffold15276_5294_orig	scaffold10451_697_orig	0	36	0	REF
CAGCTGATCTTGATAGACCTCTTGGGGAGTCATTGGGAGGAGAGTGGTTTTACGGCCTCCGTAA	64	1076	scaffold1355	-1	24973	0	3	7	7	184	197	scaffold26629_2820_orig	scaffold10451_697_orig	0	79	0	REF
CAGCTGGCGCATGTGTGTTGATTGTAGAGCAATCAACAACATAACGGTTAAGTATCGCCATCCT	64	1076	scaffold1355	1	25390	0	4	7	7	184	197	scaffold26629_2820_orig	scaffold10451_697_orig	0	34	0	REF
CTGCCATCTTTCTTGGGCACTAGAAGGACGGGGACGGCACACGGGCTCATGCTTTCACGTATAT	64	1076	scaffold1355	-1	25392	0	5	7	7	181	197	scaffold15276_5294_orig	scaffold10451_697_orig	0	40	0	REF
CTGCTCTTCTCACGAAAATCATTAAGAAAGAAATTGGATTCAAGTGGACTGAAGCTCAAGAACA	64	1076	scaffold1355	1	25998	0	6	7	7	184	197	scaffold26629_2820_orig	scaffold10451_697_orig	0	65	0	REF
CAGCTAAGGTGCTGAAATCTTTGACGAATCTCCTATAAAATCCGGCCAGTCCATGGAAGCTTCT	64	1076	scaffold1355	-1	26000	0	7	7	7	183	197	scaffold1353_1782_orig	scaffold10451_697_orig	0	32	0	REF
CTGCCTTTTGTCAGCTCTTCACCAAAAATTTTGTCGGCGACACACTTGGATGGTTCGCTAGGCT	64	1081	scaffold1360	1	6073	0	1	8	2	10	10	scaffold21040_2824_flip	scaffold21040_2824_flip	0	0	91	ALT
CAGCCGAGTTGTTGTTATTGATGAGCATAGAGTAATGACGAATGAAAGCTTCGGTCAGCTGTTG	64	1081	scaffold1360	-1	6225	0	2	8	2	10	10	scaffold21040_2824_flip	scaffold21040_2824_flip	0	0	105	ALT
CTGCAGGAGTTCTTGATGACGCAATACAATGCTGGAGGAGTAGACGTATCTGAAGAAGTAATAC	64	1081	scaffold1360	1	6706	0	3	8	2	10	11	scaffold21040_2824_flip	scaffold7810_552_flip	0	0	49	ALT
CAGCGATCTTTTCTCAGGCATTATAAGGGTGATTTCGGATGGAAGCAACTATTTAGCGCTCATA	64	1081	scaffold1360	-1	7039	0	4	8	2	9	10	scaffold1037_524_flip	scaffold21040_2824_flip	0	0	49	ALT
CTGCCCGTTGCCGCATATCGACAGACTCGTTGAAGCTACTGCTGGAACAGATCCGCGCAATCCG	64	1081	scaffold1360	1	8027	0	5	8	2	10	11	scaffold21040_2824_flip	scaffold7810_552_flip	0	0	42	ALT
CAGCCTGTTTACCGTCGGAAACTTCACTAATTTTTGCCTTCATTTTTTTCGGCACCTTGGACCC	64	1081	scaffold1360	1	8328	0	6	8	2	10	10	scaffold21040_2824_flip	scaffold21040_2824_flip	0	0	66	ALT
CTGCCTTATCTTTTTCCCATCGATTGAATAATGATGTGCTGAGACGGTGTGGCTTAATAGCAAG	64	1081	scaffold1360	-1	8330	0	7	8	2	47	94	scaffold1861_27744_flip	scaffold10242_19990_flip	0.0212766	1	46	ALT
CTGCAAATCAGGATGTCGAGGCCAAAACTGGAGCTCTTGTTATTAATACAAATGAGAGCATCGT	64	1081	scaffold1360	-1	8503	0	8	8	2	9	10	scaffold1037_524_flip	scaffold21040_2824_flip	0	0	63	ALT
CAGCGACTTGGAATTACTCCTCCAGCCATCCCTAACAACAACTTTGAGATCAAGAGTGGTTTGA	64	1083	scaffold1362	-1	145	0	1	1	2	47	89	scaffold1861_27744_flip	scaffold10786_17798_flip	0.0185185	2	106	ALT
CTGCATGTGTCACTTGTTTACTACTTCTTCCACGTTTTCCCTTAGCACGAAAATTAAGCCCTTG	64	1086	scaffold1365	1	12435	0	1	3	7	172	197	scaffold24468_365_orig	scaffold10451_697_orig	0	0	32	ALT
CAGCAGAATAAAAGCTTTAAGTCTTAGGAAAATATCCAGCTTTCAAACAGTTTTGATAGTTTGA	64	1086	scaffold1365	-1	12720	0	2	3	7	184	197	scaffold26629_2820_orig	scaffold10451_697_orig	0	0	39	ALT
CTGCACCATCTCCGTCGTGTCCCCGTTGCAGAAAAAAAAAAAAAAAAAAAAAAAAAAAAAAAAA	31	1086	scaffold1365	1	13595	0	3	3	7	184	197	scaffold26629_2820_orig	scaffold10451_697_orig	0	0	71	ALT
CAGCCTCGGCTTTTCATGGAGATGTCATAAGGAAGGCTGACTGATACAATCATGGCCGAGGATG	64	1087	scaffold1366	1	2616	0	1	1	6	129	144	scaffold15081_446_flip	scaffold16685_27758_flip	0	0	53	ALT
CTGCAGTACCAACGAACGACATATGCGACGGTAAGGCAGAAAAAAAAAAAAAAAAAAAAAAAAA	39	1089	scaffold1369	1	6680	0	1	3	7	183	197	scaffold1353_1782_orig	scaffold10451_697_orig	0	0	61	ALT
CAGCTAGAACAAGAGAGGCTTGCTGAGCAAGCTGATTGATAGCAAGATGCAAAGGAGCATCCAC	64	1089	scaffold1369	1	6785	0	2	3	7	184	197	scaffold26629_2820_orig	scaffold10451_697_orig	0	0	36	ALT
CTGCTTTATTCTTTGCTTCTGCCGCCGCCTCTTTTATCTTGTGTTGCTGAAAAAAAAAAAAAAA	49	1089	scaffold1369	-1	7192	0	3	3	7	191	193	scaffold17432_80064_orig	scaffold18697_9934_orig	0.0277778	2	70	ALT
CAGCTGACAAAACTGTTGATGCGGCACAATCAGCACGTGACAAGACTGCTGAGTTGTCACAATC	64	1091	scaffold1371	1	3558	0	1	5	7	189	197	scaffold10790_466_orig	scaffold10451_697_orig	0	0	68	ALT
CAGCTTGGTCGGTATTCTGTTGAGCAGATTGTTGCGTGGATTGAGATGCATTAGCTGACTTGTC	64	1091	scaffold1371	-1	3692	0	2	5	7	183	183	scaffold1353_1782_orig	scaffold1353_1782_orig	0.0136986	1	72	ALT
CAGCTTCGCGGTGGAGTAGTAGAGGACGACGACAATGGCTCGCGGGGAAAGGAGAATCTCCGGA	64	1091	scaffold1371	1	6419	0	3	5	4	133	141	scaffold5981_898_flip	scaffold5363_4723_flip	0.0116279	1	85	ALT
CTGCGAGGAGAGAAGGAGCTCGAGCGGAGGAAGTGAGCAAGAACGGCAGTGCTGGGGAAGACGG	64	1091	scaffold1371	1	6646	0	4	5	4	126	147	C1425470_930_flip	C1418634_696_flip	0	0	38	ALT
CTGCAACAAGAACGACGGTGGTGGGAGGCTGAGAGACGACAGACGAAGGACAAGGGAAACTAGG	64	1091	scaffold1371	1	6758	0	5	5	4	133	141	scaffold5981_898_flip	scaffold5363_4723_flip	0	0	81	ALT
CAGCTCTCTTATCGAAACACCAATATTGCTAATCCACAGGACCAAGTTTATCCGCAACGTCAGA	64	1092	scaffold1372	1	518	0	1	2	2	12	160	scaffold15554_603_flip	scaffold23646_4205_flip	0	0	46	ALT
CTGCTGATATCTTCGCTGAAAGGGTGGTGCGGGCTGGTTCTGGTAAGGTCCAGGAGGTTTAGGA	64	1092	scaffold1372	-1	673	0	2	2	2	16	160	C1472512_1150_flip	scaffold23646_4205_flip	0	0	40	ALT
CAGCTGACCCGAACTCATCGCGTGGTTAACCATTAAAACGTTTTGATGTTCATGTTGTCTTTTT	64	1093	scaffold1373	1	3092	0	1	1	6	228	234	scaffold3940_3479_flip	scaffold7512_165_flip	0	73	0	REF
CTGCAAGTGACGTCATGGTCAAGAAGCTAAATCTCGAGACCATTCCTCATCCCCGACCATATAA	64	1096	scaffold1377	1	645	0	1	2	1	36	57	scaffold16320_874_orig	scaffold9849_3404_orig	0	30	0	REF
CTGCATCTTTCACTTAAAGGCAAAGGGATCAAATCCAGAGGCAACGGGCTCACATCTGCGTAAT	64	1096	scaffold1377	-1	1356	0	2	2	1	5	63	scaffold123_238_orig	scaffold26535_625_orig	0	52	0	REF
CTGCTAGTGGCTAAGTGCTAACATTGTAAACAACTACATAATTTGGTTCCAACTTTAAAGGAAA	64	1098	scaffold1379	-1	1054	0	1	3	8	1	7	scaffold23639_1163_flip	scaffold17154_2858_flip	0	44	0	REF
CAGCAACAAAACATTGATATAGAAAAGAAACAGTAAACTGAAAAATTCGCCTGATCGTATTCTT	64	1098	scaffold1379	1	1061	0	2	3	8	1	6	scaffold23639_1163_flip	scaffold14022_2901_flip	0	77	0	REF
CTGCACACCGTAGTGGAGGTCGAACACGTTAATTCCGTGTGTTCTTTGTTTTCGCGTTGTTTTC	64	1098	scaffold1379	-1	1360	0	3	3	8	1	6	scaffold23639_1163_flip	scaffold14022_2901_flip	0	70	0	REF
CTGCACCCAAGCCGATCCGAGTCAACATTAAGATAAAACTCTTCGTTGTGTGGGACAAATGGTT	64	1099	scaffold1380	-1	2141	0	1	1	1	95	104	C1445902_1406_orig	C1453448_2405_orig	0	0	32	ALT
CTGCTCAAAAGAAATGGAAACTTTATCAAATAGATGTCAAGTCAGCATTTTTAAATGGCGAACT	64	1104	scaffold1385	1	8329	0	1	2	7	184	197	scaffold26629_2820_orig	scaffold10451_697_orig	0	75	0	REF
CTGCATCATTGACACTTCTTTGAAAACCATTTGCCAAGAAATAAGTATCAATCCTTCCATGCTC	64	1104	scaffold1385	-1	8563	0	2	2	7	184	197	scaffold26629_2820_orig	scaffold10451_697_orig	0	75	0	REF
CAGCCTTGACCATGGGCTGGTCGAGCGGTCCACTCGAGTAGGTGACTGGCTGTTCCACGAATAC	64	1116	scaffold1399	1	3418	0	1	1	6	130	144	scaffold8120_51478_flip	scaffold16685_27758_flip	0	45	0	REF
CTGCTTTGAATCGGAATGGTCGCCGCTTAGGGTCTCTCACTACTTCTGGGCATAGATGAACATA	64	1117	scaffold1400	1	3437	0	1	4	7	183	197	scaffold1353_1782_orig	scaffold10451_697_orig	0	48	0	REF
CAGCCCCACAATGTACTCTGTCTGCTCACAGACGGTGCTGAAAAAAAAAAAAAAAAAAAAAAAA	40	1117	scaffold1400	1	3823	0	2	4	7	184	197	scaffold26629_2820_orig	scaffold10451_697_orig	0	64	0	REF
CTGCTTGCGTGACATCATTCAGTCAATTATAGAACCCTTAATAATTGGCGGAGACATTAATTCG	64	1117	scaffold1400	-1	3825	0	3	4	7	184	197	scaffold26629_2820_orig	scaffold10451_697_orig	0	45	0	REF
CAGCACCGTCTGTGAGCAGACAGAGTACATTGTGGGGCTGAAAAAAAAAAAAAAAAAAAAAAAA	40	1117	scaffold1400	-1	3862	0	4	4	7	184	197	scaffold26629_2820_orig	scaffold10451_697_orig	0	66	0	REF
CAGCTCCTCTAGATGAAGATGAACCATCATCTTATAAAGAAGCAAAAGGAGTTGAAAAGTGGGT	64	1121	scaffold1406	1	855	0	1	6	4	183	183	scaffold28925_1728_flip	scaffold28925_1728_flip	0.0238095	2	82	ALT
CTGCCACAAAACGAGAAAGAGACTTGGTTCCGCACCTTTGCGGTAATTATTTATAATTTTAAGT	64	1121	scaffold1406	1	4341	0	2	6	4	177	185	C1428406_807_flip	scaffold34000_106_flip	0	0	52	ALT
CTGCTAGCACATTCTCGAAACACATGTGGGATTGGAAACGCAAGTGGCAACATGAGAAAGGGAA	64	1121	scaffold1406	1	4589	0	3	6	4	176	184	C1407718_834_flip	scaffold10215_122_flip	0	0	33	ALT
CAGCGGATCGATGAAACTCATAGCGGACTTCATTTGTATGTTCTGGTTTCCATGTGTAGTGTTG	64	1121	scaffold1406	-1	4591	0	4	6	4	183	183	scaffold28925_1728_flip	scaffold28925_1728_flip	0.015873	1	62	ALT
CAGCAGAACTCATTGACAAGTTGAAGAAGAAAAAGGCTGATCGACTAGCAGAACTCTCACAAGT	64	1121	scaffold1406	1	5018	0	5	6	4	183	183	scaffold28925_1728_flip	scaffold28925_1728_flip	0.0104167	1	95	ALT
CTGCTACTGACGGATGTACCTGTGTGGGTGGAGCGGTTGAAGACTGAGTTCCGATTGTGAGGCT	64	1121	scaffold1406	-1	5378	0	6	6	4	183	183	scaffold28925_1728_flip	scaffold28925_1728_flip	0.0121951	1	81	ALT
CAGCTCTCGCATTGAGCTATTAGGAACACATAGTCGATTGCTGAGGAAGAGATATCCGTCCTGT	64	1123	scaffold1408	-1	1720	0	1	27	2	95	104	C1475530_4218_flip	scaffold34249_5033_flip	0.0322581	60	2	REF
CAGCCATAGGCGAGATGTTGGTAGCCAAGAGAGCACTTAGTGTACAGAACCAACCAGCAGAGTC	64	1123	scaffold1408	-1	5601	0	2	27	6	143	144	scaffold21271_21035_flip	scaffold16685_27758_flip	0.0253165	77	2	REF
CAGCACGCCAAGTACAGTTAAGCCCTGAGAGTACCAAGACCACAAACCCGCCTACCCCAAAGAC	64	1123	scaffold1408	-1	5888	0	3	27	6	143	144	scaffold21271_21035_flip	scaffold16685_27758_flip	0.0185185	53	1	REF
CTGCAGTGAGTAGTACGTCGGAAGAGGTGGCGCGGTGGTGGTTAAGCTTCGGGGAAGAAGGAGT	64	1123	scaffold1408	1	7508	0	4	27	6	143	144	scaffold21271_21035_flip	scaffold16685_27758_flip	0.0136986	72	1	REF
CTGCTCTGTCGCGCCGTCGTCCATTCGTTGTAGAGCCGCGACGCCGAGTTCCGTTTCGTCACCG	64	1123	scaffold1408	-1	7711	0	5	27	6	143	144	scaffold21271_21035_flip	scaffold16685_27758_flip	0.0138889	71	1	REF
CAGCGTTTCCGAGCTTCATCTTCTTCCAAGCGTCGCTGTCTTCCTTCCCCTCTGCCGCACGCAG	64	1123	scaffold1408	-1	7875	0	6	27	6	143	144	scaffold21271_21035_flip	scaffold16685_27758_flip	0.0384615	75	3	REF
CTGCCGCCACCGTCTTGGATGTTTCCGGTTCCCGCAGAAAAAAAAAAAAAAAAAAAAAAAAAAA	37	1123	scaffold1408	1	11268	0	7	27	6	143	144	scaffold21271_21035_flip	scaffold16685_27758_flip	0.0153846	64	1	REF
CTGCGGGAACCGGAAACATCCAAGACGGTGGCGGCAGAAAAAAAAAAAAAAAAAAAAAAAAAAA	37	1123	scaffold1408	-1	11304	0	8	27	6	143	144	scaffold21271_21035_flip	scaffold16685_27758_flip	0.0178571	55	1	REF
CTGCTTACCGTCGTTCTCCCGCAGAAAAAAAAAAAAAAAAAAAAAAAAAAAAAAAAAAAAAAAA	24	1123	scaffold1408	1	11396	0	9	27	6	143	144	scaffold21271_21035_flip	scaffold16685_27758_flip	0.0375	77	3	REF
CAGCGCCACGCCGCCACCGCTGTCTAGAGATTCGCACGCCGCTGAAAAAAAAAAAAAAAAAAAA	44	1123	scaffold1408	1	11417	0	10	27	6	143	143	scaffold21271_21035_flip	scaffold21271_21035_flip	0	31	0	REF
CTGCAGTTCTCGTTGTTCTTCCTCAGCGCCACGTATACACCACAGTCAGAGAGCTTCGCACGCC	64	1123	scaffold1408	1	11458	0	11	27	6	143	144	scaffold21271_21035_flip	scaffold16685_27758_flip	0.012987	76	1	REF
CAGCGGCGTGCGAATCTCTAGACAGCGGTGGCGGCGTGGCGCTGAAAAAAAAAAAAAAAAAAAA	44	1123	scaffold1408	-1	11460	0	12	27	6	143	144	scaffold21271_21035_flip	scaffold16685_27758_flip	0.0128205	77	1	REF
CAGCGGCGTGCGAAGCTCTCTGACTGTGGTGTATACGTGGCGCTGAGGAAGAACAACGAGAACT	64	1123	scaffold1408	-1	11525	0	13	27	6	143	144	scaffold21271_21035_flip	scaffold16685_27758_flip	0.0131579	75	1	REF
CAGCACTCCGAGTATAGTTAAGCCCTGAGATTACCAAGAGCACAAGCCCGCCTACTCCAAAGAC	64	1123	scaffold1408	1	13230	0	14	27	6	143	144	scaffold21271_21035_flip	scaffold16685_27758_flip	0.0169492	58	1	REF
CAGCTTCTTTGCTTTCTTCTTGCGCAGAATCACAGTCGGATTCCTCTTGCGGTATGATCTCTCC	64	1123	scaffold1408	-1	13516	0	15	27	6	143	144	scaffold21271_21035_flip	scaffold16685_27758_flip	0.031746	61	2	REF
CTGCAAGTGAAGTCATGGTCCAGAAGCTAAATCTCGAGGCCATTCCTCATCCTCGACCATATAA	64	1123	scaffold1408	1	13670	0	16	27	6	143	144	scaffold21271_21035_flip	scaffold16685_27758_flip	0.0135135	73	1	REF
CTGCCAAGTTTGTAGAGCTCTTACTAAAGCATACAACTCCTTATCATAGGTGGGATAGTTCAAG	64	1123	scaffold1408	-1	15325	0	17	27	6	144	144	scaffold16685_27758_flip	scaffold16685_27758_flip	0	63	0	REF
CAGCTCGACGAACCTTCACGACCTGCTCGCGTCCGAATCCTTCTCTGTTCGTCGGCTTCCAGAG	64	1123	scaffold1408	1	17447	0	18	27	6	143	144	scaffold21271_21035_flip	scaffold16685_27758_flip	0.0128205	77	1	REF
CTGCTTACCGCCGTTCTCCCGCAGAAAAAAAAAAAAAAAAAAAAAAAAAAAAAAAAAAAAAAAA	24	1123	scaffold1408	1	17541	0	19	27	6	143	144	scaffold21271_21035_flip	scaffold16685_27758_flip	0.0128205	77	1	REF
CAGCGCCACGCCGCCACCGCCGTCCAGAGATTCGCACGCCGCTGAAAAAAAAAAAAAAAAAAAA	44	1123	scaffold1408	1	17562	0	20	27	6	143	146	scaffold21271_21035_flip	scaffold28125_3971_flip	0	35	0	REF
CTGCAGTTCTCGTTGTTCTTCCTCAGCGCCACGCATACACCACAGTCAGAGAGCTTCGCACGCC	64	1123	scaffold1408	1	17603	0	21	27	6	143	144	scaffold21271_21035_flip	scaffold16685_27758_flip	0.0266667	73	2	REF
CAGCGGCGTGCGAATCTCTGGACGGCGGTGGCGGCGTGGCGCTGAAAAAAAAAAAAAAAAAAAA	44	1123	scaffold1408	-1	17605	0	22	27	6	143	144	scaffold21271_21035_flip	scaffold16685_27758_flip	0.0263158	74	2	REF
CAGCGGCGTGCGAAGCTCTCTGACTGTGGTGTATGCGTGGCGCTGAGGAAGAACAACGAGAACT	64	1123	scaffold1408	-1	17670	0	23	27	6	143	144	scaffold21271_21035_flip	scaffold16685_27758_flip	0.012987	76	1	REF
CAGCGGGAGAACGACGGGAGCTGAAAAAAAAAAAAAAAAAAAAAAAAAAAAAAAAAAAAAAAAA	23	1123	scaffold1408	-1	17693	0	24	27	6	143	144	scaffold21271_21035_flip	scaffold16685_27758_flip	0.0266667	73	2	REF
CAGCAAGTGCAATAACTGAGCATCAGAGGTAAGATACTCTGTTTCTCATTGTGCATTTTAAGGA	64	1123	scaffold1408	1	19774	0	25	27	6	129	143	scaffold15081_446_flip	scaffold21271_21035_flip	0	39	0	REF
CTGCAGAGCAATCTGTCGAAATTTCAAAATAAACTTATGTATGAACACACATTCTTTGATCTTA	64	1123	scaffold1408	1	20821	0	26	27	6	143	144	scaffold21271_21035_flip	scaffold16685_27758_flip	0.0263158	74	2	REF
CTGCAAAATAAAGTTGTGTTTTGCTACTTTTTATAATAGAACCACCATCACTACAAAAAAAATT	64	1123	scaffold1408	-1	21023	0	27	27	6	143	144	scaffold21271_21035_flip	scaffold16685_27758_flip	0.0136986	72	1	REF
CTGCATTTGGTAAAAAAAAGAGAGAAATTATACTATAATATTTGTAGTACCTAGAACAAAAATA	64	1126	scaffold1411	1	4263	0	1	2	1	3	3	scaffold7336_477_orig	scaffold7336_477_orig	0.0289855	2	67	ALT
CTGCAAGTCAGTGACAATTATCTTCTTGGGCATCCAACAAAACAGTCCTCTTTTTCTTTAGGGT	64	1126	scaffold1411	-1	4459	0	2	2	1	2	2	scaffold29546_122_orig	scaffold29546_122_orig	0.0285714	2	68	ALT
CAGCAATCTCAAGGTACTCATTCATCCACTAGCTTGCTTCATTGGGGAGATTTAATACCAGGAA	64	1128	scaffold1413	1	7278	0	1	2	6	143	143	scaffold21271_21035_flip	scaffold21271_21035_flip	0	68	0	REF
CAGCAACTGTAAAGGATACTTGAATGAAAATGTGCAAGCTCCTTTATTTCAATACCATGTAAAA	64	1128	scaffold1413	-1	7649	0	2	2	6	143	143	scaffold21271_21035_flip	scaffold21271_21035_flip	0	72	0	REF
CAGCCGGAGGATTGTGCTACCTCATTAACTTAGTATACAATGTTTTTTGGATGGAATATTAGAG	64	1129	scaffold1414	1	4402	0	1	7	6	129	129	scaffold15081_446_flip	scaffold15081_446_flip	0.0140845	1	70	ALT
CTGCCAAGAAGAAACCACATGTGACCATTTGACCAAACCACCACAATTCTCGCTGTTTCATGAT	64	1129	scaffold1414	-1	4680	0	2	7	6	129	129	scaffold15081_446_flip	scaffold15081_446_flip	0.0135135	1	73	ALT
CAGCAATCCCAAGGTACTCATTCATCCACTGGCTTGCTTCATTGGGGAGACTTAATACCAGGGA	64	1129	scaffold1414	1	7549	0	3	7	6	130	144	scaffold8120_51478_flip	scaffold16685_27758_flip	0	0	97	ALT
CAGCAACTGTAGAGGATACTTAAGTGAAAATGTGCAAGTTCCTTTATTTCAATACCATGTAAAC	64	1129	scaffold1414	-1	7920	0	4	7	6	143	144	scaffold21271_21035_flip	scaffold16685_27758_flip	0	0	98	ALT
CAGCTCAAGAGGGGAATGGGTAGATCGACTTTCACTTCAAACAGTCCAAAATCGAGAGAATTCA	64	1129	scaffold1414	1	12120	0	5	7	6	129	144	scaffold15081_446_flip	scaffold16685_27758_flip	0	0	39	ALT
CAGCTACCTCCATCTACGATCAACGTGCAAACCTTATCCTGAACTACGCATTTGGTGTGGAAGA	64	1129	scaffold1414	-1	12583	0	6	7	6	129	144	scaffold15081_446_flip	scaffold16685_27758_flip	0	0	50	ALT
CAGCACCGTCCATGTCGTCTTCTCCTTACGCGTTTGCAGAAAAAAAAAAAAAAAAAAAAAAAAA	39	1129	scaffold1414	-1	20692	0	7	7	6	129	129	scaffold15081_446_flip	scaffold15081_446_flip	0.0136986	1	72	ALT
CAGCTTATTGATGATGCTGAGGGATTAGAAAAGATTGAGAATCTGCAGAGTCATGACAACAGCG	64	1130	scaffold1415	1	4237	0	1	2	7	183	197	scaffold1353_1782_orig	scaffold10451_697_orig	0	34	0	REF
CTGCATCATTACCTCCAAACAAGAAGCCTTGTGCACCAGGTGGCAAAGTTTCATCATCCTCTTC	64	1130	scaffold1415	-1	4408	0	2	2	7	184	197	scaffold26629_2820_orig	scaffold10451_697_orig	0	58	0	REF
CTGCTTCTCCAAGCGCCGCCGTAGTCCGCTAGCGTCGTCACGCAGACCGCCACTGTTCACTCCT	64	1135	scaffold1421	1	1697	0	1	18	1	4	63	scaffold17194_816_orig	scaffold26535_625_orig	0	49	0	REF
CTGCGCAAAGATAGGAGTGAACAGTGGCGGTCTGCGTGACGACGCTAGCGGACTACGGCGGCGC	64	1135	scaffold1421	-1	1772	0	2	18	1	5	63	scaffold123_238_orig	scaffold26535_625_orig	0	50	0	REF
CTGCTATTAGAATATCATCAACATACAACAGCAGATAGAGATACTCATCATTGCTAACCTCTTT	64	1135	scaffold1421	1	11710	0	3	18	1	4	67	scaffold17194_816_orig	scaffold17077_386_orig	0	39	0	REF
CAGCTTACATTGTGAACAGATCACCATCATCTGGTATTGACCATAATGTACCAGAAGAAATATG	64	1135	scaffold1421	-1	12950	0	4	18	1	5	63	scaffold123_238_orig	scaffold26535_625_orig	0	31	0	REF
CAGCTCTCTTATAGGAACACTAATATCGCCAATCCGCAGGACCAAGTATATCCACCACGCCAGA	64	1135	scaffold1421	1	21430	0	5	18	1	36	57	scaffold16320_874_orig	scaffold9849_3404_orig	0	59	0	REF
CAGCTCGTGAGTCGCACCAGTAGGGCTCAAAACGAATCCCTATAAACTTCCACAAGGGTGGAAG	64	1135	scaffold1421	1	25132	0	6	18	1	40	49	scaffold13828_7064_orig	scaffold32063_122_orig	0	30	0	REF
CAGCAACTCGAAGTGCCGGGTTCCTAATCAAACGCATCTTGGGGGAATTAGCCATGGTCCCAGT	64	1135	scaffold1421	1	25435	0	7	18	1	5	63	scaffold123_238_orig	scaffold26535_625_orig	0	71	0	REF
CAGCTAGTTGAACAAGAGGAACCCGACTCTTCCGGGCATCAGAATGTTGTCTTCACCGAAAAGG	64	1135	scaffold1421	-1	25936	0	8	18	1	5	63	scaffold123_238_orig	scaffold26535_625_orig	0	78	0	REF
CTGCAGATTCTGTGGGTTCTGAAACTGATATTGCTCAAGAATTCCCTTATGAAAAATCCCCAAA	64	1135	scaffold1421	1	28948	0	9	18	1	5	62	scaffold123_238_orig	scaffold3341_5712_orig	0	30	0	REF
CAGCTGGCTGTCCAAATCCCGGAGGTGGAGGCTGAATACCGATGCCATGAACACCTCCTTGCTG	64	1135	scaffold1421	1	29462	0	10	18	1	36	57	scaffold16320_874_orig	scaffold9849_3404_orig	0	95	0	REF
CTGCATACACCTTCAAAGCAAAACAAAAGAAAAACAAAATGAGATCTTAAGCAGTTTCTATTTT	64	1135	scaffold1421	1	29745	0	11	18	1	5	67	scaffold123_238_orig	scaffold17077_386_orig	0	71	0	REF
CAGCTAAGAAGCCACCGAGGAGAACTTCTTGAGGGTGTTTCAGAGGTTGACACATTTGAGAAGT	64	1135	scaffold1421	-1	29747	0	12	18	1	20	47	scaffold7239_26402_orig	scaffold3336_904_orig	0.0102041	97	1	REF
CTGCATCATAACTTCATTGTGTTGATTTATTTGAGTGTCTCATGTCCTAGGATGAGCTTCATTG	64	1135	scaffold1421	-1	30097	0	13	18	1	5	67	scaffold123_238_orig	scaffold17077_386_orig	0	62	0	REF
CTGCAACCTCCTAAGACAGTCAAAGACATTAGGAGCTTCTTGGGGCACGCAGGTTTCTATAGGA	64	1135	scaffold1421	1	30098	0	14	18	1	5	63	scaffold123_238_orig	scaffold26535_625_orig	0	94	0	REF
CAGCCCGGACGAGTCACCTCCTTTCGCCAAATTTCACGTAATGTCTTCTTCTTCGCCTTTCATC	64	1135	scaffold1421	1	32980	0	15	18	1	36	57	scaffold16320_874_orig	scaffold9849_3404_orig	0	84	0	REF
CAGCATCCTCATCCATGAACTCGTTCTCTTCCTCAACCATTTCTTCTTCACCCACATTTTCTTC	64	1135	scaffold1421	-1	33308	0	16	18	1	36	57	scaffold16320_874_orig	scaffold9849_3404_orig	0	90	0	REF
CAGCATGATTTGTTTAGTTGTGTTCTTAGATTTTTCTTCAAGCTTCTATTACACATGGGACCGT	64	1135	scaffold1421	1	35164	0	17	18	1	5	63	scaffold123_238_orig	scaffold26535_625_orig	0	91	0	REF
CAGCAAACTTACAAGGCGAACTCATCCTAATCCCCAATGCAATCCTAAATACAATTCTAAATGA	64	1135	scaffold1421	-1	35450	0	18	18	1	36	57	scaffold16320_874_orig	scaffold9849_3404_orig	0	95	0	REF
CTGCCATCCAGATGTGCCCGTGGTACGCATTTTCATCACCCGCGGTAAGGTTTCGTCTTGGCCC	64	1136	scaffold1423	1	3598	0	1	1	5	131	198	scaffold3758_172569_flip	scaffold140_186762_flip	0	63	0	REF
CAGCAATGATAATGGATAACCTTGACCCAGATCATTTAGGATACATCATGGTAAAAAAATTTAA	64	1139	scaffold1426	-1	189	0	1	2	7	184	197	scaffold26629_2820_orig	scaffold10451_697_orig	0	43	0	REF
CTGCAAGAAATCACCAACAAATATTAAGTTTAAGGATTAAATTTATGTATTCAAGTTCAGTTTA	64	1139	scaffold1426	1	2777	0	2	2	7	183	197	scaffold1353_1782_orig	scaffold10451_697_orig	0	63	0	REF
CAGCTTATGAACAAGGTGTGATCGGCTTTGGACTTCTTGAACCCCCGAGTCTTGAGGGTATTGC	64	1140	scaffold1427	1	2796	0	1	17	6	129	144	scaffold15081_446_flip	scaffold16685_27758_flip	0	0	32	ALT
CTGCCAAGGTCATTCATCAATCCACTCCATCGATTTCATCTAGTCACCAAGTGTTTATTCGGAT	64	1140	scaffold1427	1	9143	0	2	17	6	129	144	scaffold15081_446_flip	scaffold16685_27758_flip	0	0	82	ALT
CAGCTTTGACGGATATTTTGGGCAGGCAGAAAAAAAAAAAAAAAAAAAAAAAAAAAAAAAAAAA	29	1140	scaffold1427	1	9401	0	3	17	6	128	144	scaffold20203_1335_flip	scaffold16685_27758_flip	0	0	37	ALT
CTGCGGTGTCAGGTTGGTTTTTTCGTCCCTGAGGTCGATGGCTTGGTCGGATCGAGAGAGGAAA	64	1140	scaffold1427	-1	9403	0	4	17	6	130	142	scaffold8120_51478_flip	scaffold4772_4406_flip	0.0123457	1	80	ALT
CAGCCGGCGTCGACCCTGCGGCCGACTTGGGGACCTCAATGCCGCGGCCTAAGTTCTTTAAAAA	64	1140	scaffold1427	1	9427	0	5	17	6	129	144	scaffold15081_446_flip	scaffold16685_27758_flip	0	0	69	ALT
CTGCCTGCCCAAAATATCCGTCAAAGCTGAAAAAAAAAAAAAAAAAAAAAAAAAAAAAAAAAAA	29	1140	scaffold1427	-1	9429	0	6	17	6	129	144	scaffold15081_446_flip	scaffold16685_27758_flip	0	0	56	ALT
CTGCTAAAATTTGATAAAAACTTAGAATGTAATGTTATGTCCCTTAAACATTAGGGTTTTCTGA	64	1140	scaffold1427	-1	9606	0	7	17	6	129	144	scaffold15081_446_flip	scaffold16685_27758_flip	0	0	75	ALT
CAGCTGGTTGTCTGAAACCCGGAGGTGGATACTGAACTCCAACGCCATTAACACCTCCTTTTTG	64	1140	scaffold1427	-1	10953	0	8	17	6	130	144	scaffold8120_51478_flip	scaffold16685_27758_flip	0	0	104	ALT
CTGCTCATAACTTGTGTTATCCTCACTCAAATACCCAAATTCGATCTTCCTCGGGCATAAAATT	64	1140	scaffold1427	1	13505	0	9	17	6	130	144	scaffold8120_51478_flip	scaffold16685_27758_flip	0	0	74	ALT
CAGCATTCTTGCAAATCAAAGAGGTTTTTGTGAGTGCACCAGTTGTGCAAGCACCGGATTGAGA	64	1140	scaffold1427	1	13774	0	10	17	6	129	144	scaffold15081_446_flip	scaffold16685_27758_flip	0	0	49	ALT
CTGCATGACATTCCGCATAGAAGATAAAGTTGGTGTCCTTTCACAAAAGGCCTATCAAAGGTCT	64	1140	scaffold1427	-1	13776	0	11	17	6	129	144	scaffold15081_446_flip	scaffold16685_27758_flip	0	0	66	ALT
CTGCAAGATCAGTGTGCACGATTACTTTGGACCCCACCAAGTAAGATCAAAACTTCTCAAATGC	64	1140	scaffold1427	-1	14067	0	12	17	6	130	144	scaffold8120_51478_flip	scaffold16685_27758_flip	0	0	49	ALT
CTGCCGCCGTCGACCCCAAGGTCGACCCGAGAAGCTCGACTCGGCGTACAGCCCACGGCGTATC	64	1140	scaffold1427	1	18984	0	13	17	6	129	144	scaffold15081_446_flip	scaffold16685_27758_flip	0	0	65	ALT
CAGCGATACGCCGTGGGCTGTACGCCGAGTCGAGCTTCTCGGGTCGACCTTGGGGTCGACGGCG	64	1140	scaffold1427	-1	19051	0	14	17	6	130	144	scaffold8120_51478_flip	scaffold16685_27758_flip	0	0	49	ALT
CTGCGAGGTCGATGCCGACTGCATGCCCAAAATGTCTGTCAAAGCTACGGCGTTGGGTTGGTTT	64	1140	scaffold1427	-1	19460	0	15	17	6	129	144	scaffold15081_446_flip	scaffold16685_27758_flip	0	0	35	ALT
CTGCCAAGATCATTCATCAATCCACTCCATCGATTTCATCTAGTCACCAAGAATCTATTCAGAT	64	1140	scaffold1427	1	20787	0	16	17	6	129	144	scaffold15081_446_flip	scaffold16685_27758_flip	0	0	88	ALT
CTGCAACACTCCCTGTTCCTTATCTTCAGCAATGCACCTCCAAAACAACCCATCTAAATTCTTC	64	1140	scaffold1427	-1	21063	0	17	17	6	129	144	scaffold15081_446_flip	scaffold16685_27758_flip	0	0	76	ALT
CAGCAATGTACGAATTATATCTTGTGTCACTTATGACTGTTTCAGCTGTTGGATATTGTTTATA	64	1141	scaffold1429	-1	1655	0	1	1	4	74	124	scaffold1986_122_flip	scaffold33166_2102_flip	0.0425532	2	45	ALT
CAGCCTTTTTCAAACCAAGTATTCTTGTCTTCTTTGATCGGTGGTCTCTCTTCTTCACACCTTC	64	1144	scaffold1433	1	6814	0	1	2	7	186	197	scaffold20822_9341_orig	scaffold10451_697_orig	0	0	62	ALT
CTGCAATTGATCAACGTTGACAATCAGAAACATAAAATTCTTGTTTGAAATTTCATCTGTAAAG	64	1144	scaffold1433	-1	7521	0	2	2	7	183	197	scaffold1353_1782_orig	scaffold10451_697_orig	0	0	59	ALT
CAGCTGTCAGATGAGCATAACAAATAGGTGCAACTGCCAAAACAAAACAAAGACAAACTTGAGA	64	1145	scaffold1434	1	3852	0	1	2	7	184	197	scaffold26629_2820_orig	scaffold10451_697_orig	0	64	0	REF
CAGCTCAACATGCCTTGCAAGTCTGGTCGTTCTTATCTAAGCCACAAATGAATAAGAACAAGAA	64	1145	scaffold1434	-1	4143	0	2	2	7	184	197	scaffold26629_2820_orig	scaffold10451_697_orig	0	57	0	REF
CAGCCCATTTTCTAGGCCTTTCTTGCCCGCCCTTTTTTGTCTCTCGGGCCTTTATCGTATATAT	64	1154	scaffold1443	1	4142	0	1	1	7	183	197	scaffold1353_1782_orig	scaffold10451_697_orig	0	0	38	ALT
CTGCAGTACTAGGATATTTAATGTGTTTCTGTTCAAACAGGTAGATTATGTTTTTGTATGTTGC	64	1156	scaffold1445	-1	1328	0	1	2	4	31	31	scaffold14419_412_orig	scaffold14419_412_orig	0.0169492	1	58	ALT
CAGCTATGCTAAACGCATTGGCGTTATAGCTTCAGTTTCACATCTTATTGTAAGAGCTAGGCAA	64	1156	scaffold1445	-1	1775	0	2	2	4	31	31	scaffold14419_412_orig	scaffold14419_412_orig	0.02	1	49	ALT
CTGCAAATCAAAGATTGATTGATGACTACTTTGCTAATCAACTTACATATGACATCACAATGTT	64	1158	scaffold1447	1	40416	0	1	9	3	90	109	scaffold1447_18005_orig	scaffold16650_74424_orig	0	0	46	ALT
CTGCCCATCTAAAGCAATCCAAGGCTTGAATGAACTCTGTGCCAAAGATGCAATTCAATGCTGA	63	1158	scaffold1447	1	82348	0	2	9	3	56	110	scaffold2900_3301_orig	scaffold34328_5997_orig	0	34	0	REF
CAGCATTGAATTGCATCTTTGGCACAGAGTTCATTCAAGCCTTGGATTGCTTTAGATGGGCAGA	63	1158	scaffold1447	-1	82410	0	3	9	3	86	110	scaffold4299_48865_orig	scaffold34328_5997_orig	0	35	0	REF
CTGCATCAGAACCCTTCCTGTTTGAATAGATTCATACTCAAATCAAGCAGAGGTCTTCTCCGCA	64	1158	scaffold1447	1	127879	0	4	9	3	92	93	scaffold20973_69379_orig	scaffold6822_25494_orig	0.0163934	60	1	REF
CTGCAAGTTACACCCTATCTTCTGGAATGGGTGAGGCTGGTTCCAAACGGTGATTCCTTCTGAG	64	1158	scaffold1447	-1	128284	0	5	9	3	84	108	scaffold11630_64007_orig	scaffold6822_117313_orig	0	60	0	REF
CAGCACTTCTCACGGCTGTAGGAGGGGCAGAAAAAAAAAAAAAAAAAAAAAAAAAAAAAAAAAA	30	1158	scaffold1447	1	128872	0	6	9	3	92	92	scaffold20973_69379_orig	scaffold20973_69379_orig	0.0123457	80	1	REF
CAGCACACAGCAGGCCTAGGTTTCTGTAGGCTGAAAAAAAAAAAAAAAAAAAAAAAAAAAAAAA	33	1158	scaffold1447	1	128899	0	7	9	3	86	108	scaffold4299_48865_orig	scaffold6822_117313_orig	0	81	0	REF
CAGCCTACAGAAACCTAGGCCTGCTGTGTGCTGAAAAAAAAAAAAAAAAAAAAAAAAAAAAAAA	33	1158	scaffold1447	-1	128931	0	8	9	3	86	108	scaffold4299_48865_orig	scaffold6822_117313_orig	0	71	0	REF
CAGCCTCGGCTTTTCATGGAGATGTCATAAGGAAGACCGACCTAGAGGCTCTCATCAACTCCCT	64	1158	scaffold1447	1	136806	0	9	9	3	86	111	scaffold4299_48865_orig	scaffold34270_10346_orig	0	62	0	REF
CAGCATTCTAGCTACTGTGAACAAAAATCTTGTCAGTTTTGGCAATTATATCAAATCCAATGAC	64	1159	scaffold1449	1	119	0	1	1	1	165	172	C1414272_707_orig	scaffold9241_818_orig	0	0	73	ALT
CAGCACCTCCTTGATCTCGCCATAAGCACCAAATATATTTTCAAGGTCTCTGTTGGAAACTGAT	64	1161	scaffold1451	-1	1127	0	1	2	7	184	197	scaffold26629_2820_orig	scaffold10451_697_orig	0	0	67	ALT
CTGCCATCGACGAGAAATACAGTGGAACTTATGATTTTCTATATCTGCCTATTGATTTCAAGGT	64	1161	scaffold1451	1	2288	0	2	2	7	175	197	scaffold19768_5893_orig	scaffold10451_697_orig	0	0	30	ALT
CAGCACCTCCTTGATCTCGCCATAAGCACCGAATATATTTTCAAGGTCTCTGTTGGAAACTGAT	64	1162	scaffold1452	-1	1181	0	1	2	7	184	197	scaffold26629_2820_orig	scaffold10451_697_orig	0	81	0	REF
CTGCCATCGACGAGAAATACAGTGGAACTTATGATTTTCTATATTTGCCTATTGATTTCAAGGT	64	1162	scaffold1452	1	2382	0	2	2	7	177	197	scaffold4240_1456_orig	scaffold10451_697_orig	0	35	0	REF
CAGCCTATGACTAAACTGACTGGGAAGGACGTTCCGTTTGTTTGGTCTAAGGAATGTGAGGATT	64	1164	scaffold1454	1	1634	0	1	9	6	130	142	scaffold8120_51478_flip	scaffold4772_4406_flip	0	77	0	REF
CTGCCTAGATGCATAAGCGATTACCTTACCGCTTTGCATCAGAACGCATCCTAGTCCAATCCTA	64	1164	scaffold1454	-1	1852	0	2	9	6	130	142	scaffold8120_51478_flip	scaffold4772_4406_flip	0	74	0	REF
CTGCCCAAACTCTCGTGGTCTTCCAGAAGTTATGTATTTGTCCAATCACCCATCATCCATTTTC	64	1164	scaffold1454	1	12925	0	3	9	6	128	128	scaffold20203_1335_flip	scaffold20203_1335_flip	0.0338983	57	2	REF
CTGCCAAATCACGCGATTTCTGCACCTGATGACTTTCCTTGGCTTTTTAATCCAATCAAACTTC	64	1164	scaffold1454	-1	13276	0	4	9	6	130	143	scaffold8120_51478_flip	scaffold21271_21035_flip	0	50	0	REF
CAGCAGATAGACTAAGTACACATACCATTAATTTCATTTCTGTGAACTTTATACCAGATCAAGG	64	1164	scaffold1454	1	18005	0	5	9	6	132	142	scaffold7878_122_flip	scaffold4772_4406_flip	0.0126582	78	1	REF
CTGCAACTGCTATTGCAAAAGAACGAGAAGAAGAAAAACTTCATCAATTTCTCGACGAAAGTAG	64	1164	scaffold1454	1	27930	0	6	9	6	130	143	scaffold8120_51478_flip	scaffold21271_21035_flip	0	65	0	REF
CAGCTCGTAATGCTCATGCTACTAGCTCCAATAGCTCTGCATTTCCTGAATTGACTGCTGATCA	64	1164	scaffold1454	1	28327	0	7	9	6	130	142	scaffold8120_51478_flip	scaffold4772_4406_flip	0	53	0	REF
CTGCAGTCATCTGCTTCTTGTCACGAGAGATGAGTTGAGTCTTCTCTTTTCCAACGGGTTTAGA	64	1164	scaffold1454	-1	28329	0	8	9	6	130	142	scaffold8120_51478_flip	scaffold4772_4406_flip	0	70	0	REF
CTGCCATCGGCAAAACCTATTGCACAAGGTGCAATTTTCTGCAGATTCTGAAGGAAAGATAGGT	64	1164	scaffold1454	-1	28579	0	9	9	6	130	142	scaffold8120_51478_flip	scaffold4772_4406_flip	0	46	0	REF
CTGCATCATTGACACTTCTTTGAAAACCATTTGCCAAGAAATAAGTATCAATCCTTTCATACCA	64	1170	scaffold1462	1	17896	0	1	5	6	128	128	scaffold20203_1335_flip	scaffold20203_1335_flip	0.0105263	1	94	ALT
CTGCTCAAAAGAAATGGAAACTTTATCAAATGGATGTAAAGTCAGCATTTCTAAATGGCGAACT	64	1170	scaffold1462	-1	18135	0	2	5	6	128	128	scaffold20203_1335_flip	scaffold20203_1335_flip	0.0206186	2	95	ALT
CTGCTTCGCTCGCACTGAACAACATGTGGTCTTCATTCAAGTCTTCTTCAAGACTTACATGTGC	64	1170	scaffold1462	-1	30708	0	3	5	6	127	127	scaffold19655_3241_flip	scaffold19655_3241_flip	0.0102041	1	97	ALT
CTGCTCTTACTCAATGTCGTCTCAAACCGAAGAAACAAGCTGTAACAAGATGTTTAAAGATGGA	64	1170	scaffold1462	1	36244	0	4	5	6	122	128	scaffold34510_22349_flip	scaffold20203_1335_flip	0	0	50	ALT
CAGCAGATTTAGGGTTTGTTGAAGAATCTTTAACTAGTTCAGTCTGCTGATTGGTTTTGCTAGA	64	1170	scaffold1462	-1	36669	0	5	5	6	128	128	scaffold20203_1335_flip	scaffold20203_1335_flip	0	0	39	ALT
CTGCTAACCAGGTTTGTCCATTATATGACACTTTCTCTTCTCTTTAGGTGTTTTGTCCGCATAG	64	1171	scaffold1463	1	3605	0	1	1	6	149	150	C1424188_642_flip	C1424188_1466_flip	0.0444444	4	86	ALT
CTGCCATGCTCTCTGCTTCATCAACTCCATAGCTGATCCATCGCTGTTCATTTCCAACCATAAT	64	1173	scaffold1465	-1	181	0	1	1	2	9	38	scaffold1037_524_flip	scaffold9378_591_flip	0	0	44	ALT
CTGCCTCACCCACAGTACTAGGCTCACTCATGCTCTTCCACAATTCCTGAGACCTGAGCACACC	64	1177	scaffold1470	1	1965	0	1	2	5	131	198	scaffold3758_172569_flip	scaffold140_186762_flip	0	58	0	REF
CTGCAGATTTCTACAAACAAGCTCTACCTAGCTGATCATACCACTGCAGATGGGACCTTAGTGC	64	1177	scaffold1470	-1	2242	0	2	2	5	131	200	scaffold3758_172569_flip	scaffold19141_13641_flip	0	59	0	REF
CTGCAATGATTTCCACTCCTCTACTAAACTGTGTTGCAACTAAAATAAGCTGTTATAGCTTTCA	64	1179	scaffold1473	-1	3565	0	1	1	1	5	65	scaffold123_238_orig	scaffold28625_1676_orig	0	0	35	ALT
CAGCTTTGTTCGGCTTTGTTCTTCAGACCGAAAAATGGTGAGTAGCAGAAAAAAAAAAAAAAAA	48	1183	scaffold1479	1	2281	0	1	2	1	5	67	scaffold123_238_orig	scaffold17077_386_orig	0	66	0	REF
CTGCTACTCACCATTTTTCGGTCTGAAGAACAAAGCCGAACAAAGCTGAAAAAAAAAAAAAAAA	48	1183	scaffold1479	-1	2328	0	2	2	1	5	67	scaffold123_238_orig	scaffold17077_386_orig	0	53	0	REF
CTGCTTTAACAGATGGTGTGTTGGTTGGTTCTAAGGATATTGTATCAAAACTACCAGCTAGTTC	64	1185	scaffold1481	1	6643	0	1	4	1	15	47	scaffold6175_38662_orig	scaffold3336_904_orig	0	0	31	ALT
CAGCTCAGAAGTATGGAAGTATGCAAGGTCAACTCTAGAACATCTGCATGAGCATGATGGAACA	64	1185	scaffold1481	1	7066	0	2	4	1	5	63	scaffold123_238_orig	scaffold26535_625_orig	0	0	61	ALT
CTGCATCAAGCCCATAACCATGATAAGCTCATGTTTTGTTTTCCTTTTGCTCTATCTTTTGTTC	64	1185	scaffold1481	-1	7068	0	3	4	1	15	15	scaffold6175_38662_orig	scaffold6175_38662_orig	0	0	31	ALT
CAGCGCTTGTCCATACTGCTTCTACAGATCCTGTTCCATCATGCTCATGCAGATGTTCTAGAGT	64	1185	scaffold1481	-1	7160	0	4	4	1	5	63	scaffold123_238_orig	scaffold26535_625_orig	0	0	61	ALT
CAGCAACTCGGGATATTCTATCATCTAAGCTTTGAATATGAGCAAGGAGGTGATGGTGTCCTCC	64	1195	scaffold1497	-1	1078	0	1	5	1	5	63	scaffold123_238_orig	scaffold26535_625_orig	0	90	0	REF
CAGCAAATCCTTACCCCCGCGACAACAGTTCTCGACCCATGGGCGACTTTTCCAGCGACCGCGG	64	1195	scaffold1497	1	7077	0	2	5	1	5	63	scaffold123_238_orig	scaffold26535_625_orig	0	43	0	REF
CAGCTGGAGTCGACCTTACGGCCGACTAGGGGACCCCGACGCCGCGGCCTAAAGTCTTTAAAAT	64	1195	scaffold1497	1	7368	0	3	5	1	5	63	scaffold123_238_orig	scaffold26535_625_orig	0	53	0	REF
CTGCATGCCAAAGTATCCCAAGGTTGCGGTGTCGGGTTGGTTTCATCGGTCATGAGGTCGATGG	64	1195	scaffold1497	-1	7370	0	4	5	1	5	69	scaffold123_238_orig	scaffold24564_574_orig	0	38	0	REF
CAGCTCGTTGGGGTTCAACCTTCCCAACTAGCATTAAACTCACCCTAAATGAAGGGATCTAACA	64	1195	scaffold1497	-1	7839	0	5	5	1	5	63	scaffold123_238_orig	scaffold26535_625_orig	0	66	0	REF
CAGCCTTCGTTTGCCTGTGCCTTGTCAGAAAGTAGACAGATTCTAGTTTCTTGAAATTTCTCAT	64	1196	scaffold1498	1	1333	0	1	1	3	132	142	C1424850_923_orig	scaffold6192_2524_orig	0	44	0	REF
CAGCATGGCTCACACGGTATGGCGTTTGTTCTCTCTCCTACAAATGGCTTTCCCGGTGCTTCCT	64	1197	scaffold1499	-1	166	0	1	1	5	424	424	scaffold9590_4219_orig	scaffold9590_4219_orig	0	0	50	ALT
CTGCGGAAAGGCCTTTGATACACTTGAGTCTTCTGGATATTACGCACCAGAAGGTTGTAATAGG	64	1199	scaffold1501	1	651	0	1	3	7	183	193	scaffold1353_1782_orig	scaffold18697_9934_orig	0.0208333	1	47	ALT
CTGCATGCTCCATAATTGCCTAAGTATTTGATCTAGAAGACCAAGGCTCAAGACTTACAAATTG	64	1199	scaffold1501	-1	914	0	2	3	7	184	197	scaffold26629_2820_orig	scaffold10451_697_orig	0	0	51	ALT
CAGCCTAGAAACGAACATGATGAAGATTACTATGAGAATAGAAGCCAAGCTTCGCAAGGGAGTA	64	1199	scaffold1501	-1	5425	0	3	3	7	189	197	scaffold10790_466_orig	scaffold10451_697_orig	0	0	71	ALT
CTGCTTAAGGAAATCCGCGAAATCTGTGAATAACACAAACGAGTGAGATCAGTTTACTCGAGAC	64	1202	scaffold1504	1	1978	0	1	1	1	68	74	scaffold28949_3925_orig	scaffold15167_779_orig	0	41	0	REF
CAGCTGAAACACATCAAAATTTTTTGTCTCCCCTTTATCTTTGACATGTTTCCCAAGAAAATTC	64	1209	scaffold1513	1	2502	0	1	1	6	144	146	scaffold16685_27758_flip	scaffold28125_3971_flip	0	37	0	REF
CTGCTGAATGTCGCTAGCCCATGGATTAAAGAACTCCAGATTAATTTGTTAGATTTTACAGAAA	64	1211	scaffold1515	1	4604	0	1	7	8	24	82	scaffold12856_3778_flip	scaffold25985_122_orig	0	39	0	REF
CTGCAATAAGTCAAAGGAGTTGGTAAAATCTATCTTTTGCCAAATATAGGTACGGCTAAGTTTG	64	1211	scaffold1515	-1	5003	0	2	7	8	78	82	scaffold7985_17135_orig	scaffold25985_122_orig	0	52	0	REF
CTGCTTCTCACTTTTGCAATATTGTAGTTGAATGTCTTCAGTTTTCTCTGACTCCCTCACAAAG	64	1211	scaffold1515	1	5147	0	3	7	8	54	82	C1420732_791_flip	scaffold25985_122_orig	0	30	0	REF
CAGCAAAAAACATTAACGCCAAATTGATTGTGTCTTTTATGTATCTAAGAACTCTCTTTGCCTC	64	1211	scaffold1515	1	5531	0	4	7	8	48	82	scaffold2001_13847_orig	scaffold25985_122_orig	0	33	0	REF
CTGCTAAGGAGTCAAAACTTGTAGTGATTGGGGAGGATGTAAAGAAGATCTGAAATCAACTACT	64	1211	scaffold1515	-1	5533	0	5	7	8	78	81	scaffold7985_17135_orig	scaffold1010_122_orig	0	34	0	REF
CAGCTCAAAGAAGATGGAAATTATATCAACTTGATGTTAAATATGCCTTTCTAAATGGCAAGCT	64	1211	scaffold1515	-1	6233	0	6	7	8	48	78	scaffold2001_13847_orig	scaffold7985_17135_orig	0	30	0	REF
CTGCAGAACAAATGGAGTGGAGACAAGCTATGGAATAAGAAATATACATGATCGAGAAAAATCA	64	1211	scaffold1515	-1	6506	0	7	7	8	78	78	scaffold7985_17135_orig	scaffold7985_17135_orig	0	81	0	REF
CAGCAACAGTAGATACCATTGTGTCCATACCACACACATTATTACTTCCCCTGCAGATTTTGTA	64	1217	scaffold1522	-1	1461	0	1	2	7	184	197	scaffold26629_2820_orig	scaffold10451_697_orig	0	0	58	ALT
CAGCCTAGAAAACTCCTCCAAATAAGAAGAAAACATCAGCCAGGAACTAAAACCATCTGCAGAA	64	1217	scaffold1522	1	11227	0	2	2	7	186	197	scaffold20822_9341_orig	scaffold10451_697_orig	0	0	60	ALT
CTGCTCCCTGGTTCTTTCTTCAGCTTCATCTTCCTCCGGTTCAAGCTTCTCCATCTCTTCAGTT	64	1218	scaffold1524	-1	11197	0	1	5	7	184	197	scaffold26629_2820_orig	scaffold10451_697_orig	0	0	66	ALT
CAGCATTGGCTAGATTCATGGGTGGGCTGAACAGAGATATCATTGACATATTAGAAGTTCATCA	64	1218	scaffold1524	1	12785	0	2	5	7	179	197	scaffold6361_121_orig	scaffold10451_697_orig	0	0	37	ALT
CAGCTTCCTCCATCTATCACTAAGCTACAGACCTTGCCTTGCACCATACAAGATATGAAATAGA	64	1218	scaffold1524	-1	13346	0	3	5	7	184	197	scaffold26629_2820_orig	scaffold10451_697_orig	0	0	34	ALT
CTGCCTTGAAAATATAATCTAAGACCAAGTTTAAATGAGACAATTAAGATAGAAATGGGTCTAA	64	1218	scaffold1524	-1	16783	0	4	5	7	183	197	scaffold1353_1782_orig	scaffold10451_697_orig	0	0	44	ALT
CAGCCCCAGCTGAATCTTGGGCCTCAGCTAACCTTGTACCCAATAGGCATGCTTGATGGAGTAT	64	1218	scaffold1524	1	27292	0	5	5	7	181	197	scaffold15276_5294_orig	scaffold10451_697_orig	0	0	36	ALT
CAGCGCCACCGTCAATCTCAATCTCAACTCCGGTTGCTTCTCAGGATTTCATGAATCTTGCATC	64	1220	scaffold1526	1	13780	0	1	4	6	130	131	scaffold8120_51478_flip	scaffold8778_18951_flip	0	0	84	ALT
CAGCCATTCTCCTGTCACAGAATCAGCAAGTCTTGTGGTTTCTCAGGCTTCTCATGCTTCATCT	64	1220	scaffold1526	1	15063	0	2	4	6	129	144	scaffold15081_446_flip	scaffold16685_27758_flip	0	0	33	ALT
CAGCTGTGCTGATGCATTGAATAAAAACATACTGACTGCGGGATCCCACACCACTATTATTCGG	64	1220	scaffold1526	-1	15548	0	3	4	6	129	148	scaffold15081_446_flip	scaffold2019_9665_flip	0	0	31	ALT
CAGCCCAATATATCTAGTAGGAAAGACACTTGTTTGCATTCCCGATAGTTGAGTGAGGTGTGCC	64	1220	scaffold1526	-1	17582	0	4	4	6	129	144	scaffold15081_446_flip	scaffold16685_27758_flip	0	0	82	ALT
CTGCTTATATCTATCTAATGATATACATATTCAAGTTTTCCTTCAATTATATCATTGTTAAGTA	64	1223	scaffold1534	-1	815	0	1	1	7	188	192	scaffold22940_1225_orig	scaffold13205_1919_orig	0	30	0	REF
CAGCAAGACAATTATTAAAACTTAACCAGACAAATGTAAAAACAATTACATATCCAAAATTGAA	64	1227	scaffold1539	1	2380	0	1	4	6	145	145	scaffold7096_6616_flip	scaffold7096_6616_flip	0.025974	2	75	ALT
CTGCGCAAAGTGTTTAAGAAGGGAATTCCTAAGTTGAAATGATCTAAGTATTGGAAATTGTTAA	64	1227	scaffold1539	1	4660	0	2	4	6	145	148	scaffold7096_6616_flip	scaffold2019_9665_flip	0	0	48	ALT
CAGCCAAAATAAACCTTTCCGGCTACTTGAAACATTAAAACCAGAAACACCCAAACCATGTAAA	64	1227	scaffold1539	-1	4910	0	3	4	6	129	144	scaffold15081_446_flip	scaffold16685_27758_flip	0	0	64	ALT
CTGCTTATGATGATAGTGATGGTATGCCTCGTTATTATGCACTGGTCCACAAAGGTGTCTCTCA	64	1227	scaffold1539	-1	28375	0	4	4	6	144	144	scaffold16685_27758_flip	scaffold16685_27758_flip	0.03125	1	31	ALT
CTGCTCCATGTAGATTTCTTCTTCTAGGTTACCATGAAGGAACGCTGTCTTGACATCAAGTTGT	64	1228	scaffold1540	1	5106	0	1	1	1	15	15	scaffold6175_38662_orig	scaffold6175_38662_orig	0.0379747	3	76	ALT
CAGCTTGGAACCATTTCAGCTATTAGTAAGTCTTCTGGTATATTCAAGGAACTTTTTACTTTTG	64	1231	scaffold1545	-1	2138	0	1	1	7	177	182	scaffold4240_1456_orig	scaffold30820_7707_orig	0	0	42	ALT
CTGCGTTTTTTTCCTCGAGCTGATGCTTAGCTTCTGAAAGTTTCATCTGCACTCTCTCCTCGCG	64	1232	scaffold1547	1	5026	0	1	1	3	153	153	scaffold7563_561_orig	scaffold7563_561_orig	0.0142857	1	69	ALT
CTGCGTTTTTTTCCTCGAGCTGATGCTTAGCTTCTGAGAGTTTCATCTGCACTCTCTCCTCGCG	64	1233	scaffold1548	1	5028	0	1	1	3	144	149	scaffold23699_989_orig	scaffold18211_122_orig	0.0322581	90	3	REF
CTGCAACATCATGGCACAAAAGACTTAAAACATTGACTTGTTCTATGATGGGTTTTGAATCCAG	64	1234	scaffold1549	-1	3674	0	1	1	1	5	67	scaffold123_238_orig	scaffold17077_386_orig	0	50	0	REF
CTGCGGCCGACTTCGACCCGATAATATTTTCTTTTGACCAAATGTAGATTGTTGGCCCTGATAG	64	1235	scaffold1551	-1	9212	0	1	2	2	16	104	C1472512_1150_flip	scaffold34249_5033_flip	0	0	32	ALT
CAGCTTTACTACCCTTACCCAAAGCAAGCTGATCCAATCCCTCAACTGAGAAGTATTGATCAAG	64	1235	scaffold1551	1	12759	0	2	2	2	47	94	scaffold1861_27744_flip	scaffold10242_19990_flip	0	0	105	ALT
CTGCGCCGCGTCCGTACGGCGTCCGTACGCTAGCCGTTGGAGCTCGGGAGCTGAAAAAAAAAAA	53	1237	scaffold1553	1	3461	0	1	5	6	132	142	scaffold7878_122_flip	scaffold4772_4406_flip	0.0253165	77	2	REF
CAGCAGTTGGAGAGATGTTAGTAGCACGCAAGACTTTGAGTGTTCGGATTCATCCAGATGATAG	64	1237	scaffold1553	-1	5373	0	2	5	6	130	142	scaffold8120_51478_flip	scaffold4772_4406_flip	0	66	0	REF
CTGCTGGTAGAAGCTCCACTTCTTGGTTTAAACTCGGTTTTGACCTCTTCACTAACTGTTGTTG	64	1237	scaffold1553	1	5526	0	3	5	6	130	142	scaffold8120_51478_flip	scaffold4772_4406_flip	0	49	0	REF
CAGCATCAGGTGTTTTAAATGTCAAGGAATAGGACATTATTCAAGAGATTGTCCTAACAGGAAA	64	1237	scaffold1553	-1	5528	0	4	5	6	130	144	scaffold8120_51478_flip	scaffold16685_27758_flip	0	42	0	REF
CAGCTCAAGAGGGGAATTGGTAGATCAACTTTCACTTCCAACATTCCAAAAGCGAGAGAGTTCA	64	1237	scaffold1553	-1	5689	0	5	5	6	130	144	scaffold8120_51478_flip	scaffold16685_27758_flip	0	50	0	REF
CAGCCAAATGGATTGATTTGTTGCCGAGAACAAAGCAATATACTCTGCTTCAGCCGTGGATTGT	64	1244	scaffold1561	1	1649	0	1	2	2	10	11	scaffold21040_2824_flip	scaffold7810_552_flip	0	0	35	ALT
CAGCATTATATGTGTTAAACACTCAATATGACATTCTGTTGGTGAGTTGATACGTTGATGACAT	64	1244	scaffold1561	-1	2345	0	2	2	2	11	11	scaffold7810_552_flip	scaffold7810_552_flip	0	0	42	ALT
CAGCTCTCGCATTGAGCTATTAGGTACACCTAGTCGGTTGCTAAAGAAGAGGTATCCGTCCTGT	64	1250	scaffold1568	1	198	0	1	2	3	64	71	scaffold1389_4277_orig	scaffold9926_15975_orig	0	81	0	REF
CAGCACTATCTATGGCCAAAGGAATTCGTCATACATACTTATCACGAGTCACTCAAGCATCTCA	64	1250	scaffold1568	-1	603	0	2	2	3	66	108	C1460520_1544_orig	scaffold6822_117313_orig	0	85	0	REF
CTGCCTCAACCATCTGCACTTCACGCCTCTCTACCACCAATACAAACACCATTCTCTGCAACCG	64	1254	scaffold1574	1	10863	0	1	4	3	64	108	scaffold1389_4277_orig	scaffold6822_117313_orig	0	56	0	REF
CAGCCTCGCAAGTATGGGCCATTCAAGATACTCCACCGCATCAACGATAACACATACGTGGTGG	64	1254	scaffold1574	-1	11126	0	2	4	3	64	108	scaffold1389_4277_orig	scaffold6822_117313_orig	0	69	0	REF
CAGCAGATGAATCAATATGAGAAGAGAAACCATAACCACCTAGAAGAGAACATACCTGTCTGTT	64	1254	scaffold1574	1	20553	0	3	4	3	64	71	scaffold1389_4277_orig	scaffold9926_15975_orig	0.0123457	80	1	REF
CTGCCGTCTTTTCTTCACCCTGCTTCTTTATCATGTCTTCTTCCACTAATGACAACACTGCTAT	64	1254	scaffold1574	-1	20792	0	4	4	3	64	71	scaffold1389_4277_orig	scaffold9926_15975_orig	0	83	0	REF
CAGCTAAGATGCCACACTATTTCTATCCTTTGATGGACATTGATCGCACAGATAAGCGTTTTGA	64	1258	scaffold1578	-1	262	0	1	1	4	46	47	scaffold8434_605_flip	scaffold29800_563_flip	0	0	72	ALT
CAGCACCCCGGGTACGGTTAAGCCTCGAGAATACCAAGAGCACAAGCCCGCCTACTCCAAATAC	64	1263	scaffold1583	1	311	0	1	9	1	36	57	scaffold16320_874_orig	scaffold9849_3404_orig	0	81	0	REF
CTGCAACTTCTTCGTTCTCTTCCTGCACGGAATCACAGTCGGATTCCTCTTGCGATATGATCTC	64	1263	scaffold1583	-1	600	0	2	9	1	36	57	scaffold16320_874_orig	scaffold9849_3404_orig	0	75	0	REF
CTGCAAGTGAAGTTATGGTCAAGAAGTTGAATCTCGAGACTATTCCTCATCCTCGACCATATAA	64	1263	scaffold1583	1	751	0	3	9	1	36	57	scaffold16320_874_orig	scaffold9849_3404_orig	0	88	0	REF
CTGCGTCAAGGTTAAAGCTCCACTCTCATTCAACCATTGAAGCTTATATGGTCGAGGATGAGGA	64	1263	scaffold1583	-1	857	0	4	9	1	36	57	scaffold16320_874_orig	scaffold9849_3404_orig	0	91	0	REF
CTGCTCTGCTAACTGAAGTCATCAAGAAGGACGTTGGATTCCGATGGGGCGACGCGCAGGAGAA	64	1263	scaffold1583	1	2153	0	5	9	1	36	57	scaffold16320_874_orig	scaffold9849_3404_orig	0	72	0	REF
CTGCCAAGTTTGTAGAGCTCTCACCAAAGCATACAACTTCTTATCGTAGGTGAGATAATTCAAG	64	1263	scaffold1583	-1	2451	0	6	9	1	36	57	scaffold16320_874_orig	scaffold9849_3404_orig	0	69	0	REF
CTGCGTTGTCGTGAAGGTGACCAGACGTCAACGGCGCGGCGGAACTAAAGCTCGAGTGGGTGGC	64	1263	scaffold1583	1	7853	0	7	9	1	3	67	scaffold7336_477_orig	scaffold17077_386_orig	0	38	0	REF
CAGCGCCGCCACCACGAGACCTGTTTCCGCCGCGCCACCCACTCGAGCTTTAGTTCCGCCGCGC	64	1263	scaffold1583	-1	7949	0	8	9	1	5	63	scaffold123_238_orig	scaffold26535_625_orig	0	42	0	REF
CTGCTCTGCTAACTGAAGTCATCAAGATGGACGTGGGATTTAGATGGGGCGACACGCAGGAGAA	64	1263	scaffold1583	-1	10363	0	9	9	1	5	63	scaffold123_238_orig	scaffold26535_625_orig	0	58	0	REF
CTGCTGTTGTTTCTGATGTGAACCCTCTTAGTGCGATATGCAATTGAATCATCTCTTTACGTGG	64	1273	scaffold1597	-1	1542	0	1	1	1	5	63	scaffold123_238_orig	scaffold26535_625_orig	0	0	35	ALT
CTGCTGTTGTTTCTGATGTGAACCCTCTTAGTGAGATATGCAATTGAATCATCTCTTTACGTGG	64	1274	scaffold1598	-1	1566	0	1	1	1	5	63	scaffold123_238_orig	scaffold26535_625_orig	0	62	0	REF
CAGCGAAAGATCCAGTCCCACCACCGACATCAATCCCGAGACGGAGAACTGAATTGGCAGATTT	64	1275	scaffold1599	-1	1393	0	1	1	1	5	63	scaffold123_238_orig	scaffold26535_625_orig	0	74	0	REF
CAGCTCCATCCAGATGATGCACAATAATGCACTTAAACAAACAACAATTGGATGTGACATCTAG	64	1279	scaffold1603	1	1726	0	1	4	4	129	129	C1470896_3957_flip	C1470896_3957_flip	0.015625	63	1	REF
CAGCTGGATGGAGGAACAAACATGCCCGAAGTAGTGAATAGAGTACAAAAGATAGCTGAAAAAA	58	1279	scaffold1603	1	1796	0	2	4	4	129	129	C1470896_3957_flip	C1470896_3957_flip	0	46	0	REF
CTGCTCCATCTAGATGTCACATCCAATTGTTGTTTGTTTAAGTGCATTATTGTGCATCATCTGG	64	1279	scaffold1603	-1	1798	0	3	4	4	129	129	C1470896_3957_flip	C1470896_3957_flip	0	57	0	REF
CAGCTATCTTTTGTACTCTATTCACTACTTCGGGCATGTTTGTTCCTCCATCCAGCTGAAAAAA	58	1279	scaffold1603	-1	1853	0	4	4	4	129	129	C1470896_3957_flip	C1470896_3957_flip	0	62	0	REF
CTGCTCCGCTTACTAAGGTTATCAAGAAGGACGTGGGGTTTAAATGGGGAGATGCACAAGAAGA	64	1280	scaffold1604	1	1378	0	1	1	6	143	144	scaffold21271_21035_flip	scaffold16685_27758_flip	0.020202	2	97	ALT
CTGCTCGATTTGAGGATTTTTAGACAAGACCTTGCGCATATCAGCCACAATATTCTGTAAAGTT	64	1285	scaffold1609	-1	246	0	1	3	2	11	11	scaffold7810_552_flip	scaffold7810_552_flip	0	64	0	REF
CAGCCTCGTCTTTTCATGGAGATGTCATAAGGAAGGCAGACCTAGAGGCTCTCATCAACTCTCT	64	1285	scaffold1609	1	14988	0	2	3	2	11	11	scaffold7810_552_flip	scaffold7810_552_flip	0	50	0	REF
CTGCATTCCACCAACTGTGTCAACAAGAACAACTTTGGATCCATTTCTAGTTGCTTCTTGTATG	64	1285	scaffold1609	-1	29510	0	3	3	2	11	11	scaffold7810_552_flip	scaffold7810_552_flip	0	64	0	REF
CAGCCTCTTTCCGTGCTTCTTCCTCAGTTCTTTCAACAACCCAATGGTCATTGTACACACCAAC	64	1288	scaffold1612	1	1711	0	1	1	6	204	220	C1424670_496_flip	scaffold823_1147_flip	0	0	95	ALT
CTGCACTTGAGAGAATCGTTCCACCTAATCCAAGTGCAGGAAGCAACAAGGTGGTGATCTCTTA	64	1294	scaffold1619	1	906	0	1	4	1	5	63	scaffold123_238_orig	scaffold26535_625_orig	0	0	63	ALT
CTGCTTAAGAGATAAAAACAGAAACATCAATATATTGATTTAGATCGAATTGATCGGTTCTGAA	64	1294	scaffold1619	-1	1153	0	2	4	1	5	63	scaffold123_238_orig	scaffold26535_625_orig	0	0	66	ALT
CTGCGATCAATCAGTTCCCTTATATGCGCGGATCCAGATATTCAAATATGTGCAGAAAAAAAAA	55	1294	scaffold1619	1	4425	0	3	4	1	5	63	scaffold123_238_orig	scaffold26535_625_orig	0	0	34	ALT
CTGCACATATTTGAATATCTGGATCCGCGCATATAAGGGAACTGATTGATCGCAGAAAAAAAAA	55	1294	scaffold1619	-1	4479	0	4	4	1	5	63	scaffold123_238_orig	scaffold26535_625_orig	0	0	36	ALT
CAGCCAATAGTTTATCAATGATCTTAAAGGATACATTACATAAACTTATTGGTCTATACTCAAC	64	1297	scaffold1623	1	1762	0	1	11	7	191	193	scaffold17432_80064_orig	scaffold18697_9934_orig	0.0227273	1	43	ALT
CTGCAACCTATCTCGGAAGAGGAAGTAAGAAGAGCAGTATTTGCCAATAACCCTAAAAAAATGC	64	1297	scaffold1623	-1	2057	0	2	11	7	182	193	scaffold30820_7707_orig	scaffold18697_9934_orig	0	0	30	ALT
CAGCTGAGGAGATGCTAAGACAGCAACAACGTCAGCAAGATGAGCAAAATCAGGCGAATCAGCG	64	1297	scaffold1623	1	12890	0	3	11	7	186	197	scaffold20822_9341_orig	scaffold10451_697_orig	0	0	46	ALT
CAGCCTGCAAGCTCTTCAAATTACTCACAAGATAAGCTTGAGGCTTTAATGCATCAGCTTGTTC	64	1297	scaffold1623	1	14129	0	4	11	7	189	197	scaffold10790_466_orig	scaffold10451_697_orig	0	0	71	ALT
CAGCAACACATGAAGAGGCTCCTCCAATCAAGGCTGAATTCGTACAAGAAGCTTACTCTTCACC	64	1297	scaffold1623	-1	14492	0	5	11	7	186	197	scaffold20822_9341_orig	scaffold10451_697_orig	0	0	71	ALT
CTGCGGCGTCGTGTTGATATGGTCGACCTTGAGGTCGACGGCCTTGATCGGGTCGAGGAAAAAT	64	1297	scaffold1623	1	21136	0	6	11	7	183	197	scaffold1353_1782_orig	scaffold10451_697_orig	0	0	48	ALT
CAGCCCCAGATCTGATTTTCCTCCTTTTTCTTTCCCTTTTTTGATCCAATTCTATTCTTTGATT	64	1297	scaffold1623	1	21472	0	7	11	7	186	197	scaffold20822_9341_orig	scaffold10451_697_orig	0	0	63	ALT
CTGCGGCCGTCGACCGCAGATACCTGAATGCGGCCACCCACAGACAGCCGTTTCTCGGACCGCG	64	1297	scaffold1623	-1	21474	0	8	11	7	183	197	scaffold1353_1782_orig	scaffold10451_697_orig	0	0	57	ALT
CAGCTCTTGCAGTGGCAATGAATAAGCTGTACAATGGGAAGAAGAGACACATACGAATAAGACA	64	1297	scaffold1623	-1	21890	0	9	11	7	183	197	scaffold1353_1782_orig	scaffold10451_697_orig	0	0	54	ALT
CAGCGACTAGGATCTGGCCAACTAGGTGTAAACTGCGATGTATACGATAATTTTGGTTTGCGGA	64	1297	scaffold1623	1	24105	0	10	11	7	186	197	scaffold20822_9341_orig	scaffold10451_697_orig	0	0	65	ALT
CAGCATGTAGCTTAATTCGAGTGTGAACGATCTTCTATCCAAACCAAACTCTTCATACACCATA	64	1297	scaffold1623	-1	24336	0	11	11	7	183	197	scaffold1353_1782_orig	scaffold10451_697_orig	0	0	71	ALT
CAGCCAAGTCTTCTTTGTTGTCTCGTGATCCTCTCCCAATCTATTGATGAGGTTTATCGAGTTG	64	1298	scaffold1624	1	1549	0	1	26	7	183	197	scaffold1353_1782_orig	scaffold10451_697_orig	0	0	33	ALT
CTGCTAGGAACTGGATTCTTAGAGCGGGGACGATCTCCCCACCAAGTAGGATACCCAATCTTGC	64	1298	scaffold1624	-1	1850	0	2	26	7	184	197	scaffold26629_2820_orig	scaffold10451_697_orig	0	0	36	ALT
CAGCGAGTGTTGATACCAGAGCAGAAAAAAAAAAAAAAAAAAAAAAAAAAAAAAAAAAAAAAAA	24	1298	scaffold1624	1	16582	0	3	26	7	186	197	scaffold20822_9341_orig	scaffold10451_697_orig	0	0	60	ALT
CAGCTAAGCATGTTAATTGGTTGTTGATGAATCAACTTATTGTTGATAGTCCGAATGAGATGTG	64	1298	scaffold1624	1	27655	0	4	26	7	183	197	scaffold1353_1782_orig	scaffold10451_697_orig	0	0	32	ALT
CAGCACTAAGAGGGATCTGACTGCCTCGGTGCACACCGTATATTGCGACTTGCAAAACGAAAAG	64	1298	scaffold1624	-1	28293	0	5	26	7	183	193	scaffold1353_1782_orig	scaffold18697_9934_orig	0	0	30	ALT
CAGCGAACCCAAGGAAGGTAAGCACAATGGGAGTAGTGGATTGGTTGTTAAGAATGTTGAAGAG	64	1298	scaffold1624	1	32164	0	6	26	7	186	197	scaffold20822_9341_orig	scaffold10451_697_orig	0	0	69	ALT
CTGCCTTTATCTTCGGTCTTCTTATTCTCATGCTCATCACTCTCAACATTTGACCTATCATAGT	64	1298	scaffold1624	-1	32166	0	7	26	7	184	197	scaffold26629_2820_orig	scaffold10451_697_orig	0	0	68	ALT
CAGCAATGTGGGTTCAGGAGGTGCATTATTGCACGTCTTATTGTACCCCATTAGTCCCTCAACT	64	1298	scaffold1624	-1	32540	0	8	26	7	189	197	scaffold10790_466_orig	scaffold10451_697_orig	0	0	67	ALT
CTGCATAATGAGATTGTCCCGACCAAATTTATCTGCGGAGATACGCTTAGACGCTTTGATATAC	64	1298	scaffold1624	1	34511	0	9	26	7	183	197	scaffold1353_1782_orig	scaffold10451_697_orig	0	0	55	ALT
CTGCCTCTAGGGAGATTGAGTAGAATTTCAGACCGGTGGCAGTCCGGTCGAAACCATAGATATC	64	1298	scaffold1624	-1	34844	0	10	26	7	181	197	scaffold15276_5294_orig	scaffold10451_697_orig	0	0	48	ALT
CAGCGAAGATTTTGGGGGTGGTTTTCATTTGGTCTCTGTGGATTCGACCCCTAGATTACTACTC	64	1298	scaffold1624	1	34932	0	11	26	7	184	197	scaffold26629_2820_orig	scaffold10451_697_orig	0	0	48	ALT
CAGCCGGCGGTAGCTGAGTCTTACTCATTGTGGTTGCGGCCGATCGTGTTATGCGATTCTCTCT	64	1298	scaffold1624	-1	35298	0	12	26	7	184	197	scaffold26629_2820_orig	scaffold10451_697_orig	0	0	53	ALT
CTGCAAGTTCCAGTTAACGCTGTCAGGAGTATGACCGTTCGGTACGTGTCAACAGTCTTGAGAC	64	1298	scaffold1624	1	36105	0	13	26	7	184	197	scaffold26629_2820_orig	scaffold10451_697_orig	0	0	31	ALT
CAGCCTCCAATGCATTAATTTCAGCAGAAAAAAAAAAAAAAAAAAAAAAAAAAAAAAAAAAAAA	27	1298	scaffold1624	1	36620	0	14	26	7	189	197	scaffold10790_466_orig	scaffold10451_697_orig	0	0	69	ALT
CAGCAACTTCTTCAGAACCAGCAGAAGTCTTCTCAAGAGATCAAAGAAAAGACTCAGGAGCTTA	64	1298	scaffold1624	1	36695	0	15	26	7	191	193	scaffold17432_80064_orig	scaffold18697_9934_orig	0.0140845	1	70	ALT
CAGCAATGTGAGCTCAGGAAGTGCAGTATCGTTCACCTTATTATACCCCGTCAGCTCCTCAACC	64	1298	scaffold1624	-1	37136	0	16	26	7	183	197	scaffold1353_1782_orig	scaffold10451_697_orig	0	0	72	ALT
CAGCTCTTGGAGAGGTTATTGGAGAGCCAAAGCTTGTGAAGAAGTTCCTTAAGTCTCTACCACG	64	1298	scaffold1624	1	48356	0	17	26	7	183	197	scaffold1353_1782_orig	scaffold10451_697_orig	0	0	69	ALT
CAGCTTAAGTAATCTGTCGGGACAATGTGATGCATAGTGACCTTGTTTATCACATCGAAAACAA	64	1298	scaffold1624	-1	48762	0	18	26	7	191	193	scaffold17432_80064_orig	scaffold18697_9934_orig	0.0136986	1	72	ALT
CAGCCGCCACACCCTCCAGTTCCACAAGCTACGGATGTTACCAGTATGTTTCAGCAGAAAAAAA	57	1298	scaffold1624	1	59943	0	19	26	7	183	197	scaffold1353_1782_orig	scaffold10451_697_orig	0	0	72	ALT
CTGCTGAAACATACTGGTAACATCCGTAGCTTGTGGAACTGGAGGGTGTGGCGGCTGAAAAAAA	57	1298	scaffold1624	-1	59999	0	20	26	7	183	197	scaffold1353_1782_orig	scaffold10451_697_orig	0	0	69	ALT
CAGCTGGAACCACCTAAGACAGTCACAGACATTAGGAGCTTCTTGGGGCACGCAGGTTTCTATA	64	1298	scaffold1624	1	62428	0	21	26	7	184	197	scaffold26629_2820_orig	scaffold10451_697_orig	0	0	67	ALT
CTGCATTGAAATTTCTGCTGAAATAGAAAGATGCAAAGCCTAGGCTTTTGAGATGGATTCTTTT	64	1298	scaffold1624	1	62913	0	22	26	7	184	197	scaffold26629_2820_orig	scaffold10451_697_orig	0	0	43	ALT
CTGCAAAACTCCCTGAACTTCACTTTCACCTATGCATCTCCTGAACAAACCATCTGCACCCTTC	64	1298	scaffold1624	-1	63370	0	23	26	7	184	197	scaffold26629_2820_orig	scaffold10451_697_orig	0	0	47	ALT
CTGCTAAAGCAGAATTTCCGGTCGTGAGGAATAACATAGCCGAACTTATGGCTCTTGGATACAC	64	1298	scaffold1624	1	65639	0	24	26	7	183	197	scaffold1353_1782_orig	scaffold10451_697_orig	0	0	35	ALT
CAGCTCCCCAAAAGGATCTCGACGTCTGTCCTAATGCCAAGTGCATTCATGGTTTCCTTGTGTG	64	1298	scaffold1624	-1	65897	0	25	26	7	181	197	scaffold15276_5294_orig	scaffold10451_697_orig	0	0	37	ALT
CAGCAAGATTTGTTTAGTTGTGTTCTTGGATTTTTCTTCAAGCTTCTATTACACATGGGACCGT	64	1298	scaffold1624	1	67358	0	26	26	7	189	197	scaffold10790_466_orig	scaffold10451_697_orig	0	0	67	ALT
CAGCCTTATATCTCTTCATTTGATCCTTCCATAGATCATTTGATTATATCATCATCATCTTCGT	64	1303	scaffold1632	1	506	0	1	3	1	5	63	scaffold123_238_orig	scaffold26535_625_orig	0	0	65	ALT
CTGCTCAATTTTCATTCGAATCCGAAAACTCTCGTGGGTGTTCTCGTTCAGCACTACTAAAGAC	64	1303	scaffold1632	-1	843	0	2	3	1	5	63	scaffold123_238_orig	scaffold26535_625_orig	0	0	66	ALT
CTGCCTATGGAAGCCTGTCACATTCTTCTTAGGTGTCCTTGGCAATCAGATCCCCGAGTGACTC	64	1303	scaffold1632	1	7070	0	3	3	1	5	63	scaffold123_238_orig	scaffold26535_625_orig	0	0	61	ALT
CAGCATTCATGTATGCTGAAAAAAAAAAAAAAAAAAAAAAAAAAAAAAAAAAAAAAAAAAAAAA	18	1305	scaffold1634	1	421	0	1	1	7	183	193	scaffold1353_1782_orig	scaffold18697_9934_orig	0.0196078	1	50	ALT
CTGCGAAGATTAGGAAAGGGCTAAAGCACAAGGTTATAGAGTTATATTTATGTATCGCACCGAC	64	1309	scaffold1638	1	743	0	1	4	7	184	197	scaffold26629_2820_orig	scaffold10451_697_orig	0	78	0	REF
CAGCCCATTTTTGGATGTTCGTTTTTGGGCATCTCTGGCCGTTTGTTTCTGGGCCTTTCTTGCC	64	1309	scaffold1638	1	4103	0	2	4	7	177	197	scaffold4240_1456_orig	scaffold10451_697_orig	0	33	0	REF
CAGCCATCGGCCAAGAGTTTCACAAAAATAAACAAGAGAGGAAGAAAATCGGAGGAGGGTTCCC	64	1309	scaffold1638	-1	4661	0	3	4	7	184	197	scaffold26629_2820_orig	scaffold10451_697_orig	0	36	0	REF
CAGCAGGTGAACCCCTAGCAATTAAAGATGCATATTCCGATGCTCTCCAGACCTTAATAAGGAA	64	1309	scaffold1638	-1	11067	0	4	4	7	184	197	scaffold26629_2820_orig	scaffold10451_697_orig	0	73	0	REF
CTGCTAATCGCTATGTTAATTGCTGTATATCTTTTGACTTCTCGGAGGTGCTGAATTCCTCAGC	64	1311	scaffold1640	-1	8006	0	1	3	7	177	180	scaffold4240_1456_orig	scaffold3179_10656_orig	0.0333333	29	1	REF
CTGCCATCATCTCTCCGAGCTCGAACTTGGGTAGAATTACAACTTTCGTACCTAACGCTACAGT	64	1311	scaffold1640	1	12641	0	2	3	7	175	188	scaffold19768_5893_orig	scaffold22940_1225_orig	0	30	0	REF
CTGCCACGGACCACCGTATAAGCTACTCGGAGATCTGGAGAGCTGTCGATAGTGTTGCTGACTG	64	1311	scaffold1640	-1	13306	0	3	3	7	183	183	scaffold1353_1782_orig	scaffold1353_1782_orig	0.0333333	29	1	REF
CTGCATGCAAAAGGGTTTTGCTTAGAGGAGACCATCTGAAAGAATCAGCAAAAAATTAATGCCA	64	1312	scaffold1641	1	16160	0	1	2	7	189	197	scaffold10790_466_orig	scaffold10451_697_orig	0	0	55	ALT
CTGCGGATAGTGCATTGACATTGGAGAAGGACAGACTGAAGAAGCTTGAAGAGTTAGAAGCAAC	64	1312	scaffold1641	-1	16612	0	2	2	7	183	197	scaffold1353_1782_orig	scaffold10451_697_orig	0	0	63	ALT
CAGCCGATTCTCATACTCTTTCTCTCATGATCTTTTCGAATTCATCATGTCATTTTCCGAAATT	64	1313	scaffold1642	1	3203	0	1	10	1	5	63	scaffold123_238_orig	scaffold26535_625_orig	0	0	30	ALT
CAGCGTGGCACTAGGGTTGACCAAGAACCACGCAGAGTTATTCATTTAAGATTTTAGACTCGCA	64	1313	scaffold1642	-1	3613	0	2	10	1	5	63	scaffold123_238_orig	scaffold26535_625_orig	0	0	35	ALT
CAGCGGACGAGAGTGAAGATGATGCTGAAAAAAAAAAAAAAAAAAAAAAAAAAAAAAAAAAAAA	27	1313	scaffold1642	1	18426	0	3	10	1	5	63	scaffold123_238_orig	scaffold26535_625_orig	0	0	51	ALT
CTGCAAAGCCGTACCTCGGAGTTGTTTGTCGCCGCGTCAACCTTTTGACTCGATGCCGCTTCGC	64	1313	scaffold1642	-1	18428	0	4	10	1	15	15	scaffold6175_38662_orig	scaffold6175_38662_orig	0.0125	1	79	ALT
CTGCCATAGGCGAGATGTTGGTAACAAGGAGAGCACTTAGTGTACAGAACCAACCAGCAGAGTC	64	1313	scaffold1642	-1	22604	0	5	10	1	15	15	scaffold6175_38662_orig	scaffold6175_38662_orig	0.0253165	2	77	ALT
CTGCAACGATGAGGCTCGGAGAAGATGGACTGCAACGAAGAGGAACTCGGAGCAAAGAAGCTCG	64	1313	scaffold1642	1	24552	0	6	10	1	5	63	scaffold123_238_orig	scaffold26535_625_orig	0	0	63	ALT
CAGCGGACGAGCGTGAAGATGATGCTGAAAAAAAAAAAAAAAAAAAAAAAAAAAAAAAAAAAAA	27	1313	scaffold1642	1	24712	0	7	10	1	5	63	scaffold123_238_orig	scaffold26535_625_orig	0	0	59	ALT
CTGCAGAGCCGTACCTCGGAATTGTTTGTCGCCGCGTTAACCTTTTGACTCGACGCCGCTTCGC	64	1313	scaffold1642	-1	24714	0	8	10	1	5	63	scaffold123_238_orig	scaffold26535_625_orig	0	0	57	ALT
CAGCATCATCTTCACGCTCGTCCGCTGAAAAAAAAAAAAAAAAAAAAAAAAAAAAAAAAAAAAA	27	1313	scaffold1642	-1	24738	0	9	10	1	5	63	scaffold123_238_orig	scaffold26535_625_orig	0	0	66	ALT
CAGCGCCATTCCGTCGACTCGAAGCAGAAAAAAAAAAAAAAAAAAAAAAAAAAAAAAAAAAAAA	27	1313	scaffold1642	-1	24762	0	10	10	1	5	63	scaffold123_238_orig	scaffold26535_625_orig	0	0	58	ALT
[truncated: 32,344 more rows]

## Sheet: B
List of the 9931 mapped contig tag haplotypes
contig/scaffold name	contig number	genetic chromosome	genetic start	genetic end	genetic mean	genetic span	reference count	alternate count	segregation type	recombination	Type	inMap	inMapLG	inMapPos	inMapOrient	inMapCM	PosDiff	diffLG
scaffold12681	10205	8	1	3	2	2	0	46	ALT	0	scaffold	0	NA	NA	NA	NA	NA	NA
scaffold19209	15620	8	1	3	2	2	1	77	ALT	0.0128205	scaffold	0	NA	NA	NA	NA	NA	NA
scaffold21882	17922	8	1	3	2	2	0	33	ALT	0	scaffold	0	NA	NA	NA	NA	NA	NA
scaffold27764	23499	8	1	3	2	2	0	44	ALT	0	scaffold	0	NA	NA	NA	NA	NA	NA
C1372464	31052	8	1	3	2	2	0	73	ALT	0	contig	0	NA	NA	NA	NA	NA	NA
scaffold13831	11153	8	2	3	2	1	0	38	ALT	0	scaffold	0	NA	NA	NA	NA	NA	NA
scaffold23425	19290	8	2	3	2	1	0	40	ALT	0	scaffold	0	NA	NA	NA	NA	NA	NA
scaffold26123	21860	8	2	3	2	1	0	88	ALT	0	scaffold	0	NA	NA	NA	NA	NA	NA
scaffold31498	27232	8	2	3	2	1	0	84	ALT	0	scaffold	0	NA	NA	NA	NA	NA	NA
scaffold4789	3843	8	2	3	2	1	1	90	ALT	0.010989	scaffold	0	NA	NA	NA	NA	NA	NA
scaffold6793	5436	8	2	3	2	1	0	77	ALT	0	scaffold	0	NA	NA	NA	NA	NA	NA
scaffold2805	2237	8	1	5	3	4	0	55	ALT	0	scaffold	0	NA	NA	NA	NA	NA	NA
C1413600	35712	8	1	5	3	4	0	86	ALT	0	contig	0	NA	NA	NA	NA	NA	NA
scaffold10830	8702	8	1	6	3	5	83	0	REF	0	scaffold	0	NA	NA	NA	NA	NA	NA
scaffold12682	10206	8	1	6	3	5	82	0	REF	0	scaffold	0	NA	NA	NA	NA	NA	NA
scaffold1379	1098	8	1	6	3	5	81	0	REF	0	scaffold	0	NA	NA	NA	NA	NA	NA
scaffold15898	12846	8	1	6	3	5	76	0	REF	0	scaffold	0	NA	NA	NA	NA	NA	NA
scaffold20697	16888	8	1	6	3	5	68	1	REF	0.0144928	scaffold	0	NA	NA	NA	NA	NA	NA
scaffold23660	19502	8	1	6	3	5	30	0	REF	0	scaffold	0	NA	NA	NA	NA	NA	NA
scaffold26122	21859	8	1	6	3	5	83	0	REF	0	scaffold	0	NA	NA	NA	NA	NA	NA
scaffold2806	2238	8	1	6	3	5	50	0	REF	0	scaffold	0	NA	NA	NA	NA	NA	NA
scaffold29103	24837	8	1	6	3	5	83	0	REF	0	scaffold	0	NA	NA	NA	NA	NA	NA
scaffold31657	27391	8	1	6	3	5	31	0	REF	0	scaffold	0	NA	NA	NA	NA	NA	NA
scaffold3659	2914	8	1	6	3	5	41	0	REF	0	scaffold	0	NA	NA	NA	NA	NA	NA
scaffold6112	4899	8	1	6	3	5	41	0	REF	0	scaffold	1	0	2	flip	0.0672137	1	1
scaffold6792	5435	8	1	6	3	5	78	0	REF	0	scaffold	0	NA	NA	NA	NA	NA	NA
scaffold8573	6865	8	1	6	3	5	31	0	REF	0	scaffold	0	NA	NA	NA	NA	NA	NA
C1412344	35574	8	1	6	3	5	66	0	REF	0	contig	0	NA	NA	NA	NA	NA	NA
scaffold18720	15208	8	1	7	4	6	40	0	REF	0	scaffold	0	NA	NA	NA	NA	NA	NA
scaffold20146	16426	8	1	7	4	6	50	0	REF	0	scaffold	0	NA	NA	NA	NA	NA	NA
scaffold20758	16934	8	1	7	4	6	48	0	REF	0	scaffold	0	NA	NA	NA	NA	NA	NA
scaffold5090	4084	8	1	7	4	6	0	38	ALT	0	scaffold	0	NA	NA	NA	NA	NA	NA
scaffold5240	4200	8	1	7	4	6	1	41	ALT	0.0238095	scaffold	0	NA	NA	NA	NA	NA	NA
scaffold8923	7157	8	1	7	4	6	0	43	ALT	0	scaffold	0	NA	NA	NA	NA	NA	NA
scaffold24821	20594	8	2	7	4	5	0	37	ALT	0	scaffold	0	NA	NA	NA	NA	NA	NA
scaffold13577	10950	8	4	5	4	1	0	89	ALT	0	scaffold	0	NA	NA	NA	NA	NA	NA
scaffold20294	16548	8	4	5	4	1	1	87	ALT	0.0113636	scaffold	0	NA	NA	NA	NA	NA	NA
scaffold5089	4083	8	1	9	5	8	32	0	REF	0	scaffold	0	NA	NA	NA	NA	NA	NA
scaffold13408	10809	8	4	6	5	2	83	0	REF	0	scaffold	0	NA	NA	NA	NA	NA	NA
scaffold14022	11307	8	4	6	5	2	80	0	REF	0	scaffold	1	0	6	flip	0.959259	1	1
scaffold22627	18575	8	4	6	5	2	59	0	REF	0	scaffold	0	NA	NA	NA	NA	NA	NA
scaffold1011	795	8	4	7	5	3	59	0	REF	0	scaffold	0	NA	NA	NA	NA	NA	NA
scaffold12847	10341	8	4	7	5	3	44	0	REF	0	scaffold	0	NA	NA	NA	NA	NA	NA
scaffold20939	17088	8	4	7	5	3	55	0	REF	0	scaffold	0	NA	NA	NA	NA	NA	NA
scaffold30504	26238	8	4	7	5	3	73	0	REF	0	scaffold	0	NA	NA	NA	NA	NA	NA
scaffold8779	7042	8	4	7	5	3	35	0	REF	0	scaffold	0	NA	NA	NA	NA	NA	NA
C1392014	33355	8	4	7	5	3	47	0	REF	0	contig	0	NA	NA	NA	NA	NA	NA
scaffold18878	15334	8	6	6	6	0	82	2	REF	0.0238095	scaffold	0	NA	NA	NA	NA	NA	NA
scaffold31499	27233	8	6	6	6	0	76	1	REF	0.012987	scaffold	0	NA	NA	NA	NA	NA	NA
scaffold5879	4713	8	6	6	6	0	84	1	REF	0.0117647	scaffold	0	NA	NA	NA	NA	NA	NA
scaffold9572	7684	8	6	7	6	1	63	1	REF	0.015625	scaffold	0	NA	NA	NA	NA	NA	NA
scaffold14264	11517	8	7	7	7	0	1	90	ALT	0.010989	scaffold	0	NA	NA	NA	NA	NA	NA
scaffold17154	13892	8	7	7	7	0	74	0	REF	0	scaffold	1	0	7	flip	2.05387	0	1
scaffold17754	14398	8	7	7	7	0	3	88	ALT	0.032967	scaffold	0	NA	NA	NA	NA	NA	NA
scaffold17961	14570	8	7	7	7	0	2	57	ALT	0.0338983	scaffold	0	NA	NA	NA	NA	NA	NA
scaffold23792	19623	8	7	7	7	0	64	0	REF	0	scaffold	0	NA	NA	NA	NA	NA	NA
scaffold25786	21525	8	7	7	7	0	0	86	ALT	0	scaffold	0	NA	NA	NA	NA	NA	NA
scaffold26027	21765	8	7	7	7	0	2	71	ALT	0.0273973	scaffold	0	NA	NA	NA	NA	NA	NA
scaffold26853	22588	8	7	7	7	0	75	0	REF	0	scaffold	0	NA	NA	NA	NA	NA	NA
scaffold28190	23924	8	7	7	7	0	78	0	REF	0	scaffold	0	NA	NA	NA	NA	NA	NA
scaffold28246	23980	8	7	7	7	0	1	83	ALT	0.0119048	scaffold	0	NA	NA	NA	NA	NA	NA
scaffold30388	26122	8	7	7	7	0	0	79	ALT	0	scaffold	0	NA	NA	NA	NA	NA	NA
scaffold32459	28193	8	7	7	7	0	0	85	ALT	0	scaffold	0	NA	NA	NA	NA	NA	NA
scaffold32507	28241	8	7	7	7	0	74	0	REF	0	scaffold	0	NA	NA	NA	NA	NA	NA
scaffold33563	29297	8	7	7	7	0	58	1	REF	0.0169492	scaffold	0	NA	NA	NA	NA	NA	NA
scaffold34081	29815	8	7	7	7	0	75	0	REF	0	scaffold	0	NA	NA	NA	NA	NA	NA
scaffold34499	30233	8	7	7	7	0	1	88	ALT	0.011236	scaffold	0	NA	NA	NA	NA	NA	NA
scaffold4275	3419	8	7	7	7	0	1	86	ALT	0.0114943	scaffold	0	NA	NA	NA	NA	NA	NA
scaffold4904	3932	8	7	7	7	0	3	90	ALT	0.0322581	scaffold	0	NA	NA	NA	NA	NA	NA
scaffold6104	4893	8	7	7	7	0	0	68	ALT	0	scaffold	0	NA	NA	NA	NA	NA	NA
scaffold8013	6410	8	7	7	7	0	0	83	ALT	0	scaffold	0	NA	NA	NA	NA	NA	NA
scaffold8382	6713	8	7	7	7	0	79	0	REF	0	scaffold	0	NA	NA	NA	NA	NA	NA
scaffold8570	6863	8	7	7	7	0	2	62	ALT	0.03125	scaffold	0	NA	NA	NA	NA	NA	NA
scaffold905	709	8	7	7	7	0	1	80	ALT	0.0123457	scaffold	0	NA	NA	NA	NA	NA	NA
C1481674	40666	8	7	7	7	0	81	0	REF	0	contig	0	NA	NA	NA	NA	NA	NA
scaffold10116	8133	8	8	8	8	0	3	87	ALT	0.0333333	scaffold	0	NA	NA	NA	NA	NA	NA
scaffold10602	8531	8	8	8	8	0	3	94	ALT	0.0309278	scaffold	0	NA	NA	NA	NA	NA	NA
scaffold11079	8907	8	8	8	8	0	3	94	ALT	0.0309278	scaffold	0	NA	NA	NA	NA	NA	NA
scaffold14956	12065	8	8	8	8	0	2	89	ALT	0.021978	scaffold	0	NA	NA	NA	NA	NA	NA
scaffold16468	13327	8	8	8	8	0	2	80	ALT	0.0243902	scaffold	0	NA	NA	NA	NA	NA	NA
scaffold16927	13696	8	8	8	8	0	2	58	ALT	0.0333333	scaffold	0	NA	NA	NA	NA	NA	NA
scaffold1888	1508	8	8	8	8	0	3	95	ALT	0.0306122	scaffold	0	NA	NA	NA	NA	NA	NA
scaffold18944	15392	8	8	8	8	0	2	64	ALT	0.030303	scaffold	0	NA	NA	NA	NA	NA	NA
scaffold19182	15596	8	8	8	8	0	4	95	ALT	0.040404	scaffold	0	NA	NA	NA	NA	NA	NA
scaffold1945	1556	8	8	8	8	0	4	93	ALT	0.0412371	scaffold	0	NA	NA	NA	NA	NA	NA
scaffold21498	17586	8	8	8	8	0	1	53	ALT	0.0185185	scaffold	0	NA	NA	NA	NA	NA	NA
scaffold23555	19411	8	8	8	8	0	3	93	ALT	0.03125	scaffold	0	NA	NA	NA	NA	NA	NA
scaffold29407	25141	8	8	8	8	0	3	74	ALT	0.038961	scaffold	0	NA	NA	NA	NA	NA	NA
scaffold31708	27442	8	8	8	8	0	1	78	ALT	0.0126582	scaffold	0	NA	NA	NA	NA	NA	NA
scaffold33479	29213	8	8	8	8	0	4	92	ALT	0.0416667	scaffold	0	NA	NA	NA	NA	NA	NA
scaffold5015	4021	8	8	8	8	0	0	91	ALT	0	scaffold	0	NA	NA	NA	NA	NA	NA
scaffold5979	4795	8	8	8	8	0	0	95	ALT	0	scaffold	0	NA	NA	NA	NA	NA	NA
scaffold6412	5138	8	8	8	8	0	3	95	ALT	0.0306122	scaffold	0	NA	NA	NA	NA	NA	NA
scaffold7755	6211	8	8	8	8	0	1	94	ALT	0.0105263	scaffold	0	NA	NA	NA	NA	NA	NA
C1455128	39312	8	8	8	8	0	0	30	ALT	0	contig	0	NA	NA	NA	NA	NA	NA
scaffold21421	17519	8	8	9	8	1	59	0	REF	0	scaffold	0	NA	NA	NA	NA	NA	NA
scaffold21512	17597	8	8	9	8	1	0	70	ALT	0	scaffold	0	NA	NA	NA	NA	NA	NA
scaffold24188	20004	8	8	9	8	1	0	67	ALT	0	scaffold	0	NA	NA	NA	NA	NA	NA
scaffold24640	20425	8	8	9	8	1	1	54	ALT	0.0181818	scaffold	0	NA	NA	NA	NA	NA	NA
scaffold2542	2037	8	8	9	8	1	0	50	ALT	0	scaffold	0	NA	NA	NA	NA	NA	NA
scaffold32523	28257	8	8	9	8	1	0	43	ALT	0	scaffold	0	NA	NA	NA	NA	NA	NA
scaffold33791	29525	8	8	9	8	1	0	43	ALT	0	scaffold	0	NA	NA	NA	NA	NA	NA
scaffold5016	4022	8	8	9	8	1	79	0	REF	0	scaffold	0	NA	NA	NA	NA	NA	NA
C1374942	31390	8	8	9	8	1	30	0	REF	0	contig	0	NA	NA	NA	NA	NA	NA
C1402086	34460	8	8	9	8	1	53	0	REF	0	contig	0	NA	NA	NA	NA	NA	NA
C1402088	34461	8	8	9	8	1	0	57	ALT	0	contig	0	NA	NA	NA	NA	NA	NA
scaffold10996	8835	8	9	9	9	0	76	1	REF	0.012987	scaffold	0	NA	NA	NA	NA	NA	NA
scaffold13957	11257	8	9	9	9	0	84	1	REF	0.0117647	scaffold	0	NA	NA	NA	NA	NA	NA
scaffold1889	1509	8	9	9	9	0	84	2	REF	0.0232558	scaffold	0	NA	NA	NA	NA	NA	NA
scaffold19181	15595	8	9	9	9	0	84	3	REF	0.0344828	scaffold	0	NA	NA	NA	NA	NA	NA
scaffold22955	18871	8	9	9	9	0	83	1	REF	0.0119048	scaffold	0	NA	NA	NA	NA	NA	NA
scaffold24007	19833	8	9	9	9	0	76	2	REF	0.025641	scaffold	0	NA	NA	NA	NA	NA	NA
scaffold25381	21135	8	9	9	9	0	38	1	REF	0.025641	scaffold	0	NA	NA	NA	NA	NA	NA
scaffold25982	21720	8	9	9	9	0	71	1	REF	0.0138889	scaffold	0	NA	NA	NA	NA	NA	NA
scaffold28276	24010	8	9	9	9	0	84	2	REF	0.0232558	scaffold	0	NA	NA	NA	NA	NA	NA
scaffold29397	25131	8	9	9	9	0	84	2	REF	0.0232558	scaffold	0	NA	NA	NA	NA	NA	NA
scaffold30096	25830	8	9	9	9	0	84	2	REF	0.0232558	scaffold	0	NA	NA	NA	NA	NA	NA
scaffold3444	2743	8	9	9	9	0	82	1	REF	0.0120482	scaffold	0	NA	NA	NA	NA	NA	NA
scaffold565	433	8	9	9	9	0	46	1	REF	0.0212766	scaffold	0	NA	NA	NA	NA	NA	NA
C1480748	40642	8	9	9	9	0	77	1	REF	0.0128205	contig	0	NA	NA	NA	NA	NA	NA
scaffold10559	8498	8	10	10	10	0	2	87	ALT	0.0224719	scaffold	0	NA	NA	NA	NA	NA	NA
scaffold17027	13779	8	10	10	10	0	3	86	ALT	0.0337079	scaffold	0	NA	NA	NA	NA	NA	NA
scaffold18990	15430	8	10	10	10	0	2	85	ALT	0.0229885	scaffold	0	NA	NA	NA	NA	NA	NA
scaffold21190	17314	8	10	10	10	0	2	85	ALT	0.0229885	scaffold	0	NA	NA	NA	NA	NA	NA
scaffold21766	17820	8	10	10	10	0	3	87	ALT	0.0333333	scaffold	0	NA	NA	NA	NA	NA	NA
scaffold2495	1997	8	10	10	10	0	0	48	ALT	0	scaffold	0	NA	NA	NA	NA	NA	NA
scaffold28602	24336	8	10	10	10	0	1	83	ALT	0.0119048	scaffold	0	NA	NA	NA	NA	NA	NA
scaffold30025	25759	8	10	10	10	0	2	87	ALT	0.0224719	scaffold	0	NA	NA	NA	NA	NA	NA
scaffold30715	26449	8	10	10	10	0	1	53	ALT	0.0185185	scaffold	0	NA	NA	NA	NA	NA	NA
scaffold3171	2533	8	10	10	10	0	2	83	ALT	0.0235294	scaffold	0	NA	NA	NA	NA	NA	NA
scaffold34273	30007	8	10	10	10	0	1	83	ALT	0.0119048	scaffold	0	NA	NA	NA	NA	NA	NA
scaffold5780	4632	8	10	10	10	0	2	87	ALT	0.0224719	scaffold	0	NA	NA	NA	NA	NA	NA
scaffold6000	4813	8	10	10	10	0	2	87	ALT	0.0224719	scaffold	0	NA	NA	NA	NA	NA	NA
C1442866	38388	8	10	10	10	0	2	65	ALT	0.0298507	contig	0	NA	NA	NA	NA	NA	NA
scaffold16414	13283	8	10	12	11	2	1	86	ALT	0.0114943	scaffold	0	NA	NA	NA	NA	NA	NA
scaffold28362	24096	8	10	12	11	2	43	0	REF	0	scaffold	0	NA	NA	NA	NA	NA	NA
scaffold3042	2424	8	10	12	11	2	74	0	REF	0	scaffold	0	NA	NA	NA	NA	NA	NA
scaffold6437	5154	8	10	12	11	2	83	3	REF	0.0348837	scaffold	0	NA	NA	NA	NA	NA	NA
scaffold19185	15598	8	10	13	11	3	77	2	REF	0.0253165	scaffold	0	NA	NA	NA	NA	NA	NA
C1369722	30700	8	10	13	11	3	56	1	REF	0.0175439	contig	0	NA	NA	NA	NA	NA	NA
scaffold14978	12085	8	11	12	11	1	86	2	REF	0.0227273	scaffold	0	NA	NA	NA	NA	NA	NA
scaffold15368	12408	8	11	12	11	1	86	1	REF	0.0114943	scaffold	0	NA	NA	NA	NA	NA	NA
scaffold17408	14097	8	11	12	11	1	82	2	REF	0.0238095	scaffold	0	NA	NA	NA	NA	NA	NA
scaffold19074	15501	8	11	12	11	1	86	1	REF	0.0114943	scaffold	0	NA	NA	NA	NA	NA	NA
scaffold21191	17315	8	11	12	11	1	76	1	REF	0.012987	scaffold	0	NA	NA	NA	NA	NA	NA
scaffold22942	18859	8	11	12	11	1	84	4	REF	0.0454545	scaffold	0	NA	NA	NA	NA	NA	NA
scaffold26946	22681	8	11	12	11	1	87	1	REF	0.0113636	scaffold	0	NA	NA	NA	NA	NA	NA
scaffold28816	24550	8	11	12	11	1	83	1	REF	0.0119048	scaffold	0	NA	NA	NA	NA	NA	NA
scaffold3329	2653	8	11	12	11	1	69	2	REF	0.028169	scaffold	0	NA	NA	NA	NA	NA	NA
scaffold33484	29218	8	11	12	11	1	87	2	REF	0.0224719	scaffold	0	NA	NA	NA	NA	NA	NA
scaffold5279	4228	8	11	12	11	1	84	3	REF	0.0344828	scaffold	0	NA	NA	NA	NA	NA	NA
scaffold5781	4633	8	11	12	11	1	87	3	REF	0.0333333	scaffold	0	NA	NA	NA	NA	NA	NA
scaffold8337	6673	8	11	12	11	1	87	4	REF	0.043956	scaffold	0	NA	NA	NA	NA	NA	NA
scaffold33938	29672	8	10	15	12	5	0	47	ALT	0	scaffold	0	NA	NA	NA	NA	NA	NA
scaffold5280	4229	8	10	15	12	5	3	87	ALT	0.0333333	scaffold	0	NA	NA	NA	NA	NA	NA
scaffold19045	15475	8	11	13	12	2	51	1	REF	0.0192308	scaffold	0	NA	NA	NA	NA	NA	NA
scaffold21511	17596	8	11	13	12	2	65	1	REF	0.0151515	scaffold	0	NA	NA	NA	NA	NA	NA
scaffold21681	17746	8	11	13	12	2	87	4	REF	0.043956	scaffold	0	NA	NA	NA	NA	NA	NA
scaffold23554	19410	8	11	13	12	2	87	4	REF	0.043956	scaffold	0	NA	NA	NA	NA	NA	NA
scaffold3872	3091	8	11	13	12	2	53	1	REF	0.0185185	scaffold	0	NA	NA	NA	NA	NA	NA
scaffold17100	13843	8	13	13	13	0	73	0	REF	0	scaffold	0	NA	NA	NA	NA	NA	NA
scaffold11080	8908	8	10	18	14	8	43	0	REF	0	scaffold	0	NA	NA	NA	NA	NA	NA
scaffold17810	14443	8	10	19	14	9	0	66	ALT	0	scaffold	1	0	11	flip	10.2139	3	1
scaffold6169	4948	8	14	15	14	1	2	68	ALT	0.0285714	scaffold	0	NA	NA	NA	NA	NA	NA
C1463152	39817	8	14	15	14	1	1	84	ALT	0.0117647	contig	0	NA	NA	NA	NA	NA	NA
scaffold28396	24130	8	10	20	15	10	0	39	ALT	0	scaffold	0	NA	NA	NA	NA	NA	NA
scaffold29559	25293	8	10	20	15	10	60	0	REF	0	scaffold	0	NA	NA	NA	NA	NA	NA
scaffold31570	27304	8	10	20	15	10	0	52	ALT	0	scaffold	0	NA	NA	NA	NA	NA	NA
scaffold32817	28551	8	10	20	15	10	0	34	ALT	0	scaffold	0	NA	NA	NA	NA	NA	NA
C1380290	32009	8	10	20	15	10	0	42	ALT	0	contig	0	NA	NA	NA	NA	NA	NA
scaffold19266	15670	8	13	18	15	5	57	0	REF	0	scaffold	0	NA	NA	NA	NA	NA	NA
scaffold10311	8303	8	14	17	15	3	0	35	ALT	0	scaffold	0	NA	NA	NA	NA	NA	NA
scaffold3176	2537	8	14	17	15	3	0	34	ALT	0	scaffold	1	0	14	flip	11.1731	1	1
C1430080	37338	8	14	17	15	3	82	0	REF	0	contig	0	NA	NA	NA	NA	NA	NA
C1415164	35861	8	10	23	16	13	30	0	REF	0	contig	0	NA	NA	NA	NA	NA	NA
scaffold6148	4931	8	14	19	16	5	0	54	ALT	0	scaffold	0	NA	NA	NA	NA	NA	NA
scaffold8403	6727	8	14	19	16	5	0	46	ALT	0	scaffold	0	NA	NA	NA	NA	NA	NA
scaffold10218	8224	8	16	17	16	1	38	0	REF	0	scaffold	0	NA	NA	NA	NA	NA	NA
scaffold12586	10135	8	16	17	16	1	0	72	ALT	0	scaffold	1	0	17	flip	11.8588	1	1
scaffold19391	15776	8	16	17	16	1	1	86	ALT	0.0114943	scaffold	0	NA	NA	NA	NA	NA	NA
scaffold31542	27276	8	16	17	16	1	2	85	ALT	0.0229885	scaffold	0	NA	NA	NA	NA	NA	NA
scaffold5751	4610	8	16	17	16	1	0	85	ALT	0	scaffold	0	NA	NA	NA	NA	NA	NA
scaffold9902	7956	8	16	17	16	1	1	86	ALT	0.0114943	scaffold	0	NA	NA	NA	NA	NA	NA
C1403970	34658	8	16	17	16	1	1	80	ALT	0.0123457	contig	0	NA	NA	NA	NA	NA	NA
scaffold24813	20586	8	16	18	17	2	57	1	REF	0.0172414	scaffold	0	NA	NA	NA	NA	NA	NA
C1420048	36342	8	16	19	17	3	0	51	ALT	0	contig	0	NA	NA	NA	NA	NA	NA
scaffold13752	11086	8	18	18	18	0	31	1	REF	0.03125	scaffold	0	NA	NA	NA	NA	NA	NA
scaffold17085	13830	8	18	18	18	0	83	1	REF	0.0119048	scaffold	0	NA	NA	NA	NA	NA	NA
scaffold20013	16316	8	18	18	18	0	30	0	REF	0	scaffold	0	NA	NA	NA	NA	NA	NA
scaffold26506	22242	8	18	18	18	0	81	0	REF	0	scaffold	0	NA	NA	NA	NA	NA	NA
scaffold10796	8677	8	18	19	18	1	0	84	ALT	0	scaffold	0	NA	NA	NA	NA	NA	NA
C1479544	40593	8	18	19	18	1	0	83	ALT	0	contig	0	NA	NA	NA	NA	NA	NA
scaffold29536	25270	8	18	20	19	2	1	63	ALT	0.015625	scaffold	0	NA	NA	NA	NA	NA	NA
scaffold16485	13339	8	18	21	19	3	42	0	REF	0	scaffold	0	NA	NA	NA	NA	NA	NA
scaffold31460	27194	8	18	21	19	3	0	62	ALT	0	scaffold	0	NA	NA	NA	NA	NA	NA
scaffold6468	5180	8	18	21	19	3	38	0	REF	0	scaffold	0	NA	NA	NA	NA	NA	NA
scaffold302	231	8	19	19	19	0	0	83	ALT	0	scaffold	0	NA	NA	NA	NA	NA	NA
scaffold33992	29726	8	19	19	19	0	0	81	ALT	0	scaffold	0	NA	NA	NA	NA	NA	NA
C1447494	38744	8	19	19	19	0	0	82	ALT	0	contig	1	0	19	orig	13.8611	0	1
scaffold15384	12423	8	19	20	19	1	80	0	REF	0	scaffold	0	NA	NA	NA	NA	NA	NA
scaffold16527	13378	8	19	20	19	1	80	1	REF	0.0123457	scaffold	0	NA	NA	NA	NA	NA	NA
scaffold21160	17284	8	19	20	19	1	77	0	REF	0	scaffold	0	NA	NA	NA	NA	NA	NA
scaffold26244	21980	8	19	20	19	1	71	1	REF	0.0138889	scaffold	0	NA	NA	NA	NA	NA	NA
scaffold30871	26605	8	19	20	19	1	78	1	REF	0.0126582	scaffold	0	NA	NA	NA	NA	NA	NA
scaffold34324	30058	8	19	20	19	1	0	70	ALT	0	scaffold	0	NA	NA	NA	NA	NA	NA
C1439086	38084	8	19	20	19	1	35	0	REF	0	contig	0	NA	NA	NA	NA	NA	NA
scaffold30190	25924	8	20	20	20	0	0	82	ALT	0	scaffold	0	NA	NA	NA	NA	NA	NA
scaffold7850	6279	8	20	20	20	0	1	83	ALT	0.0119048	scaffold	0	NA	NA	NA	NA	NA	NA
C1471216	40268	8	20	20	20	0	1	84	ALT	0.0117647	contig	0	NA	NA	NA	NA	NA	NA
C1473092	40353	8	20	20	20	0	1	85	ALT	0.0116279	contig	0	NA	NA	NA	NA	NA	NA
C1480138	40621	8	20	20	20	0	0	84	ALT	0	contig	0	NA	NA	NA	NA	NA	NA
scaffold11600	9333	8	20	21	20	1	0	79	ALT	0	scaffold	0	NA	NA	NA	NA	NA	NA
scaffold17447	14128	8	20	21	20	1	0	85	ALT	0	scaffold	0	NA	NA	NA	NA	NA	NA
scaffold17641	14306	8	20	21	20	1	0	82	ALT	0	scaffold	0	NA	NA	NA	NA	NA	NA
scaffold18055	14645	8	20	21	20	1	1	82	ALT	0.0120482	scaffold	0	NA	NA	NA	NA	NA	NA
scaffold16754	13558	8	19	23	21	4	70	0	REF	0	scaffold	0	NA	NA	NA	NA	NA	NA
scaffold23342	19213	8	21	21	21	0	70	0	REF	0	scaffold	0	NA	NA	NA	NA	NA	NA
scaffold26439	22175	8	21	21	21	0	0	80	ALT	0	scaffold	0	NA	NA	NA	NA	NA	NA
scaffold26569	22305	8	21	21	21	0	0	54	ALT	0	scaffold	0	NA	NA	NA	NA	NA	NA
scaffold30816	26550	8	21	21	21	0	0	82	ALT	0	scaffold	0	NA	NA	NA	NA	NA	NA
scaffold32112	27846	8	21	21	21	0	0	84	ALT	0	scaffold	0	NA	NA	NA	NA	NA	NA
scaffold32924	28658	8	21	21	21	0	77	1	REF	0.0128205	scaffold	0	NA	NA	NA	NA	NA	NA
scaffold33451	29185	8	21	21	21	0	1	84	ALT	0.0117647	scaffold	0	NA	NA	NA	NA	NA	NA
scaffold33890	29624	8	21	21	21	0	1	84	ALT	0.0117647	scaffold	0	NA	NA	NA	NA	NA	NA
scaffold34498	30232	8	21	21	21	0	0	73	ALT	0	scaffold	0	NA	NA	NA	NA	NA	NA
scaffold9202	7379	8	21	21	21	0	0	48	ALT	0	scaffold	0	NA	NA	NA	NA	NA	NA
C1376736	31597	8	21	21	21	0	78	0	REF	0	contig	0	NA	NA	NA	NA	NA	NA
C1379550	31924	8	21	21	21	0	1	83	ALT	0.0119048	contig	0	NA	NA	NA	NA	NA	NA
C1379556	31926	8	21	21	21	0	79	0	REF	0	contig	0	NA	NA	NA	NA	NA	NA
C1400240	34250	8	21	21	21	0	0	80	ALT	0	contig	0	NA	NA	NA	NA	NA	NA
C1416196	35960	8	21	21	21	0	1	79	ALT	0.0125	contig	0	NA	NA	NA	NA	NA	NA
C1432064	37506	8	21	21	21	0	79	0	REF	0	contig	0	NA	NA	NA	NA	NA	NA
C1447322	38729	8	21	21	21	0	77	0	REF	0	contig	0	NA	NA	NA	NA	NA	NA
scaffold16134	13051	8	21	23	22	2	73	0	REF	0	scaffold	0	NA	NA	NA	NA	NA	NA
scaffold32001	27735	8	21	23	22	2	75	0	REF	0	scaffold	0	NA	NA	NA	NA	NA	NA
scaffold16164	13077	8	22	23	22	1	74	0	REF	0	scaffold	0	NA	NA	NA	NA	NA	NA
scaffold26918	22653	8	22	23	22	1	53	1	REF	0.0185185	scaffold	0	NA	NA	NA	NA	NA	NA
scaffold644	491	8	22	23	22	1	74	1	REF	0.0133333	scaffold	0	NA	NA	NA	NA	NA	NA
scaffold15701	12683	8	24	27	25	3	2	82	ALT	0.0238095	scaffold	0	NA	NA	NA	NA	NA	NA
scaffold17294	14007	8	24	27	25	3	1	82	ALT	0.0120482	scaffold	1	0	38	flip	18.2569	13	1
scaffold18929	15380	8	24	27	25	3	1	82	ALT	0.0120482	scaffold	0	NA	NA	NA	NA	NA	NA
scaffold1901	1519	8	24	27	25	3	1	48	ALT	0.0204082	scaffold	0	NA	NA	NA	NA	NA	NA
scaffold22330	18313	8	24	27	25	3	2	77	ALT	0.0253165	scaffold	0	NA	NA	NA	NA	NA	NA
scaffold25600	21345	8	24	27	25	3	3	82	ALT	0.0352941	scaffold	0	NA	NA	NA	NA	NA	NA
scaffold28595	24329	8	24	27	25	3	2	82	ALT	0.0238095	scaffold	0	NA	NA	NA	NA	NA	NA
scaffold30162	25896	8	24	27	25	3	1	81	ALT	0.0121951	scaffold	0	NA	NA	NA	NA	NA	NA
scaffold34394	30128	8	24	27	25	3	1	81	ALT	0.0121951	scaffold	0	NA	NA	NA	NA	NA	NA
scaffold34417	30151	8	24	27	25	3	1	82	ALT	0.0120482	scaffold	0	NA	NA	NA	NA	NA	NA
scaffold5872	4707	8	24	27	25	3	2	82	ALT	0.0238095	scaffold	0	NA	NA	NA	NA	NA	NA
scaffold5919	4749	8	24	27	25	3	1	82	ALT	0.0120482	scaffold	1	0	43	flip	18.2569	18	1
C1419494	36290	8	24	27	25	3	0	30	ALT	0	contig	1	0	28	flip	17.8468	3	1
scaffold21692	17757	8	24	30	27	6	3	80	ALT	0.0361446	scaffold	0	NA	NA	NA	NA	NA	NA
scaffold33381	29115	8	22	37	29	15	0	66	ALT	0	scaffold	0	NA	NA	NA	NA	NA	NA
scaffold16427	13294	8	24	37	30	13	0	81	ALT	0	scaffold	0	NA	NA	NA	NA	NA	NA
scaffold19505	15873	8	24	37	30	13	0	78	ALT	0	scaffold	1	0	37	orig	18.1202	7	1
scaffold21645	17714	8	24	37	30	13	0	74	ALT	0	scaffold	1	0	29	flip	17.8468	1	1
scaffold24657	20442	8	24	37	30	13	0	82	ALT	0	scaffold	0	NA	NA	NA	NA	NA	NA
scaffold26872	22607	8	24	37	30	13	0	80	ALT	0	scaffold	1	0	26	orig	17.7101	4	1
scaffold2704	2163	8	24	37	30	13	0	82	ALT	0	scaffold	0	NA	NA	NA	NA	NA	NA
scaffold27599	23334	8	24	37	30	13	0	82	ALT	0	scaffold	0	NA	NA	NA	NA	NA	NA
scaffold29683	25417	8	24	37	30	13	0	79	ALT	0	scaffold	0	NA	NA	NA	NA	NA	NA
scaffold32840	28574	8	24	37	30	13	0	82	ALT	0	scaffold	0	NA	NA	NA	NA	NA	NA
scaffold861	671	8	24	37	30	13	0	81	ALT	0	scaffold	0	NA	NA	NA	NA	NA	NA
C1366462	30280	8	24	37	30	13	0	82	ALT	0	contig	0	NA	NA	NA	NA	NA	NA
C1385588	32598	8	24	37	30	13	0	74	ALT	0	contig	0	NA	NA	NA	NA	NA	NA
C1433690	37658	8	24	37	30	13	0	75	ALT	0	contig	0	NA	NA	NA	NA	NA	NA
scaffold19087	15513	8	19	47	33	28	61	0	REF	0	scaffold	0	NA	NA	NA	NA	NA	NA
C1465566	39952	8	21	47	34	26	0	60	ALT	0	contig	0	NA	NA	NA	NA	NA	NA
scaffold20773	16947	8	22	46	34	24	29	1	REF	0.0333333	scaffold	0	NA	NA	NA	NA	NA	NA
scaffold17293	14006	8	22	47	34	25	64	0	REF	0	scaffold	0	NA	NA	NA	NA	NA	NA
scaffold13963	11263	8	24	47	35	23	0	70	ALT	0	scaffold	1	0	31	flip	17.9835	4	1
scaffold16487	13341	8	24	47	35	23	35	0	REF	0	scaffold	0	NA	NA	NA	NA	NA	NA
scaffold21458	17552	8	24	47	35	23	0	73	ALT	0	scaffold	1	0	45	orig	18.3937	10	1
scaffold22908	18827	8	24	47	35	23	58	0	REF	0	scaffold	0	NA	NA	NA	NA	NA	NA
scaffold23350	19220	8	24	47	35	23	0	60	ALT	0	scaffold	0	NA	NA	NA	NA	NA	NA
scaffold23353	19223	8	24	47	35	23	1	60	ALT	0.0163934	scaffold	1	0	34	flip	18.1202	1	1
scaffold27339	23074	8	24	47	35	23	47	0	REF	0	scaffold	0	NA	NA	NA	NA	NA	NA
scaffold31228	26962	8	24	47	35	23	0	71	ALT	0	scaffold	1	0	46	orig	18.3937	11	1
scaffold31817	27551	8	24	47	35	23	0	72	ALT	0	scaffold	0	NA	NA	NA	NA	NA	NA
C1441474	38294	8	24	47	35	23	0	58	ALT	0	contig	0	NA	NA	NA	NA	NA	NA
C1448856	38869	8	24	47	35	23	0	80	ALT	0	contig	0	NA	NA	NA	NA	NA	NA
C1468326	40114	8	24	47	35	23	0	77	ALT	0	contig	0	NA	NA	NA	NA	NA	NA
C1480876	40645	8	24	47	35	23	0	69	ALT	0	contig	1	0	33	orig	17.9835	2	1
scaffold17044	13791	8	28	44	36	16	77	0	REF	0	scaffold	0	NA	NA	NA	NA	NA	NA
scaffold30378	26112	8	28	44	36	16	75	0	REF	0	scaffold	0	NA	NA	NA	NA	NA	NA
scaffold33987	29721	8	21	53	37	32	0	33	ALT	0	scaffold	0	NA	NA	NA	NA	NA	NA
scaffold8718	6993	8	21	53	37	32	0	49	ALT	0	scaffold	0	NA	NA	NA	NA	NA	NA
C1373594	31226	8	24	50	37	26	35	0	REF	0	contig	0	NA	NA	NA	NA	NA	NA
scaffold24546	20336	8	28	46	37	18	30	0	REF	0	scaffold	0	NA	NA	NA	NA	NA	NA
scaffold16002	12936	8	28	47	37	19	67	0	REF	0	scaffold	0	NA	NA	NA	NA	NA	NA
scaffold2135	1709	8	28	47	37	19	53	0	REF	0	scaffold	0	NA	NA	NA	NA	NA	NA
scaffold28873	24607	8	28	47	37	19	52	0	REF	0	scaffold	0	NA	NA	NA	NA	NA	NA
scaffold29412	25146	8	28	47	37	19	68	0	REF	0	scaffold	0	NA	NA	NA	NA	NA	NA
scaffold33351	29085	8	28	47	37	19	66	0	REF	0	scaffold	0	NA	NA	NA	NA	NA	NA
C1449946	38955	8	28	47	37	19	66	0	REF	0	contig	0	NA	NA	NA	NA	NA	NA
scaffold26699	22435	8	31	44	37	13	34	0	REF	0	scaffold	0	NA	NA	NA	NA	NA	NA
C1378200	31758	8	31	44	37	13	50	0	REF	0	contig	0	NA	NA	NA	NA	NA	NA
C1368000	30497	8	24	52	38	28	31	0	REF	0	contig	0	NA	NA	NA	NA	NA	NA
scaffold34407	30141	8	24	53	38	29	0	48	ALT	0	scaffold	0	NA	NA	NA	NA	NA	NA
scaffold5933	4757	8	24	53	38	29	0	35	ALT	0	scaffold	0	NA	NA	NA	NA	NA	NA
scaffold24334	20136	8	31	47	39	16	74	0	REF	0	scaffold	0	NA	NA	NA	NA	NA	NA
scaffold30045	25779	8	31	47	39	16	51	0	REF	0	scaffold	0	NA	NA	NA	NA	NA	NA
scaffold16901	13674	8	34	44	39	10	47	0	REF	0	scaffold	0	NA	NA	NA	NA	NA	NA
scaffold21429	17527	8	34	44	39	10	47	0	REF	0	scaffold	0	NA	NA	NA	NA	NA	NA
scaffold25734	21474	8	34	44	39	10	79	0	REF	0	scaffold	0	NA	NA	NA	NA	NA	NA
scaffold26399	22135	8	34	44	39	10	56	0	REF	0	scaffold	0	NA	NA	NA	NA	NA	NA
scaffold27293	23028	8	31	50	40	19	46	0	REF	0	scaffold	0	NA	NA	NA	NA	NA	NA
scaffold19351	15743	8	34	46	40	12	68	1	REF	0.0144928	scaffold	0	NA	NA	NA	NA	NA	NA
scaffold15574	12580	8	34	47	40	13	64	0	REF	0	scaffold	0	NA	NA	NA	NA	NA	NA
scaffold27936	23670	8	34	47	40	13	66	0	REF	0	scaffold	0	NA	NA	NA	NA	NA	NA
scaffold27976	23710	8	34	47	40	13	61	0	REF	0	scaffold	0	NA	NA	NA	NA	NA	NA
C1367730	30453	8	34	47	40	13	77	0	REF	0	contig	0	NA	NA	NA	NA	NA	NA
C1392388	33395	8	34	47	40	13	79	0	REF	0	contig	0	NA	NA	NA	NA	NA	NA
scaffold31702	27436	8	38	44	41	6	75	1	REF	0.0131579	scaffold	0	NA	NA	NA	NA	NA	NA
scaffold14475	11687	8	38	46	42	8	80	1	REF	0.0123457	scaffold	0	NA	NA	NA	NA	NA	NA
scaffold18246	14801	8	38	47	42	9	68	1	REF	0.0144928	scaffold	0	NA	NA	NA	NA	NA	NA
scaffold25135	20897	8	10	84	47	74	30	0	REF	0	scaffold	0	NA	NA	NA	NA	NA	NA
scaffold26418	22154	8	19	75	47	56	0	58	ALT	0	scaffold	1	0	56	flip	21.8704	9	1
scaffold12817	10320	8	47	47	47	0	1	80	ALT	0.0123457	scaffold	1	0	47	orig	18.6981	0	1
scaffold21861	17903	8	47	47	47	0	2	80	ALT	0.0243902	scaffold	0	NA	NA	NA	NA	NA	NA
scaffold2386	1909	8	47	47	47	0	1	78	ALT	0.0126582	scaffold	0	NA	NA	NA	NA	NA	NA
C1482358	40685	8	47	47	47	0	0	80	ALT	0	contig	0	NA	NA	NA	NA	NA	NA
C1438470	38051	8	19	78	48	59	38	0	REF	0	contig	0	NA	NA	NA	NA	NA	NA
scaffold8697	6977	8	22	75	48	53	0	52	ALT	0	scaffold	0	NA	NA	NA	NA	NA	NA
scaffold26570	22306	8	21	77	49	56	0	30	ALT	0	scaffold	0	NA	NA	NA	NA	NA	NA
C1433990	37684	8	21	77	49	56	0	37	ALT	0	contig	0	NA	NA	NA	NA	NA	NA
scaffold10452	8405	8	22	77	49	55	0	33	ALT	0	scaffold	0	NA	NA	NA	NA	NA	NA
scaffold30140	25874	8	48	50	49	2	80	1	REF	0.0123457	scaffold	0	NA	NA	NA	NA	NA	NA
scaffold30175	25909	8	48	50	49	2	75	0	REF	0	scaffold	0	NA	NA	NA	NA	NA	NA
C1431006	37415	8	48	50	49	2	63	1	REF	0.015625	contig	0	NA	NA	NA	NA	NA	NA
scaffold33257	28991	8	24	77	50	53	0	32	ALT	0	scaffold	0	NA	NA	NA	NA	NA	NA
scaffold20958	17106	8	48	52	50	4	42	2	REF	0.0454545	scaffold	0	NA	NA	NA	NA	NA	NA
scaffold21636	17707	8	48	52	50	4	77	0	REF	0	scaffold	0	NA	NA	NA	NA	NA	NA
scaffold24175	19992	8	48	52	50	4	78	0	REF	0	scaffold	0	NA	NA	NA	NA	NA	NA
scaffold28794	24528	8	48	52	50	4	77	0	REF	0	scaffold	0	NA	NA	NA	NA	NA	NA
scaffold31767	27501	8	48	52	50	4	62	0	REF	0	scaffold	0	NA	NA	NA	NA	NA	NA
scaffold2001	1598	8	48	53	50	5	0	79	ALT	0	scaffold	1	0	48	orig	19.9678	2	1
C1455002	39306	8	48	53	50	5	0	76	ALT	0	contig	0	NA	NA	NA	NA	NA	NA
scaffold24192	20008	8	51	53	52	2	0	79	ALT	0	scaffold	0	NA	NA	NA	NA	NA	NA
scaffold24321	20124	8	51	53	52	2	0	79	ALT	0	scaffold	0	NA	NA	NA	NA	NA	NA
scaffold29875	25609	8	51	53	52	2	0	58	ALT	0	scaffold	1	0	51	flip	20.2414	1	1
scaffold34115	29849	8	51	53	52	2	0	80	ALT	0	scaffold	0	NA	NA	NA	NA	NA	NA
scaffold15332	12373	8	28	78	53	50	42	0	REF	0	scaffold	0	NA	NA	NA	NA	NA	NA
scaffold15319	12360	8	53	53	53	0	1	81	ALT	0.0121951	scaffold	0	NA	NA	NA	NA	NA	NA
scaffold3681	2929	8	53	53	53	0	2	81	ALT	0.0240964	scaffold	0	NA	NA	NA	NA	NA	NA
scaffold3909	3123	8	53	53	53	0	1	81	ALT	0.0121951	scaffold	0	NA	NA	NA	NA	NA	NA
scaffold9901	7955	8	53	53	53	0	1	81	ALT	0.0121951	scaffold	1	0	53	flip	20.8491	0	1
scaffold28369	24103	8	34	78	56	44	52	0	REF	0	scaffold	0	NA	NA	NA	NA	NA	NA
C1434356	37723	8	51	68	59	17	0	34	ALT	0	contig	0	NA	NA	NA	NA	NA	NA
scaffold10510	8457	8	54	68	61	14	1	81	ALT	0.0121951	scaffold	0	NA	NA	NA	NA	NA	NA
scaffold1089	855	8	54	68	61	14	1	80	ALT	0.0123457	scaffold	0	NA	NA	NA	NA	NA	NA
scaffold11033	8868	8	54	68	61	14	1	81	ALT	0.0121951	scaffold	0	NA	NA	NA	NA	NA	NA
scaffold11315	9100	8	54	68	61	14	1	79	ALT	0.0125	scaffold	0	NA	NA	NA	NA	NA	NA
scaffold11509	9263	8	54	68	61	14	0	72	ALT	0	scaffold	0	NA	NA	NA	NA	NA	NA
scaffold11960	9617	8	54	68	61	14	1	81	ALT	0.0121951	scaffold	0	NA	NA	NA	NA	NA	NA
scaffold12638	10176	8	54	68	61	14	2	81	ALT	0.0240964	scaffold	0	NA	NA	NA	NA	NA	NA
scaffold12702	10218	8	54	68	61	14	0	79	ALT	0	scaffold	0	NA	NA	NA	NA	NA	NA
scaffold13933	11237	8	54	68	61	14	0	78	ALT	0	scaffold	0	NA	NA	NA	NA	NA	NA
scaffold14372	11603	8	54	68	61	14	1	81	ALT	0.0121951	scaffold	0	NA	NA	NA	NA	NA	NA
scaffold15912	12859	8	54	68	61	14	0	78	ALT	0	scaffold	0	NA	NA	NA	NA	NA	NA
scaffold1714	1370	8	54	68	61	14	0	81	ALT	0	scaffold	0	NA	NA	NA	NA	NA	NA
scaffold17828	14456	8	54	68	61	14	2	81	ALT	0.0240964	scaffold	0	NA	NA	NA	NA	NA	NA
scaffold1965	1571	8	54	68	61	14	1	81	ALT	0.0121951	scaffold	1	0	65	flip	21.8704	4	1
scaffold19856	16175	8	54	68	61	14	1	81	ALT	0.0121951	scaffold	0	NA	NA	NA	NA	NA	NA
scaffold20004	16308	8	54	68	61	14	1	81	ALT	0.0121951	scaffold	0	NA	NA	NA	NA	NA	NA
scaffold21602	17676	8	54	68	61	14	0	80	ALT	0	scaffold	0	NA	NA	NA	NA	NA	NA
scaffold23701	19539	8	54	68	61	14	1	81	ALT	0.0121951	scaffold	0	NA	NA	NA	NA	NA	NA
scaffold24442	20237	8	54	68	61	14	3	81	ALT	0.0357143	scaffold	0	NA	NA	NA	NA	NA	NA
scaffold24634	20420	8	54	68	61	14	1	81	ALT	0.0121951	scaffold	0	NA	NA	NA	NA	NA	NA
scaffold248	184	8	54	68	61	14	0	77	ALT	0	scaffold	0	NA	NA	NA	NA	NA	NA
scaffold25575	21320	8	54	68	61	14	1	79	ALT	0.0125	scaffold	0	NA	NA	NA	NA	NA	NA
scaffold2647	2119	8	54	68	61	14	0	56	ALT	0	scaffold	0	NA	NA	NA	NA	NA	NA
scaffold27601	23336	8	54	68	61	14	1	81	ALT	0.0121951	scaffold	0	NA	NA	NA	NA	NA	NA
scaffold28347	24081	8	54	68	61	14	0	81	ALT	0	scaffold	0	NA	NA	NA	NA	NA	NA
scaffold29673	25407	8	54	68	61	14	1	79	ALT	0.0125	scaffold	0	NA	NA	NA	NA	NA	NA
scaffold2980	2373	8	54	68	61	14	1	81	ALT	0.0121951	scaffold	0	NA	NA	NA	NA	NA	NA
scaffold31111	26845	8	54	68	61	14	0	58	ALT	0	scaffold	1	0	57	flip	21.8704	4	1
scaffold31629	27363	8	54	68	61	14	1	81	ALT	0.0121951	scaffold	1	0	66	orig	22.0856	5	1
scaffold31697	27431	8	54	68	61	14	1	78	ALT	0.0126582	scaffold	0	NA	NA	NA	NA	NA	NA
scaffold32616	28350	8	54	68	61	14	1	73	ALT	0.0135135	scaffold	0	NA	NA	NA	NA	NA	NA
scaffold32784	28518	8	54	68	61	14	0	81	ALT	0	scaffold	0	NA	NA	NA	NA	NA	NA
scaffold32885	28619	8	54	68	61	14	0	81	ALT	0	scaffold	0	NA	NA	NA	NA	NA	NA
scaffold33543	29277	8	54	68	61	14	1	81	ALT	0.0121951	scaffold	0	NA	NA	NA	NA	NA	NA
scaffold34133	29867	8	54	68	61	14	0	80	ALT	0	scaffold	0	NA	NA	NA	NA	NA	NA
scaffold34221	29955	8	54	68	61	14	0	81	ALT	0	scaffold	0	NA	NA	NA	NA	NA	NA
scaffold34315	30049	8	54	68	61	14	0	81	ALT	0	scaffold	0	NA	NA	NA	NA	NA	NA
scaffold34357	30091	8	54	68	61	14	0	69	ALT	0	scaffold	0	NA	NA	NA	NA	NA	NA
scaffold34508	30242	8	54	68	61	14	1	81	ALT	0.0121951	scaffold	0	NA	NA	NA	NA	NA	NA
scaffold3496	2790	8	54	68	61	14	0	81	ALT	0	scaffold	0	NA	NA	NA	NA	NA	NA
scaffold4414	3540	8	54	68	61	14	0	74	ALT	0	scaffold	0	NA	NA	NA	NA	NA	NA
scaffold4511	3619	8	54	68	61	14	1	81	ALT	0.0121951	scaffold	0	NA	NA	NA	NA	NA	NA
scaffold4592	3686	8	54	68	61	14	1	80	ALT	0.0123457	scaffold	0	NA	NA	NA	NA	NA	NA
scaffold4643	3724	8	54	68	61	14	1	81	ALT	0.0121951	scaffold	1	0	61	flip	21.8704	0	1
scaffold4721	3787	8	54	68	61	14	1	59	ALT	0.0166667	scaffold	0	NA	NA	NA	NA	NA	NA
scaffold4746	3808	8	54	68	61	14	2	81	ALT	0.0240964	scaffold	0	NA	NA	NA	NA	NA	NA
scaffold4782	3837	8	54	68	61	14	3	81	ALT	0.0357143	scaffold	0	NA	NA	NA	NA	NA	NA
scaffold4877	3907	8	54	68	61	14	0	81	ALT	0	scaffold	0	NA	NA	NA	NA	NA	NA
scaffold5045	4045	8	54	68	61	14	0	78	ALT	0	scaffold	0	NA	NA	NA	NA	NA	NA
scaffold5288	4235	8	54	68	61	14	0	81	ALT	0	scaffold	1	0	59	flip	21.8704	2	1
scaffold5386	4315	8	54	68	61	14	0	41	ALT	0	scaffold	0	NA	NA	NA	NA	NA	NA
scaffold5533	4432	8	54	68	61	14	0	78	ALT	0	scaffold	0	NA	NA	NA	NA	NA	NA
scaffold5745	4604	8	54	68	61	14	0	81	ALT	0	scaffold	0	NA	NA	NA	NA	NA	NA
scaffold5769	4624	8	54	68	61	14	0	81	ALT	0	scaffold	0	NA	NA	NA	NA	NA	NA
scaffold5990	4804	8	54	68	61	14	0	74	ALT	0	scaffold	0	NA	NA	NA	NA	NA	NA
scaffold6559	5255	8	54	68	61	14	1	81	ALT	0.0121951	scaffold	0	NA	NA	NA	NA	NA	NA
scaffold660	504	8	54	68	61	14	0	81	ALT	0	scaffold	0	NA	NA	NA	NA	NA	NA
scaffold7398	5928	8	54	68	61	14	1	81	ALT	0.0121951	scaffold	1	0	60	flip	21.8704	1	1
scaffold7542	6037	8	54	68	61	14	1	81	ALT	0.0121951	scaffold	0	NA	NA	NA	NA	NA	NA
scaffold765	591	8	54	68	61	14	2	73	ALT	0.0266667	scaffold	0	NA	NA	NA	NA	NA	NA
scaffold7947	6356	8	54	68	61	14	1	81	ALT	0.0121951	scaffold	0	NA	NA	NA	NA	NA	NA
scaffold8896	7135	8	54	68	61	14	0	81	ALT	0	scaffold	0	NA	NA	NA	NA	NA	NA
scaffold9142	7329	8	54	68	61	14	0	81	ALT	0	scaffold	0	NA	NA	NA	NA	NA	NA
C1369070	30623	8	54	68	61	14	0	64	ALT	0	contig	0	NA	NA	NA	NA	NA	NA
C1375160	31418	8	54	68	61	14	0	78	ALT	0	contig	0	NA	NA	NA	NA	NA	NA
C1377336	31663	8	54	68	61	14	0	81	ALT	0	contig	0	NA	NA	NA	NA	NA	NA
C1393426	33509	8	54	68	61	14	0	73	ALT	0	contig	0	NA	NA	NA	NA	NA	NA
C1413408	35682	8	54	68	61	14	1	76	ALT	0.012987	contig	0	NA	NA	NA	NA	NA	NA
C1421828	36529	8	54	68	61	14	0	72	ALT	0	contig	1	0	55	flip	21.8704	6	1
C1423902	36735	8	54	68	61	14	0	67	ALT	0	contig	0	NA	NA	NA	NA	NA	NA
C1429274	37246	8	54	68	61	14	1	80	ALT	0.0123457	contig	0	NA	NA	NA	NA	NA	NA
C1431998	37503	8	54	68	61	14	1	79	ALT	0.0125	contig	0	NA	NA	NA	NA	NA	NA
C1436784	37907	8	54	68	61	14	0	80	ALT	0	contig	0	NA	NA	NA	NA	NA	NA
C1442306	38341	8	54	68	61	14	0	60	ALT	0	contig	0	NA	NA	NA	NA	NA	NA
C1455818	39358	8	54	68	61	14	1	81	ALT	0.0121951	contig	1	0	62	flip	21.8704	1	1
C1473852	40384	8	54	68	61	14	2	81	ALT	0.0240964	contig	0	NA	NA	NA	NA	NA	NA
C1476438	40498	8	54	68	61	14	0	46	ALT	0	contig	0	NA	NA	NA	NA	NA	NA
C1477704	40537	8	54	68	61	14	0	61	ALT	0	contig	0	NA	NA	NA	NA	NA	NA
C1480562	40635	8	54	68	61	14	0	76	ALT	0	contig	0	NA	NA	NA	NA	NA	NA
C1483938	40721	8	54	68	61	14	0	81	ALT	0	contig	0	NA	NA	NA	NA	NA	NA
scaffold9289	7450	8	47	77	62	30	0	32	ALT	0	scaffold	0	NA	NA	NA	NA	NA	NA
C1413092	35652	8	47	77	62	30	0	47	ALT	0	contig	0	NA	NA	NA	NA	NA	NA
scaffold15708	12688	8	48	77	62	29	0	32	ALT	0	scaffold	0	NA	NA	NA	NA	NA	NA
scaffold32749	28483	8	48	77	62	29	0	56	ALT	0	scaffold	0	NA	NA	NA	NA	NA	NA
scaffold16012	12942	8	48	78	63	30	58	0	REF	0	scaffold	0	NA	NA	NA	NA	NA	NA
scaffold16071	12998	8	48	78	63	30	71	0	REF	0	scaffold	0	NA	NA	NA	NA	NA	NA
scaffold18385	14916	8	48	78	63	30	47	0	REF	0	scaffold	0	NA	NA	NA	NA	NA	NA
scaffold18802	15270	8	48	78	63	30	74	0	REF	0	scaffold	0	NA	NA	NA	NA	NA	NA
scaffold19294	15696	8	48	78	63	30	78	1	REF	0.0126582	scaffold	0	NA	NA	NA	NA	NA	NA
scaffold19648	15997	8	48	78	63	30	44	0	REF	0	scaffold	0	NA	NA	NA	NA	NA	NA
scaffold23124	19018	8	48	78	63	30	69	0	REF	0	scaffold	0	NA	NA	NA	NA	NA	NA
scaffold25544	21290	8	48	78	63	30	75	0	REF	0	scaffold	0	NA	NA	NA	NA	NA	NA
scaffold28118	23852	8	48	78	63	30	62	0	REF	0	scaffold	0	NA	NA	NA	NA	NA	NA
scaffold28703	24437	8	48	78	63	30	79	0	REF	0	scaffold	0	NA	NA	NA	NA	NA	NA
scaffold4520	3626	8	48	78	63	30	71	0	REF	0	scaffold	0	NA	NA	NA	NA	NA	NA
scaffold5082	4078	8	48	78	63	30	70	0	REF	0	scaffold	0	NA	NA	NA	NA	NA	NA
scaffold994	782	8	48	78	63	30	79	0	REF	0	scaffold	0	NA	NA	NA	NA	NA	NA
C1412610	35599	8	48	78	63	30	51	0	REF	0	contig	0	NA	NA	NA	NA	NA	NA
C1416508	35993	8	48	78	63	30	76	0	REF	0	contig	0	NA	NA	NA	NA	NA	NA
scaffold22350	18331	8	51	75	63	24	0	58	ALT	0	scaffold	0	NA	NA	NA	NA	NA	NA
scaffold16982	13740	8	48	81	64	33	60	0	REF	0	scaffold	0	NA	NA	NA	NA	NA	NA
scaffold21868	17909	8	48	81	64	33	30	0	REF	0	scaffold	0	NA	NA	NA	NA	NA	NA
scaffold25773	21512	8	48	81	64	33	67	0	REF	0	scaffold	0	NA	NA	NA	NA	NA	NA
scaffold29098	24832	8	48	81	64	33	74	0	REF	0	scaffold	0	NA	NA	NA	NA	NA	NA
scaffold10781	8669	8	54	75	64	21	1	47	ALT	0.0208333	scaffold	1	0	69	orig	23.8679	5	1
scaffold11526	9278	8	54	75	64	21	2	74	ALT	0.0263158	scaffold	0	NA	NA	NA	NA	NA	NA
scaffold14079	11357	8	54	75	64	21	1	78	ALT	0.0126582	scaffold	0	NA	NA	NA	NA	NA	NA
scaffold15472	12495	8	54	75	64	21	0	68	ALT	0	scaffold	0	NA	NA	NA	NA	NA	NA
scaffold16731	13545	8	54	75	64	21	2	81	ALT	0.0240964	scaffold	0	NA	NA	NA	NA	NA	NA
scaffold17679	14335	8	54	75	64	21	2	81	ALT	0.0240964	scaffold	0	NA	NA	NA	NA	NA	NA
scaffold17867	14490	8	54	75	64	21	0	52	ALT	0	scaffold	0	NA	NA	NA	NA	NA	NA
scaffold27476	23211	8	54	75	64	21	0	81	ALT	0	scaffold	0	NA	NA	NA	NA	NA	NA
scaffold29582	25316	8	54	75	64	21	0	81	ALT	0	scaffold	0	NA	NA	NA	NA	NA	NA
scaffold32984	28718	8	54	75	64	21	1	81	ALT	0.0121951	scaffold	0	NA	NA	NA	NA	NA	NA
scaffold33183	28917	8	54	75	64	21	0	81	ALT	0	scaffold	0	NA	NA	NA	NA	NA	NA
scaffold33326	29060	8	54	75	64	21	1	80	ALT	0.0123457	scaffold	0	NA	NA	NA	NA	NA	NA
scaffold33647	29381	8	54	75	64	21	0	76	ALT	0	scaffold	0	NA	NA	NA	NA	NA	NA
scaffold34409	30143	8	54	75	64	21	0	62	ALT	0	scaffold	0	NA	NA	NA	NA	NA	NA
scaffold34425	30159	8	54	75	64	21	0	72	ALT	0	scaffold	0	NA	NA	NA	NA	NA	NA
scaffold4114	3286	8	54	75	64	21	1	81	ALT	0.0121951	scaffold	0	NA	NA	NA	NA	NA	NA
scaffold5063	4060	8	54	75	64	21	0	80	ALT	0	scaffold	0	NA	NA	NA	NA	NA	NA
scaffold6021	4826	8	54	75	64	21	0	81	ALT	0	scaffold	1	0	72	orig	23.8679	8	1
C1433558	37643	8	54	75	64	21	0	50	ALT	0	contig	0	NA	NA	NA	NA	NA	NA
C1451386	39062	8	54	75	64	21	0	60	ALT	0	contig	0	NA	NA	NA	NA	NA	NA
C1453032	39182	8	54	75	64	21	0	65	ALT	0	contig	0	NA	NA	NA	NA	NA	NA
C1462794	39793	8	54	75	64	21	0	72	ALT	0	contig	0	NA	NA	NA	NA	NA	NA
C1475130	40443	8	54	75	64	21	0	77	ALT	0	contig	0	NA	NA	NA	NA	NA	NA
C1483944	40722	8	54	75	64	21	0	77	ALT	0	contig	0	NA	NA	NA	NA	NA	NA
scaffold4524	3630	8	53	77	65	24	1	46	ALT	0.0212766	scaffold	0	NA	NA	NA	NA	NA	NA
scaffold16247	13147	8	53	78	65	25	79	0	REF	0	scaffold	0	NA	NA	NA	NA	NA	NA
scaffold16842	13624	8	53	78	65	25	72	0	REF	0	scaffold	0	NA	NA	NA	NA	NA	NA
scaffold17234	13957	8	53	78	65	25	70	0	REF	0	scaffold	0	NA	NA	NA	NA	NA	NA
scaffold17370	14067	8	53	78	65	25	79	0	REF	0	scaffold	0	NA	NA	NA	NA	NA	NA
scaffold18209	14775	8	53	78	65	25	60	0	REF	0	scaffold	0	NA	NA	NA	NA	NA	NA
scaffold18846	15308	8	53	78	65	25	76	0	REF	0	scaffold	0	NA	NA	NA	NA	NA	NA
scaffold24502	20295	8	53	78	65	25	74	0	REF	0	scaffold	0	NA	NA	NA	NA	NA	NA
scaffold28026	23760	8	53	78	65	25	65	0	REF	0	scaffold	0	NA	NA	NA	NA	NA	NA
scaffold28095	23829	8	53	78	65	25	59	0	REF	0	scaffold	0	NA	NA	NA	NA	NA	NA
scaffold31048	26782	8	53	78	65	25	63	0	REF	0	scaffold	0	NA	NA	NA	NA	NA	NA
scaffold31108	26842	8	53	78	65	25	79	0	REF	0	scaffold	0	NA	NA	NA	NA	NA	NA
scaffold31786	27520	8	53	78	65	25	70	0	REF	0	scaffold	0	NA	NA	NA	NA	NA	NA
scaffold8171	6542	8	53	78	65	25	75	0	REF	0	scaffold	0	NA	NA	NA	NA	NA	NA
C1380166	31994	8	53	78	65	25	74	0	REF	0	contig	0	NA	NA	NA	NA	NA	NA
C1409492	35262	8	53	78	65	25	68	0	REF	0	contig	0	NA	NA	NA	NA	NA	NA
C1411278	35455	8	53	78	65	25	57	0	REF	0	contig	0	NA	NA	NA	NA	NA	NA
C1435100	37785	8	53	78	65	25	51	0	REF	0	contig	0	NA	NA	NA	NA	NA	NA
C1436346	37871	8	53	78	65	25	62	0	REF	0	contig	0	NA	NA	NA	NA	NA	NA
C1445480	38581	8	53	78	65	25	78	0	REF	0	contig	0	NA	NA	NA	NA	NA	NA
scaffold10345	8327	8	54	77	65	23	0	30	ALT	0	scaffold	0	NA	NA	NA	NA	NA	NA
scaffold10357	8337	8	54	77	65	23	0	64	ALT	0	scaffold	0	NA	NA	NA	NA	NA	NA
scaffold12211	9829	8	54	77	65	23	0	54	ALT	0	scaffold	0	NA	NA	NA	NA	NA	NA
scaffold12704	10220	8	54	77	65	23	2	42	ALT	0.0454545	scaffold	0	NA	NA	NA	NA	NA	NA
scaffold13399	10803	8	54	77	65	23	0	40	ALT	0	scaffold	0	NA	NA	NA	NA	NA	NA
scaffold18814	15280	8	54	77	65	23	0	53	ALT	0	scaffold	0	NA	NA	NA	NA	NA	NA
scaffold19819	16146	8	54	77	65	23	0	30	ALT	0	scaffold	0	NA	NA	NA	NA	NA	NA
scaffold19871	16188	8	54	77	65	23	2	48	ALT	0.04	scaffold	0	NA	NA	NA	NA	NA	NA
scaffold20227	16487	8	54	77	65	23	0	73	ALT	0	scaffold	1	0	71	orig	23.8679	6	1
scaffold20614	16815	8	54	77	65	23	0	59	ALT	0	scaffold	0	NA	NA	NA	NA	NA	NA
scaffold22249	18245	8	54	77	65	23	2	78	ALT	0.025	scaffold	0	NA	NA	NA	NA	NA	NA
scaffold22950	18867	8	54	77	65	23	1	77	ALT	0.0128205	scaffold	1	0	76	flip	24.0311	11	1
scaffold26541	22277	8	54	77	65	23	2	81	ALT	0.0240964	scaffold	0	NA	NA	NA	NA	NA	NA
scaffold32597	28331	8	54	77	65	23	0	70	ALT	0	scaffold	0	NA	NA	NA	NA	NA	NA
scaffold3362	2678	8	54	77	65	23	1	45	ALT	0.0217391	scaffold	0	NA	NA	NA	NA	NA	NA
scaffold34211	29945	8	54	77	65	23	0	74	ALT	0	scaffold	0	NA	NA	NA	NA	NA	NA
scaffold5081	4077	8	54	77	65	23	0	72	ALT	0	scaffold	0	NA	NA	NA	NA	NA	NA
scaffold6630	5312	8	54	77	65	23	0	31	ALT	0	scaffold	0	NA	NA	NA	NA	NA	NA
C1384542	32480	8	54	77	65	23	0	81	ALT	0	contig	0	NA	NA	NA	NA	NA	NA
C1420732	36413	8	54	77	65	23	0	60	ALT	0	contig	1	0	54	flip	21.8704	11	1
C1425328	36881	8	54	77	65	23	0	57	ALT	0	contig	0	NA	NA	NA	NA	NA	NA
C1450592	38998	8	54	77	65	23	1	67	ALT	0.0147059	contig	1	0	75	flip	23.8679	10	1
C1464338	39877	8	54	77	65	23	0	30	ALT	0	contig	0	NA	NA	NA	NA	NA	NA
scaffold21743	17801	8	48	84	66	36	36	0	REF	0	scaffold	0	NA	NA	NA	NA	NA	NA
scaffold32108	27842	8	51	81	66	30	0	37	ALT	0	scaffold	0	NA	NA	NA	NA	NA	NA
scaffold5465	4382	8	51	81	66	30	0	48	ALT	0	scaffold	0	NA	NA	NA	NA	NA	NA
scaffold17742	14386	8	54	78	66	24	31	0	REF	0	scaffold	0	NA	NA	NA	NA	NA	NA
scaffold32622	28356	8	54	78	66	24	0	55	ALT	0	scaffold	0	NA	NA	NA	NA	NA	NA
scaffold27571	23306	8	51	84	67	33	0	30	ALT	0	scaffold	0	NA	NA	NA	NA	NA	NA
scaffold20502	16721	8	53	81	67	28	56	0	REF	0	scaffold	0	NA	NA	NA	NA	NA	NA
scaffold21299	17413	8	53	81	67	28	54	0	REF	0	scaffold	0	NA	NA	NA	NA	NA	NA
scaffold27855	23589	8	53	81	67	28	36	0	REF	0	scaffold	0	NA	NA	NA	NA	NA	NA
scaffold28574	24308	8	53	81	67	28	38	0	REF	0	scaffold	0	NA	NA	NA	NA	NA	NA
scaffold9693	7783	8	53	82	67	29	32	0	REF	0	scaffold	0	NA	NA	NA	NA	NA	NA
scaffold10552	8495	8	54	81	67	27	0	43	ALT	0	scaffold	0	NA	NA	NA	NA	NA	NA
scaffold15433	12463	8	54	81	67	27	0	64	ALT	0	scaffold	0	NA	NA	NA	NA	NA	NA
scaffold29078	24812	8	54	81	67	27	0	55	ALT	0	scaffold	0	NA	NA	NA	NA	NA	NA
scaffold212	153	8	54	82	68	28	0	35	ALT	0	scaffold	0	NA	NA	NA	NA	NA	NA
scaffold34145	29879	8	54	82	68	28	0	39	ALT	0	scaffold	0	NA	NA	NA	NA	NA	NA
scaffold24317	20121	8	69	81	75	12	30	0	REF	0	scaffold	0	NA	NA	NA	NA	NA	NA
scaffold10	5	8	77	77	77	0	1	36	ALT	0.027027	scaffold	0	NA	NA	NA	NA	NA	NA
scaffold10097	8117	8	77	77	77	0	0	81	ALT	0	scaffold	0	NA	NA	NA	NA	NA	NA
scaffold13758	11090	8	77	77	77	0	2	79	ALT	0.0246914	scaffold	0	NA	NA	NA	NA	NA	NA
scaffold15267	12318	8	77	77	77	0	0	81	ALT	0	scaffold	0	NA	NA	NA	NA	NA	NA
scaffold15771	12742	8	77	77	77	0	1	80	ALT	0.0123457	scaffold	1	0	77	flip	24.1942	0	1
scaffold16448	13310	8	77	77	77	0	1	79	ALT	0.0125	scaffold	0	NA	NA	NA	NA	NA	NA
scaffold16955	13718	8	77	77	77	0	0	81	ALT	0	scaffold	0	NA	NA	NA	NA	NA	NA
scaffold18429	14951	8	77	77	77	0	1	81	ALT	0.0121951	scaffold	0	NA	NA	NA	NA	NA	NA
scaffold2106	1686	8	77	77	77	0	0	71	ALT	0	scaffold	0	NA	NA	NA	NA	NA	NA
scaffold5703	4568	8	77	77	77	0	1	81	ALT	0.0121951	scaffold	0	NA	NA	NA	NA	NA	NA
scaffold6605	5292	8	77	77	77	0	3	65	ALT	0.0441176	scaffold	0	NA	NA	NA	NA	NA	NA
scaffold8194	6558	8	77	77	77	0	0	81	ALT	0	scaffold	0	NA	NA	NA	NA	NA	NA
C1396354	33830	8	77	77	77	0	1	40	ALT	0.0243902	contig	0	NA	NA	NA	NA	NA	NA
C1471112	40260	8	77	77	77	0	0	73	ALT	0	contig	0	NA	NA	NA	NA	NA	NA
C1480606	40636	8	77	77	77	0	0	74	ALT	0	contig	0	NA	NA	NA	NA	NA	NA
C1481900	40673	8	77	77	77	0	0	81	ALT	0	contig	0	NA	NA	NA	NA	NA	NA
scaffold1782	1422	8	77	78	77	1	0	60	ALT	0	scaffold	0	NA	NA	NA	NA	NA	NA
scaffold25578	21323	8	77	78	77	1	0	69	ALT	0	scaffold	0	NA	NA	NA	NA	NA	NA
scaffold5542	4440	8	77	78	77	1	0	56	ALT	0	scaffold	0	NA	NA	NA	NA	NA	NA
scaffold5863	4698	8	77	78	77	1	0	75	ALT	0	scaffold	0	NA	NA	NA	NA	NA	NA
scaffold11356	9134	8	78	78	78	0	78	0	REF	0	scaffold	0	NA	NA	NA	NA	NA	NA
scaffold11918	9581	8	78	78	78	0	0	63	ALT	0	scaffold	0	NA	NA	NA	NA	NA	NA
scaffold13330	10747	8	78	78	78	0	0	74	ALT	0	scaffold	0	NA	NA	NA	NA	NA	NA
scaffold1515	1211	8	78	78	78	0	83	0	REF	0	scaffold	0	NA	NA	NA	NA	NA	NA
scaffold15842	12798	8	78	78	78	0	78	2	REF	0.025	scaffold	0	NA	NA	NA	NA	NA	NA
scaffold16307	13198	8	78	78	78	0	82	1	REF	0.0120482	scaffold	0	NA	NA	NA	NA	NA	NA
scaffold16526	13377	8	78	78	78	0	76	1	REF	0.012987	scaffold	0	NA	NA	NA	NA	NA	NA
scaffold17063	13808	8	78	78	78	0	82	0	REF	0	scaffold	0	NA	NA	NA	NA	NA	NA
scaffold17412	14100	8	78	78	78	0	83	1	REF	0.0119048	scaffold	0	NA	NA	NA	NA	NA	NA
scaffold18934	15384	8	78	78	78	0	78	1	REF	0.0126582	scaffold	0	NA	NA	NA	NA	NA	NA
scaffold19743	16082	8	78	78	78	0	83	0	REF	0	scaffold	0	NA	NA	NA	NA	NA	NA
scaffold22150	18160	8	78	78	78	0	83	0	REF	0	scaffold	0	NA	NA	NA	NA	NA	NA
scaffold2282	1833	8	78	78	78	0	61	1	REF	0.016129	scaffold	0	NA	NA	NA	NA	NA	NA
scaffold2296	1845	8	78	78	78	0	82	1	REF	0.0120482	scaffold	0	NA	NA	NA	NA	NA	NA
scaffold2508	2006	8	78	78	78	0	0	74	ALT	0	scaffold	0	NA	NA	NA	NA	NA	NA
scaffold25507	21253	8	78	78	78	0	62	1	REF	0.015873	scaffold	0	NA	NA	NA	NA	NA	NA
scaffold25543	21289	8	78	78	78	0	83	0	REF	0	scaffold	0	NA	NA	NA	NA	NA	NA
scaffold26273	22009	8	78	78	78	0	0	73	ALT	0	scaffold	0	NA	NA	NA	NA	NA	NA
scaffold28215	23949	8	78	78	78	0	64	1	REF	0.0153846	scaffold	0	NA	NA	NA	NA	NA	NA
scaffold29953	25687	8	78	78	78	0	0	71	ALT	0	scaffold	0	NA	NA	NA	NA	NA	NA
scaffold30311	26045	8	78	78	78	0	74	0	REF	0	scaffold	0	NA	NA	NA	NA	NA	NA
scaffold30367	26101	8	78	78	78	0	1	71	ALT	0.0138889	scaffold	0	NA	NA	NA	NA	NA	NA
scaffold31466	27200	8	78	78	78	0	73	0	REF	0	scaffold	0	NA	NA	NA	NA	NA	NA
scaffold34009	29743	8	78	78	78	0	65	0	REF	0	scaffold	0	NA	NA	NA	NA	NA	NA
scaffold34094	29828	8	78	78	78	0	0	72	ALT	0	scaffold	0	NA	NA	NA	NA	NA	NA
scaffold3578	2851	8	78	78	78	0	83	0	REF	0	scaffold	0	NA	NA	NA	NA	NA	NA
scaffold4324	3464	8	78	78	78	0	83	0	REF	0	scaffold	0	NA	NA	NA	NA	NA	NA
scaffold6271	5029	8	78	78	78	0	67	1	REF	0.0147059	scaffold	0	NA	NA	NA	NA	NA	NA
scaffold70	45	8	78	78	78	0	83	3	REF	0.0348837	scaffold	0	NA	NA	NA	NA	NA	NA
scaffold7937	6348	8	78	78	78	0	79	1	REF	0.0125	scaffold	0	NA	NA	NA	NA	NA	NA
scaffold7985	6386	8	78	78	78	0	55	0	REF	0	scaffold	1	0	78	orig	25.8498	0	1
C1408522	35158	8	78	78	78	0	72	1	REF	0.0136986	contig	0	NA	NA	NA	NA	NA	NA
C1419600	36300	8	78	78	78	0	71	1	REF	0.0138889	contig	0	NA	NA	NA	NA	NA	NA
scaffold11072	8901	8	77	81	79	4	0	46	ALT	0	scaffold	0	NA	NA	NA	NA	NA	NA
scaffold14461	11675	8	77	81	79	4	0	61	ALT	0	scaffold	0	NA	NA	NA	NA	NA	NA
scaffold14857	11990	8	77	81	79	4	0	43	ALT	0	scaffold	0	NA	NA	NA	NA	NA	NA
scaffold26989	22724	8	77	81	79	4	0	50	ALT	0	scaffold	0	NA	NA	NA	NA	NA	NA
scaffold6141	4925	8	77	81	79	4	0	35	ALT	0	scaffold	0	NA	NA	NA	NA	NA	NA
scaffold24267	20075	8	77	82	79	5	0	67	ALT	0	scaffold	0	NA	NA	NA	NA	NA	NA
scaffold26370	22106	8	77	82	79	5	0	57	ALT	0	scaffold	0	NA	NA	NA	NA	NA	NA
scaffold31612	27346	8	77	82	79	5	0	32	ALT	0	scaffold	0	NA	NA	NA	NA	NA	NA
C1478902	40581	8	77	82	79	5	0	53	ALT	0	contig	0	NA	NA	NA	NA	NA	NA
scaffold24842	20615	8	78	80	79	2	1	74	ALT	0.0133333	scaffold	0	NA	NA	NA	NA	NA	NA
scaffold11976	9633	8	78	81	79	3	57	0	REF	0	scaffold	0	NA	NA	NA	NA	NA	NA
scaffold19156	15575	8	78	81	79	3	44	0	REF	0	scaffold	0	NA	NA	NA	NA	NA	NA
scaffold20419	16649	8	78	81	79	3	29	1	REF	0.0333333	scaffold	0	NA	NA	NA	NA	NA	NA
scaffold3152	2517	8	78	81	79	3	44	0	REF	0	scaffold	0	NA	NA	NA	NA	NA	NA
scaffold31617	27351	8	78	81	79	3	62	0	REF	0	scaffold	0	NA	NA	NA	NA	NA	NA
scaffold32772	28506	8	78	81	79	3	0	62	ALT	0	scaffold	0	NA	NA	NA	NA	NA	NA
scaffold33832	29566	8	78	81	79	3	32	0	REF	0	scaffold	0	NA	NA	NA	NA	NA	NA
scaffold34010	29744	8	78	81	79	3	0	59	ALT	0	scaffold	0	NA	NA	NA	NA	NA	NA
scaffold5355	4292	8	78	81	79	3	64	0	REF	0	scaffold	0	NA	NA	NA	NA	NA	NA
scaffold9768	7846	8	78	81	79	3	0	60	ALT	0	scaffold	0	NA	NA	NA	NA	NA	NA
C1450738	39008	8	78	81	79	3	59	0	REF	0	contig	0	NA	NA	NA	NA	NA	NA
C1470670	40234	8	78	81	79	3	0	68	ALT	0	contig	0	NA	NA	NA	NA	NA	NA
scaffold11697	9407	8	79	80	79	1	1	74	ALT	0.0133333	scaffold	0	NA	NA	NA	NA	NA	NA
scaffold18346	14883	8	79	80	79	1	1	73	ALT	0.0135135	scaffold	0	NA	NA	NA	NA	NA	NA
scaffold21518	17602	8	79	80	79	1	1	74	ALT	0.0133333	scaffold	0	NA	NA	NA	NA	NA	NA
scaffold22706	18642	8	79	80	79	1	1	74	ALT	0.0133333	scaffold	0	NA	NA	NA	NA	NA	NA
scaffold25655	21399	8	79	80	79	1	1	74	ALT	0.0133333	scaffold	0	NA	NA	NA	NA	NA	NA
scaffold31094	26828	8	79	80	79	1	1	60	ALT	0.0163934	scaffold	0	NA	NA	NA	NA	NA	NA
scaffold32462	28196	8	79	80	79	1	1	71	ALT	0.0138889	scaffold	0	NA	NA	NA	NA	NA	NA
scaffold32895	28629	8	79	80	79	1	2	74	ALT	0.0263158	scaffold	0	NA	NA	NA	NA	NA	NA
scaffold7618	6099	8	79	80	79	1	2	74	ALT	0.0263158	scaffold	0	NA	NA	NA	NA	NA	NA
scaffold10791	8674	8	77	83	80	6	1	45	ALT	0.0217391	scaffold	0	NA	NA	NA	NA	NA	NA
scaffold11499	9254	8	78	82	80	4	0	32	ALT	0	scaffold	0	NA	NA	NA	NA	NA	NA
scaffold18871	15329	8	78	82	80	4	1	62	ALT	0.015873	scaffold	0	NA	NA	NA	NA	NA	NA
scaffold24856	20627	8	78	82	80	4	38	0	REF	0	scaffold	0	NA	NA	NA	NA	NA	NA
scaffold3727	2968	8	78	82	80	4	0	61	ALT	0	scaffold	0	NA	NA	NA	NA	NA	NA
scaffold9111	7306	8	78	82	80	4	39	0	REF	0	scaffold	0	NA	NA	NA	NA	NA	NA
scaffold10323	8313	8	79	81	80	2	0	73	ALT	0	scaffold	0	NA	NA	NA	NA	NA	NA
scaffold10980	8823	8	79	81	80	2	43	0	REF	0	scaffold	0	NA	NA	NA	NA	NA	NA
scaffold11117	8937	8	79	81	80	2	83	0	REF	0	scaffold	0	NA	NA	NA	NA	NA	NA
scaffold13814	11138	8	79	81	80	2	0	48	ALT	0	scaffold	0	NA	NA	NA	NA	NA	NA
scaffold13815	11139	8	79	81	80	2	83	3	REF	0.0348837	scaffold	0	NA	NA	NA	NA	NA	NA
scaffold13945	11248	8	79	81	80	2	83	0	REF	0	scaffold	0	NA	NA	NA	NA	NA	NA
scaffold14084	11362	8	79	81	80	2	80	0	REF	0	scaffold	0	NA	NA	NA	NA	NA	NA
scaffold14357	11590	8	79	81	80	2	82	1	REF	0.0120482	scaffold	0	NA	NA	NA	NA	NA	NA
scaffold14460	11674	8	79	81	80	2	83	0	REF	0	scaffold	0	NA	NA	NA	NA	NA	NA
scaffold14554	11754	8	79	81	80	2	78	1	REF	0.0126582	scaffold	0	NA	NA	NA	NA	NA	NA
scaffold14666	11841	8	79	81	80	2	0	72	ALT	0	scaffold	0	NA	NA	NA	NA	NA	NA
scaffold15143	12221	8	79	81	80	2	81	0	REF	0	scaffold	0	NA	NA	NA	NA	NA	NA
scaffold16136	13053	8	79	81	80	2	0	74	ALT	0	scaffold	0	NA	NA	NA	NA	NA	NA
scaffold16225	13128	8	79	81	80	2	83	0	REF	0	scaffold	0	NA	NA	NA	NA	NA	NA
scaffold18511	15026	8	79	81	80	2	65	0	REF	0	scaffold	0	NA	NA	NA	NA	NA	NA
scaffold18891	15347	8	79	81	80	2	62	0	REF	0	scaffold	0	NA	NA	NA	NA	NA	NA
scaffold18983	15423	8	79	81	80	2	0	67	ALT	0	scaffold	0	NA	NA	NA	NA	NA	NA
scaffold19441	15819	8	79	81	80	2	82	0	REF	0	scaffold	0	NA	NA	NA	NA	NA	NA
scaffold21893	17933	8	79	81	80	2	74	1	REF	0.0133333	scaffold	0	NA	NA	NA	NA	NA	NA
scaffold22075	18092	8	79	81	80	2	0	62	ALT	0	scaffold	0	NA	NA	NA	NA	NA	NA
scaffold22763	18692	8	79	81	80	2	0	61	ALT	0	scaffold	0	NA	NA	NA	NA	NA	NA
scaffold22815	18738	8	79	81	80	2	30	0	REF	0	scaffold	0	NA	NA	NA	NA	NA	NA
scaffold24861	20632	8	79	81	80	2	74	0	REF	0	scaffold	0	NA	NA	NA	NA	NA	NA
scaffold25022	20787	8	79	81	80	2	66	0	REF	0	scaffold	0	NA	NA	NA	NA	NA	NA
scaffold25147	20909	8	79	81	80	2	0	70	ALT	0	scaffold	0	NA	NA	NA	NA	NA	NA
scaffold26492	22228	8	79	81	80	2	0	74	ALT	0	scaffold	0	NA	NA	NA	NA	NA	NA
scaffold26573	22309	8	79	81	80	2	0	63	ALT	0	scaffold	0	NA	NA	NA	NA	NA	NA
scaffold28954	24688	8	79	81	80	2	0	69	ALT	0	scaffold	0	NA	NA	NA	NA	NA	NA
scaffold29134	24868	8	79	81	80	2	0	31	ALT	0	scaffold	0	NA	NA	NA	NA	NA	NA
scaffold3029	2413	8	79	81	80	2	83	0	REF	0	scaffold	0	NA	NA	NA	NA	NA	NA
scaffold31616	27350	8	79	81	80	2	0	56	ALT	0	scaffold	0	NA	NA	NA	NA	NA	NA
scaffold31639	27373	8	79	81	80	2	37	0	REF	0	scaffold	0	NA	NA	NA	NA	NA	NA
scaffold32778	28512	8	79	81	80	2	65	0	REF	0	scaffold	0	NA	NA	NA	NA	NA	NA
scaffold32896	28630	8	79	81	80	2	83	2	REF	0.0235294	scaffold	0	NA	NA	NA	NA	NA	NA
scaffold33287	29021	8	79	81	80	2	83	1	REF	0.0119048	scaffold	0	NA	NA	NA	NA	NA	NA
scaffold3595	2865	8	79	81	80	2	0	73	ALT	0	scaffold	0	NA	NA	NA	NA	NA	NA
scaffold3789	3019	8	79	81	80	2	0	74	ALT	0	scaffold	0	NA	NA	NA	NA	NA	NA
scaffold6008	4817	8	79	81	80	2	81	0	REF	0	scaffold	0	NA	NA	NA	NA	NA	NA
scaffold6047	4849	8	79	81	80	2	0	70	ALT	0	scaffold	0	NA	NA	NA	NA	NA	NA
scaffold6268	5026	8	79	81	80	2	0	69	ALT	0	scaffold	0	NA	NA	NA	NA	NA	NA
scaffold6347	5085	8	79	81	80	2	67	0	REF	0	scaffold	0	NA	NA	NA	NA	NA	NA
scaffold646	493	8	79	81	80	2	83	1	REF	0.0119048	scaffold	0	NA	NA	NA	NA	NA	NA
scaffold6848	5481	8	79	81	80	2	60	0	REF	0	scaffold	0	NA	NA	NA	NA	NA	NA
scaffold7123	5702	8	79	81	80	2	79	1	REF	0.0125	scaffold	0	NA	NA	NA	NA	NA	NA
C1402356	34488	8	79	81	80	2	68	0	REF	0	contig	0	NA	NA	NA	NA	NA	NA
C1402802	34537	8	79	81	80	2	0	73	ALT	0	contig	0	NA	NA	NA	NA	NA	NA
C1450552	38996	8	79	81	80	2	0	49	ALT	0	contig	0	NA	NA	NA	NA	NA	NA
C1466688	40013	8	79	81	80	2	0	74	ALT	0	contig	0	NA	NA	NA	NA	NA	NA
scaffold14667	11842	8	79	82	80	3	78	0	REF	0	scaffold	0	NA	NA	NA	NA	NA	NA
scaffold17351	14052	8	79	82	80	3	42	0	REF	0	scaffold	0	NA	NA	NA	NA	NA	NA
scaffold18799	15267	8	79	82	80	3	66	0	REF	0	scaffold	0	NA	NA	NA	NA	NA	NA
scaffold19159	15578	8	79	82	80	3	0	50	ALT	0	scaffold	0	NA	NA	NA	NA	NA	NA
scaffold19302	15704	8	79	82	80	3	30	0	REF	0	scaffold	0	NA	NA	NA	NA	NA	NA
scaffold24968	20734	8	79	82	80	3	36	0	REF	0	scaffold	0	NA	NA	NA	NA	NA	NA
scaffold25709	21450	8	79	82	80	3	0	32	ALT	0	scaffold	0	NA	NA	NA	NA	NA	NA
scaffold26125	21862	8	79	82	80	3	0	54	ALT	0	scaffold	0	NA	NA	NA	NA	NA	NA
scaffold28208	23942	8	79	82	80	3	0	65	ALT	0	scaffold	0	NA	NA	NA	NA	NA	NA
scaffold8176	6545	8	79	82	80	3	2	73	ALT	0.0266667	scaffold	0	NA	NA	NA	NA	NA	NA
scaffold16453	13315	8	78	84	81	6	39	0	REF	0	scaffold	0	NA	NA	NA	NA	NA	NA
scaffold33288	29022	8	79	84	81	5	44	0	REF	0	scaffold	0	NA	NA	NA	NA	NA	NA
scaffold34245	29979	8	79	84	81	5	0	46	ALT	0	scaffold	0	NA	NA	NA	NA	NA	NA
scaffold21530	17614	8	81	81	81	0	80	1	REF	0.0123457	scaffold	0	NA	NA	NA	NA	NA	NA
scaffold25686	21429	8	81	81	81	0	76	0	REF	0	scaffold	0	NA	NA	NA	NA	NA	NA
scaffold26300	22036	8	81	81	81	0	83	0	REF	0	scaffold	0	NA	NA	NA	NA	NA	NA
scaffold29374	25108	8	81	81	81	0	66	0	REF	0	scaffold	0	NA	NA	NA	NA	NA	NA
scaffold32452	28186	8	81	81	81	0	82	0	REF	0	scaffold	0	NA	NA	NA	NA	NA	NA
scaffold3361	2677	8	81	81	81	0	45	0	REF	0	scaffold	0	NA	NA	NA	NA	NA	NA
scaffold34196	29930	8	81	81	81	0	73	0	REF	0	scaffold	0	NA	NA	NA	NA	NA	NA
scaffold3594	2864	8	81	81	81	0	79	0	REF	0	scaffold	0	NA	NA	NA	NA	NA	NA
scaffold645	492	8	81	81	81	0	83	0	REF	0	scaffold	0	NA	NA	NA	NA	NA	NA
scaffold8045	6438	8	81	81	81	0	82	1	REF	0.0120482	scaffold	0	NA	NA	NA	NA	NA	NA
scaffold1010	794	8	81	82	81	1	32	0	REF	0	scaffold	1	0	81	orig	27.0864	0	1
scaffold11153	8964	8	81	82	81	1	63	0	REF	0	scaffold	0	NA	NA	NA	NA	NA	NA
scaffold15090	12180	8	81	82	81	1	57	0	REF	0	scaffold	0	NA	NA	NA	NA	NA	NA
scaffold19678	16026	8	81	82	81	1	60	0	REF	0	scaffold	0	NA	NA	NA	NA	NA	NA
scaffold2385	1908	8	81	82	81	1	62	0	REF	0	scaffold	0	NA	NA	NA	NA	NA	NA
scaffold26371	22107	8	81	82	81	1	56	0	REF	0	scaffold	0	NA	NA	NA	NA	NA	NA
scaffold956	749	8	81	82	81	1	67	0	REF	0	scaffold	0	NA	NA	NA	NA	NA	NA
scaffold10163	8176	8	82	82	82	0	3	66	ALT	0.0434783	scaffold	0	NA	NA	NA	NA	NA	NA
scaffold11154	8965	8	82	82	82	0	0	59	ALT	0	scaffold	0	NA	NA	NA	NA	NA	NA
scaffold11329	9112	8	82	82	82	0	2	63	ALT	0.0307692	scaffold	0	NA	NA	NA	NA	NA	NA
scaffold14366	11597	8	82	82	82	0	1	70	ALT	0.0140845	scaffold	0	NA	NA	NA	NA	NA	NA
scaffold16690	13509	8	82	82	82	0	30	0	REF	0	scaffold	0	NA	NA	NA	NA	NA	NA
scaffold17445	14126	8	82	82	82	0	3	75	ALT	0.0384615	scaffold	0	NA	NA	NA	NA	NA	NA
scaffold17809	14442	8	82	82	82	0	3	74	ALT	0.038961	scaffold	0	NA	NA	NA	NA	NA	NA
scaffold18728	15213	8	82	82	82	0	70	1	REF	0.0140845	scaffold	0	NA	NA	NA	NA	NA	NA
scaffold18847	15309	8	82	82	82	0	0	31	ALT	0	scaffold	0	NA	NA	NA	NA	NA	NA
scaffold18912	15365	8	82	82	82	0	83	1	REF	0.0119048	scaffold	0	NA	NA	NA	NA	NA	NA
scaffold19585	15936	8	82	82	82	0	36	0	REF	0	scaffold	0	NA	NA	NA	NA	NA	NA
scaffold20501	16720	8	82	82	82	0	1	75	ALT	0.0131579	scaffold	0	NA	NA	NA	NA	NA	NA
scaffold2384	1907	8	82	82	82	0	0	71	ALT	0	scaffold	0	NA	NA	NA	NA	NA	NA
scaffold24259	20067	8	82	82	82	0	65	1	REF	0.0151515	scaffold	0	NA	NA	NA	NA	NA	NA
scaffold25622	21367	8	82	82	82	0	0	69	ALT	0	scaffold	0	NA	NA	NA	NA	NA	NA
scaffold25809	21547	8	82	82	82	0	82	2	REF	0.0238095	scaffold	0	NA	NA	NA	NA	NA	NA
scaffold27907	23641	8	82	82	82	0	56	1	REF	0.0175439	scaffold	0	NA	NA	NA	NA	NA	NA
scaffold29921	25655	8	82	82	82	0	1	74	ALT	0.0133333	scaffold	0	NA	NA	NA	NA	NA	NA
scaffold30642	26376	8	82	82	82	0	0	54	ALT	0	scaffold	0	NA	NA	NA	NA	NA	NA
scaffold30689	26423	8	82	82	82	0	0	74	ALT	0	scaffold	0	NA	NA	NA	NA	NA	NA
scaffold30717	26451	8	82	82	82	0	46	0	REF	0	scaffold	0	NA	NA	NA	NA	NA	NA
scaffold31049	26783	8	82	82	82	0	62	1	REF	0.015873	scaffold	0	NA	NA	NA	NA	NA	NA
scaffold31824	27558	8	82	82	82	0	1	75	ALT	0.0131579	scaffold	0	NA	NA	NA	NA	NA	NA
scaffold32281	28015	8	82	82	82	0	81	2	REF	0.0240964	scaffold	0	NA	NA	NA	NA	NA	NA
scaffold33713	29447	8	82	82	82	0	84	2	REF	0.0232558	scaffold	0	NA	NA	NA	NA	NA	NA
scaffold3640	2898	8	82	82	82	0	74	1	REF	0.0133333	scaffold	0	NA	NA	NA	NA	NA	NA
scaffold374	288	8	82	82	82	0	84	1	REF	0.0117647	scaffold	0	NA	NA	NA	NA	NA	NA
scaffold4358	3491	8	82	82	82	0	0	71	ALT	0	scaffold	0	NA	NA	NA	NA	NA	NA
scaffold5494	4401	8	82	82	82	0	81	3	REF	0.0357143	scaffold	0	NA	NA	NA	NA	NA	NA
scaffold6648	5326	8	82	82	82	0	84	3	REF	0.0344828	scaffold	0	NA	NA	NA	NA	NA	NA
scaffold7325	5865	8	82	82	82	0	83	0	REF	0	scaffold	0	NA	NA	NA	NA	NA	NA
scaffold7939	6350	8	82	82	82	0	1	72	ALT	0.0136986	scaffold	0	NA	NA	NA	NA	NA	NA
scaffold8324	6661	8	82	82	82	0	31	0	REF	0	scaffold	0	NA	NA	NA	NA	NA	NA
C1418092	36143	8	82	82	82	0	0	69	ALT	0	contig	0	NA	NA	NA	NA	NA	NA
C1418408	36178	8	82	82	82	0	76	1	REF	0.012987	contig	0	NA	NA	NA	NA	NA	NA
C1427266	37063	8	82	82	82	0	1	72	ALT	0.0136986	contig	0	NA	NA	NA	NA	NA	NA
C1457130	39451	8	82	82	82	0	66	0	REF	0	contig	0	NA	NA	NA	NA	NA	NA
C1478190	40548	8	82	82	82	0	79	2	REF	0.0246914	contig	0	NA	NA	NA	NA	NA	NA
scaffold4359	3492	8	82	83	82	1	72	1	REF	0.0136986	scaffold	0	NA	NA	NA	NA	NA	NA
C1417720	36111	8	82	83	82	1	65	2	REF	0.0298507	contig	0	NA	NA	NA	NA	NA	NA
scaffold18368	14902	8	82	84	83	2	31	0	REF	0	scaffold	0	NA	NA	NA	NA	NA	NA
scaffold21177	17301	8	82	84	83	2	0	60	ALT	0	scaffold	0	NA	NA	NA	NA	NA	NA
scaffold14672	11846	8	83	83	83	0	76	2	REF	0.025641	scaffold	0	NA	NA	NA	NA	NA	NA
scaffold18075	14661	8	83	83	83	0	75	2	REF	0.025974	scaffold	0	NA	NA	NA	NA	NA	NA
scaffold1856	1482	8	83	83	83	0	76	1	REF	0.012987	scaffold	0	NA	NA	NA	NA	NA	NA
scaffold21162	17286	8	83	83	83	0	1	70	ALT	0.0140845	scaffold	0	NA	NA	NA	NA	NA	NA
scaffold21647	17716	8	83	83	83	0	2	72	ALT	0.027027	scaffold	0	NA	NA	NA	NA	NA	NA
scaffold3694	2940	8	83	83	83	0	0	30	ALT	0	scaffold	0	NA	NA	NA	NA	NA	NA
scaffold4957	3976	8	83	83	83	0	81	2	REF	0.0240964	scaffold	0	NA	NA	NA	NA	NA	NA
scaffold953	746	8	83	83	83	0	39	1	REF	0.025	scaffold	0	NA	NA	NA	NA	NA	NA
scaffold9604	7712	8	83	83	83	0	42	2	REF	0.0454545	scaffold	0	NA	NA	NA	NA	NA	NA
C1404588	34721	8	83	83	83	0	79	2	REF	0.0246914	contig	0	NA	NA	NA	NA	NA	NA
scaffold23075	18977	8	83	84	83	1	72	0	REF	0	scaffold	0	NA	NA	NA	NA	NA	NA
scaffold23251	19132	8	83	84	83	1	0	69	ALT	0	scaffold	0	NA	NA	NA	NA	NA	NA
scaffold24749	20526	8	83	84	83	1	71	0	REF	0	scaffold	1	0	83	orig	31.6731	0	1
scaffold27722	23457	8	83	84	83	1	0	73	ALT	0	scaffold	0	NA	NA	NA	NA	NA	NA
scaffold28105	23839	8	83	84	83	1	67	1	REF	0.0147059	scaffold	0	NA	NA	NA	NA	NA	NA
scaffold3214	2568	8	83	84	83	1	31	0	REF	0	scaffold	0	NA	NA	NA	NA	NA	NA
scaffold5169	4145	8	83	84	83	1	0	32	ALT	0	scaffold	0	NA	NA	NA	NA	NA	NA
scaffold8644	6929	8	83	84	83	1	83	0	REF	0	scaffold	0	NA	NA	NA	NA	NA	NA
scaffold8919	7153	8	83	84	83	1	1	49	ALT	0.02	scaffold	0	NA	NA	NA	NA	NA	NA
scaffold8983	7207	8	78	91	84	13	2	49	ALT	0.0392157	scaffold	0	NA	NA	NA	NA	NA	NA
scaffold11252	9050	8	84	84	84	0	2	73	ALT	0.0266667	scaffold	0	NA	NA	NA	NA	NA	NA
scaffold11567	9306	8	84	84	84	0	64	3	REF	0.0447761	scaffold	0	NA	NA	NA	NA	NA	NA
scaffold13716	11057	8	84	84	84	0	1	63	ALT	0.015625	scaffold	0	NA	NA	NA	NA	NA	NA
scaffold14513	11722	8	84	84	84	0	0	64	ALT	0	scaffold	0	NA	NA	NA	NA	NA	NA
scaffold17289	14003	8	84	84	84	0	74	3	REF	0.038961	scaffold	0	NA	NA	NA	NA	NA	NA
scaffold17322	14028	8	84	84	84	0	2	54	ALT	0.0357143	scaffold	0	NA	NA	NA	NA	NA	NA
scaffold17708	14360	8	84	84	84	0	1	67	ALT	0.0147059	scaffold	0	NA	NA	NA	NA	NA	NA
scaffold19872	16189	8	84	84	84	0	39	2	REF	0.0487805	scaffold	0	NA	NA	NA	NA	NA	NA
scaffold20240	16498	8	84	84	84	0	1	29	ALT	0.0333333	scaffold	0	NA	NA	NA	NA	NA	NA
scaffold21670	17738	8	84	84	84	0	67	3	REF	0.0428571	scaffold	0	NA	NA	NA	NA	NA	NA
scaffold24278	20086	8	84	84	84	0	75	4	REF	0.0506329	scaffold	0	NA	NA	NA	NA	NA	NA
scaffold27207	22942	8	84	84	84	0	1	71	ALT	0.0138889	scaffold	0	NA	NA	NA	NA	NA	NA
scaffold3319	2645	8	84	84	84	0	2	72	ALT	0.027027	scaffold	0	NA	NA	NA	NA	NA	NA
scaffold7656	6127	8	84	84	84	0	78	2	REF	0.025	scaffold	0	NA	NA	NA	NA	NA	NA
scaffold9148	7335	8	84	84	84	0	56	1	REF	0.0175439	scaffold	0	NA	NA	NA	NA	NA	NA
scaffold9772	7850	8	84	84	84	0	82	3	REF	0.0352941	scaffold	0	NA	NA	NA	NA	NA	NA
C1392658	33428	8	84	84	84	0	36	1	REF	0.027027	contig	0	NA	NA	NA	NA	NA	NA
C1470872	40251	8	84	84	84	0	80	1	REF	0.0123457	contig	0	NA	NA	NA	NA	NA	NA
C1471200	40267	8	84	84	84	0	1	72	ALT	0.0136986	contig	0	NA	NA	NA	NA	NA	NA
C1476316	40495	8	84	84	84	0	76	1	REF	0.012987	contig	0	NA	NA	NA	NA	NA	NA
scaffold13028	10494	8	85	90	87	5	3	62	ALT	0.0461538	scaffold	0	NA	NA	NA	NA	NA	NA
scaffold26626	22362	8	85	90	87	5	2	53	ALT	0.0363636	scaffold	0	NA	NA	NA	NA	NA	NA
scaffold28267	24001	8	85	90	87	5	2	46	ALT	0.0416667	scaffold	0	NA	NA	NA	NA	NA	NA
scaffold33508	29242	8	85	90	87	5	2	58	ALT	0.0333333	scaffold	0	NA	NA	NA	NA	NA	NA
scaffold4105	3281	8	85	90	87	5	3	62	ALT	0.0461538	scaffold	0	NA	NA	NA	NA	NA	NA
scaffold4523	3629	8	85	90	87	5	1	35	ALT	0.0277778	scaffold	0	NA	NA	NA	NA	NA	NA
C1393944	33567	8	85	91	88	6	0	34	ALT	0	contig	0	NA	NA	NA	NA	NA	NA
scaffold14823	11967	8	89	89	89	0	30	1	REF	0.0322581	scaffold	0	NA	NA	NA	NA	NA	NA
scaffold15476	12497	8	89	89	89	0	47	2	REF	0.0408163	scaffold	0	NA	NA	NA	NA	NA	NA
scaffold21685	17750	8	89	89	89	0	72	3	REF	0.04	scaffold	0	NA	NA	NA	NA	NA	NA
[truncated: 9,134 more rows]
